# Supplementary material for: Evolutionary Relationships Between Low Potential Ferredoxin and Flavodoxin Electron Carriers
Source: Front Energy Res. Author manuscript; Available in PMC 2020 Feb 24. (PMC7039249; doi:10.3389/fenrg.2019.00079)
Supplement: Supplementary Dataset 1 [file NIHMS1553086-supplement-Supplementary_Dataset_1.xlsx]

## Sheet: Caption
Supplementary Dataset 1. Sequences of genes identified from genome and structural database mining. For each PEC gene identified from genome mining, the sequence of the protein-coding sequence, the protein length, the organism, the ecosystem information for that organism, and taxonomic information are provided. Data provided include lists of: (i) the PEC gene counts for all 7079 organisms analyzed…

## Sheet: Genome_Mining_Organisms
Name	Taxon_oid	Domain	Phylum	Class	Genome_ID	Ecosystem	Energy_Source	Oxygen_Requirement	pH	pH_average	Temperature_Range	Gene Count	Flavodoxins	[2Fe-2S] Fd	[4Fe-4S] Fd
Thermococcus gammatolerans EJ3	644736411	Archaea	Euryarchaeota	Thermococci	644736411	Aquatic	Organotroph	Anaerobe	5.8 - 9.0	7.4	Hyperthermophile	2206	0	0	16
Thermococcus paralvinellae ES1	2558860254	Archaea	Euryarchaeota	Thermococci	2558860254							2066	0	0	15
Methanobacterium formicicum Mb91	2684622658	Archaea	Euryarchaeota	Methanobacteria	2684622658							2469	4	0	21
Pyrobaculum oguniense TE7, DSM 13380	2512047039	Archaea	Crenarchaeota	Thermoprotei	2512047039	Aquatic	Heterotroph	Facultative	7.0-7.5	7.25	Hyperthermophile	3014	0	3	9
Methanobacterium paludis SWAN-1	650716053	Archaea	Euryarchaeota	Methanobacteria	650716053		Lithotroph				Mesophile	2500	5	0	19
Sulfolobus islandicus REY15A	650377982	Archaea	Crenarchaeota	Thermoprotei	650377982	Terrestrial	Lithotroph	Facultative			Hyperthermophile	2753	1	2	7
Methanococcus maripaludis S2	2563366543	Archaea	Euryarchaeota	Methanococci	2563366543	Aquatic	Chemolithoautotroph, Lithotroph	Obligate anaerobe	6.5 - 8	7.25	Mesophile	1772	1	0	18
Methanosarcinales archaeon Methan_01	2728369549	Archaea	Euryarchaeota	Methanomicrobia	2728369549	Bioreactor						2629	1	0	13
Desulfurococcus mucosus 07/1, DSM 2162	649633040	Archaea	Crenarchaeota	Thermoprotei	649633040	Terrestrial	Organotroph	Anaerobe			Hyperthermophile	1421	0	3	11
Haloterrigena daqingensis JX313	2740891999	Archaea	Euryarchaeota	Halobacteria	2740891999							3872	0	2	3
Methanosarcina mazei LYC	2630968898	Archaea	Euryarchaeota	Methanomicrobia	2630968898							3634	2	0	22
Candidatus Nitrososphaera evergladensis SR1	2585427666	Archaea	Thaumarchaeota	Nitrososphaeria	2585427666							3548	1	0	9
Methanothermobacter thermautotrophicus Delta H	638154510	Archaea	Euryarchaeota	Methanobacteria	638154510	Wastewater	Autotroph, Lithoautotroph, Lithotroph	Obligate anaerobe			Thermophile	1893	2	0	17
Methanosarcina barkeri Fusaro, DSM 804	637000162	Archaea	Euryarchaeota	Methanomicrobia	637000162	Aquatic	Lithotroph	Anaerobe			Mesophile	3834	1	0	17
Methanobrevibacter smithii PS, ATCC 35061	640427121	Archaea	Euryarchaeota	Methanobacteria	640427121	Wastewater	Lithotroph	Anaerobe			Mesophile	1841	1	0	13
Sulfolobus acidocaldarius SUSAZ	2556793003	Archaea	Crenarchaeota	Thermoprotei	2556793003	Aquatic					Thermophile	2228	0	3	5
Methanoculleus marisnigri JR1, DSM 1498	640069318	Archaea	Euryarchaeota	Methanomicrobia	640069318	Aquatic	Lithotroph	Anaerobe			Mesophile	2560	3	0	13
Thermoproteus uzoniensis 768-20	650716098	Archaea	Crenarchaeota	Thermoprotei	650716098	Terrestrial	Chemolithoautotroph, Heterotroph	Obligate anaerobe	5.5	5.5	Thermophile	2224	0	2	11
Thermosphaera aggregans M11TL, DSM 11486	646564583	Archaea	Crenarchaeota	Thermoprotei	646564583	Aquatic	Heterotroph	Anaerobe	6.5	6.5	Hyperthermophile	1457	0	1	12
Methanothermobacter wolfeii SIV6	2728369540	Archaea	Euryarchaeota	Methanobacteria	2728369540							1839	2	0	16
Methanosarcina thermophila TM-1	2636415612	Archaea	Euryarchaeota	Methanomicrobia	2636415612	Wastewater	Lithotroph	Anaerobe			Thermophile	2773	1	0	17
Sulfolobus solfataricus P2	638154518	Archaea	Crenarchaeota	Thermoprotei	638154518	Aquatic	Lithotroph	Obligate aerobe	2 - 4.5	3.25	Hyperthermophile	3141	1	2	7
Methanofollis liminatans GKZPZ, DSM 4140	2506783068	Archaea	Euryarchaeota	Methanomicrobia	2506783068	Wastewater		Anaerobe			Mesophile	2522	4	0	12
Methanococcus vannielii SB	640753036	Archaea	Euryarchaeota	Methanococci	640753036	Aquatic	Lithotroph	Anaerobe			Mesophile	1755	2	0	19
Methanosarcina acetivorans C2A	638154508	Archaea	Euryarchaeota	Methanomicrobia	638154508	Aquatic	Lithotroph	Anaerobe	6.5 - 7	6.75	Mesophile	4807	3	0	20
Candidatus Nitrososphaera gargensis Ga9-2	2510065023	Archaea	Thaumarchaeota	Nitrososphaeria	2510065023	Aquatic		Aerobe			Thermophile	3599	0	0	9
Sulfolobus acidocaldarius N8	2524023197	Archaea	Crenarchaeota	Thermoprotei	2524023197	Aquatic						2308	0	2	6
Methanococcus voltae A3	646564549	Archaea	Euryarchaeota	Methanococci	646564549	Aquatic	Lithotroph	Anaerobe			Mesophile	1768	0	0	19
Halobiforma lacisalsi AJ5, JCM 12983	2545555824	Archaea	Euryarchaeota	Halobacteria	2545555824	Aquatic		Facultative			Mesophile	4436	1	9	2
Candidatus Methanoplasma termitum Mpt1	2636415782	Archaea	Euryarchaeota	Thermoplasmata	2636415782							1463	2	0	5
Sulfolobus islandicus M.14.25	643692045	Archaea	Crenarchaeota	Thermoprotei	643692045	Aquatic	Heterotroph	Aerobe	2	2	Hyperthermophile	2900	1	2	7
Candidatus Nitrosomarinus catalina SPOT01	2757320762	Archaea	Thaumarchaeota	unclassified	2757320762	Aquatic						1725	0	0	4
Methanopyrus sp. SNP6	2757320857	Archaea	Euryarchaeota	Methanopyri	2757320857	Aquatic						1574	1	0	13
Methanocaldococcus vulcanius M7, DSM 12094	646311944	Archaea	Euryarchaeota	Methanococci	646311944	Aquatic	Autotroph	Anaerobe	6.5	6.5	Thermophile	1808	1	0	19
Halogeometricum borinquense PR3, DSM 11551	649633053	Archaea	Euryarchaeota	Halobacteria	649633053	Aquatic		Aerobe			Mesophile	3993	0	5	3
Ignicoccus hospitalis KIN4/I, DSM 18386	640753029	Archaea	Crenarchaeota	Thermoprotei	640753029	Aquatic	Chemolithoautotroph	Anaerobe			Hyperthermophile	1496	0	0	6
Halopiger xanaduensis SH-6	2506520034	Archaea	Euryarchaeota	Halobacteria	2506520034	Aquatic	Heterotroph	Aerobe	7.5 - 8.0	7.75	Mesophile	4370	2	4	2
Halodesulfurarchaeum formicicum HTSR1	2718217704	Archaea	Euryarchaeota	Halobacteria	2718217704							2090	0	2	4
Thermococcus eurythermalis A501	2636415503	Archaea	Euryarchaeota	Thermococci	2636415503							2372	1	0	11
Metallosphaera sedula ARS50-2	2648501265	Archaea	Crenarchaeota	Thermoprotei	2648501265							2442	0	2	7
Pyrobaculum islandicum DSM 4184	639633053	Archaea	Crenarchaeota	Thermoprotei	639633053	Wastewater		Anaerobe			Hyperthermophile	2063	0	2	8
Thermofilum pendens Hrk 5	639633064	Archaea	Crenarchaeota	Thermoprotei	639633064	Aquatic		Anaerobe			Hyperthermophile	1930	0	0	10
Haloarcula hispanica CGMCC 1.2049	2511231068	Archaea	Euryarchaeota	Halobacteria	2511231068	Aquatic						3924	0	7	2
Pyrobaculum aerophilum IM2	638154513	Archaea	Crenarchaeota	Thermoprotei	638154513	Aquatic	Autotroph	Facultative	7	7	Hyperthermophile	2625	0	2	9
Candidatus Methanomethylophilus alvus Mx1201	2540341115	Archaea	Euryarchaeota	Thermoplasmata	2540341115	Human		Anaerobe				1700	0	0	4
Methanosarcina barkeri CM1	2634166439	Archaea	Euryarchaeota	Methanomicrobia	2634166439	Mammals	Lithotroph	Anaerobe	5.0-7.4	6.2	Mesophile, 30-45 ?C	3878	1	0	19
Vulcanisaeta moutnovskia 768-28	650377985	Archaea	Crenarchaeota	Thermoprotei	650377985	Terrestrial		Obligate anaerobe			Hyperthermophile	2365	0	1	9
Methanosarcinales archaeon Methan_03	2728369547	Archaea	Euryarchaeota	Methanomicrobia	2728369547	Bioreactor						2402	1	0	9
Thermofilum uzonense 1807-2	2639762927	Archaea	Crenarchaeota	Thermoprotei	2639762927							1739	0	0	10
Methanolobus psychrophilus R15	2519103099	Archaea	Euryarchaeota	Methanomicrobia	2519103099							3229	0	0	16
Methanosarcinales archaeon Methan_02	2728369548	Archaea	Euryarchaeota	Methanomicrobia	2728369548	Bioreactor						2708	1	0	15
Archaeoglobus profundus Av18, DSM 5631	646311906	Archaea	Euryarchaeota	Archaeoglobi	646311906	Aquatic	Chemolithoautotroph	Anaerobe	4.6 - 7.5	6.05	Hyperthermophile	1911	0	0	12
Picrophilus torridus DSM 9790	638154512	Archaea	Euryarchaeota	Thermoplasmata	638154512	Terrestrial	Heterotroph	Aerobe	0.7	0.7	Thermophile	1605	0	1	5
Thermococcus sibiricus MM 739	644736412	Archaea	Euryarchaeota	Thermococci	644736412	Wastewater	Organotroph	Anaerobe	5.8 - 9.0	7.4	Hyperthermophile	2085	1	0	12
Methanosarcina barkeri Wiesmoor	2630968669	Archaea	Euryarchaeota	Methanomicrobia	2630968669							4143	1	0	17
Methanosarcina sp. Kolksee	2627853629	Archaea	Euryarchaeota	Methanomicrobia	2627853629							3809	1	0	19
Candidatus Nitrosopumilus koreensis AR1	2518645532	Archaea	Thaumarchaeota	unclassified	2518645532							1931	0	0	6
Candidatus Nitrosopumilus piranensis D3C	2627853696	Archaea	Thaumarchaeota	unclassified	2627853696							2186	1	0	5
Halostagnicola larsenii XH-48, DSM 17691	2510065051	Archaea	Euryarchaeota	Halobacteria	2510065051	Aquatic		Obligate aerobe	7.0 - 8.0	7.5	Mesophile	4177	0	4	2
Methanopyrus sp. KOL6	2757320861	Archaea	Euryarchaeota	Methanopyri	2757320861	Aquatic						1573	1	0	12
Methanocaldococcus infernus ME	646564547	Archaea	Euryarchaeota	Methanococci	646564547	Aquatic	Autotroph, Lithotroph	Anaerobe	6.5	6.5	Thermophile	1513	0	0	18
Methanococcoides burtonii DSM 6242	637000161	Archaea	Euryarchaeota	Methanomicrobia	637000161	Aquatic	Lithotroph	Anaerobe			Psychrophile	2506	0	0	13
Natrialba magadii ATCC 43099	646564555	Archaea	Euryarchaeota	Halobacteria	646564555	Aquatic		Aerobe			Mesophile	4364	1	4	2
Methanobrevibacter sp. AbM4	2540341183	Archaea	Euryarchaeota	Methanobacteria	2540341183	Mammals		Obligate anaerobe			Mesophile	1716	3	0	12
Halobacterium sp. DL1	2506783047	Archaea	Euryarchaeota	Halobacteria	2506783047		Chemoorganotroph	Aerobe			Mesophile	3367	0	9	1
Methanosphaerula palustris E1-9c, DSM 19958	643348525	Archaea	Euryarchaeota	Methanomicrobia	643348525	Aquatic		Anaerobe	5.5	5.5	Mesophile	2859	1	0	12
Candidatus Nitrosotalea devanaterra NDEV1	2757320681	Archaea	Thaumarchaeota	unclassified	2757320681							2113	0	0	4
Methanobrevibacter olleyae YLM1	2681812966	Archaea	Euryarchaeota	Methanobacteria	2681812966	Mammals	Lithotroph	Anaerobe			Mesophile	1882	2	0	15
Sulfolobus solfataricus 98/2	646862347	Archaea	Crenarchaeota	Thermoprotei	646862347	Aquatic	Lithotroph	Obligate aerobe	2.0 - 4.5	3.25	Hyperthermophile	2728	1	3	6
Halorhabdus utahensis AX-2, DSM 12940	644736373	Archaea	Euryarchaeota	Halobacteria	644736373	Aquatic		Aerobe	5.5 - 8.5	7	Mesophile	3076	1	5	5
Natrialbaceae archaeon JW/NM-HA 15	2718217640	Archaea	Euryarchaeota	Halobacteria	2718217640	Terrestrial						3793	1	4	2
Haloquadratum walsbyi C23, DSM 16854	651053028	Archaea	Euryarchaeota	Halobacteria	651053028	Aquatic	Phototroph	Aerobe			Mesophile	3044	0	8	2
Methanobacterium formicicum BRM9	2630968343	Archaea	Euryarchaeota	Methanobacteria	2630968343	Mammals	Lithotroph				25-45 C	2452	4	0	21
Sulfolobus islandicus Y.G.57.14	643692048	Archaea	Crenarchaeota	Thermoprotei	643692048	Unclassified		Facultative	3.6	3.6	Hyperthermophile	3079	1	3	6
Methanobacterium lacus AL-21	650716052	Archaea	Euryarchaeota	Methanobacteria	650716052		Lithotroph				Mesophile	2584	4	0	20
Metallosphaera sedula ARS120-2	2645727535	Archaea	Crenarchaeota	Thermoprotei	2645727535							2440	0	2	7
Candidatus Methanomassiliicoccus intestinalis Issoire-Mx1	2554235424	Archaea	Euryarchaeota	Thermoplasmata	2554235424	Animal						1876	2	0	14
Desulfurococcus kamchatkensis 1221n	643348540	Archaea	Crenarchaeota	Thermoprotei	643348540	Aquatic	Organotroph	Obligate anaerobe	5.5 - 7.5	6.5	Hyperthermophile	1521	0	3	10
Fervidicoccus fontis Kam940	2513237177	Archaea	Crenarchaeota	Thermoprotei	2513237177	Aquatic	Organotroph	Obligate anaerobe	5.5 - 6.0	5.75	Thermophile	1439	0	1	9
Haloferax mediterranei R-4	2576861458	Archaea	Euryarchaeota	Halobacteria	2576861458	Aquatic	Chemoorganotroph	Aerobe			Mesophile	3782	0	6	4
Uncultured Crenarchaeota C2	2574179750	Archaea	Crenarchaeota	unclassified	2574179750			Anaerobe	4	4		2872	8	0	16
Methanocaldococcus jannaschii DSM 2661	638154505	Archaea	Euryarchaeota	Methanococci	638154505	Aquatic	Lithotroph	Obligate anaerobe	5.2 - 7	6.1	Hyperthermophile	1844	1	0	18
Methanobacterium congolense Buetzberg	2728369539	Archaea	Euryarchaeota	Methanobacteria	2728369539							2430	7	0	16
Thermococcus sp. P6	2758568029	Archaea	Euryarchaeota	Thermococci	2758568029							1676	1	0	12
Methanocaldococcus sp. FS406-22	646564548	Archaea	Euryarchaeota	Methanococci	646564548	Aquatic	Lithotroph				Thermophile	1893	1	0	19
Methanosarcina siciliae C2J	2627853753	Archaea	Euryarchaeota	Methanomicrobia	2627853753							4798	1	0	22
Pyrococcus furiosus DSM 3638	638154515	Archaea	Euryarchaeota	Thermococci	638154515	Aquatic		Obligate anaerobe	5.0-9.0	7	Hyperthermophile	2179	2	0	8
Haloarcula marismortui ATCC 43049	638154503	Archaea	Euryarchaeota	Halobacteria	638154503	Aquatic	Chemoorganotroph	Aerobe			Mesophile	4387	0	7	2
Methanosarcina sp. 795 OTU795	2681813367	Archaea	Euryarchaeota	Methanomicrobia	2681813367							2776	2	0	17
Methanosarcina mazei SarPi	2648501772	Archaea	Euryarchaeota	Methanomicrobia	2648501772							3507	2	0	22
halophilic archaeon DL31	2506783052	Archaea	Euryarchaeota	Halobacteria	2506783052							3788	0	5	2
Thermococcus piezophilus CDGS	2687453428	Archaea	Euryarchaeota	Thermococci	2687453428							2353	0	0	12
Natronococcus occultus SP4, DSM 3396	2506520044	Archaea	Euryarchaeota	Halobacteria	2506520044	Aquatic	Heterotroph	Aerobe	9.5	9.5	Mesophile	4376	1	9	3
Metallosphaera sedula ARS120-1	2645728044	Archaea	Crenarchaeota	Thermoprotei	2645728044							2442	0	2	7
Methanosarcina barkeri 227	2630968686	Archaea	Euryarchaeota	Methanomicrobia	2630968686							3811	1	0	20
Methanosarcina vacuolata Z-761	2648501188	Archaea	Euryarchaeota	Methanomicrobia	2648501188							3812	1	0	18
Methanohalophilus mahii SLP, DSM 5219	646564550	Archaea	Euryarchaeota	Methanomicrobia	646564550	Aquatic	Methylotroph	Anaerobe	6.5 - 7.5	7	Mesophile	2095	2	0	12
Ferroplasma acidarmanus Fer1	638341092	Archaea	Euryarchaeota	Thermoplasmata	638341092	Terrestrial		Facultative			Mesophile	1742	0	1	5
Methanoculleus bourgensis MS2	2540341105	Archaea	Euryarchaeota	Methanomicrobia	2540341105	Wastewater		Anaerobe				2667	4	0	14
Methanospirillum hungatei JF-1	637000164	Archaea	Euryarchaeota	Methanomicrobia	637000164	Wastewater	Lithotroph	Anaerobe			Mesophile	3307	1	0	16
Methanosarcina thermophila CHTI-55	2627854140	Archaea	Euryarchaeota	Methanomicrobia	2627854140							2730	1	0	17
Metallosphaera sedula SARC-M1	2651869712	Archaea	Crenarchaeota	Thermoprotei	2651869712							2441	0	2	7
Thermococcus litoralis DSM 5473	2513237398	Archaea	Euryarchaeota	Thermococci	2513237398	Aquatic	Heterotroph				Hyperthermophile	2555	2	0	14
Sulfolobus islandicus L.D.8.5	646311959	Archaea	Crenarchaeota	Thermoprotei	646311959	Aquatic	Lithotroph	Aerobe	2.7	2.7	Hyperthermophile	2996	1	2	7
Candidatus Nitrosopumilus sediminis AR2	2518645576	Archaea	Thaumarchaeota	unclassified	2518645576							2014	0	0	6
Metallosphaera cuprina Ar-4	650716051	Archaea	Crenarchaeota	Thermoprotei	650716051	Aquatic	Chemolithoautotroph	Facultative	3.5	3.5	Thermophile	2077	1	2	6
Methanosalsum zhilinae WeN5, DSM 4017	2502790017	Archaea	Euryarchaeota	Methanomicrobia	2502790017	Aquatic	Methylotroph	Anaerobe			Mesophile	2083	2	0	17
Natronobacterium gregoryi SP2	2510461022	Archaea	Euryarchaeota	Halobacteria	2510461022	Aquatic		Aerobe			Mesophile	3841	0	6	2
Pyrobaculum sp. WP30	2636415462	Archaea	Crenarchaeota	Thermoprotei	2636415462	Aquatic						2303	0	2	12
Methanocella conradii HZ254	2512564055	Archaea	Euryarchaeota	Methanomicrobia	2512564055	Terrestrial	Chemolithotroph	Obligate anaerobe			Thermophile	2512	4	0	15
Thaumarchaeota archaeon MY3	2657244923	Archaea	Thaumarchaeota	Nitrososphaeria	2657244923							3767	0	0	8
Methanoregula boonei 6A8	640753014	Archaea	Euryarchaeota	Methanomicrobia	640753014	Aquatic	Lithotroph	Anaerobe	4.0-6.0	5	Mesophile	2518	3	0	14
Archaeoglobus fulgidus VC-16, DSM 4304	638154502	Archaea	Euryarchaeota	Archaeoglobi	638154502	Aquatic	Chemolithoautotroph	Obligate anaerobe			Hyperthermophile	2519	1	0	24
Thermoplasmatales archaeon BRNA1	2565956561	Archaea	Euryarchaeota	Thermoplasmata	2565956561							1577	0	0	7
Methanococcus aeolicus Nankai-3	640753034	Archaea	Euryarchaeota	Methanococci	640753034	Aquatic	Lithotroph	Anaerobe			Mesophile	1554	1	0	23
Halobacterium salinarum NRC-1	638154504	Archaea	Euryarchaeota	Halobacteria	638154504	Aquatic	Chemoorganotroph	Aerobe	5.0-8.0	6.5	Mesophile	2728	0	3	2
Thermococcus radiotolerans EJ2	2758568021	Archaea	Euryarchaeota	Thermococci	2758568021							2099	1	0	12
Nanoarchaeota archaeon 7A	2681813051	Archaea	Nanoarchaeota	unclassified	2681813051							710	0	0	1
Natronomonas moolapensis 8.8.11, DSM 18674	2540341082	Archaea	Euryarchaeota	Halobacteria	2540341082	Aquatic	Phototroph	Aerobe			Mesophile	2897	0	6	3
Halorientalis sp. IM1011	2740891998	Archaea	Euryarchaeota	Halobacteria	2740891998	Aquatic						4038	0	4	2
Sulfolobus solfataricus P1	2728369541	Archaea	Crenarchaeota	Thermoprotei	2728369541							3369	1	3	7
Pyrobaculum arsenaticum PZ6, DSM 13514	640427135	Archaea	Crenarchaeota	Thermoprotei	640427135	Aquatic	Autotroph, Chemolithotroph, Organotroph	Anaerobe			Hyperthermophile	2410	0	1	10
Sulfolobus islandicus LAL14/1	2540341177	Archaea	Crenarchaeota	Thermoprotei	2540341177	Terrestrial						2689	1	2	6
Thermococcus cleftensis CL1	2518645553	Archaea	Euryarchaeota	Thermococci	2518645553	Aquatic	Heterotroph	Anaerobe	6.7	6.7	Hyperthermophile	2090	0	0	10
Halobacterium salinarum R1, DSM 671	641522631	Archaea	Euryarchaeota	Halobacteria	641522631		Chemoorganotroph	Obligate aerobe			Thermophile	2801	0	3	2
Haloferax volcanii DS2, ATCC 29605	646564536	Archaea	Euryarchaeota	Halobacteria	646564536	Aquatic	Chemoorganotroph	Aerobe			Mesophile	4064	1	6	3
Pyrococcus sp. NA2	650716079	Archaea	Euryarchaeota	Thermococci	650716079	Aquatic		Obligate anaerobe	5.0-9.0	7	Hyperthermophile	2029	0	0	8
Halanaeroarchaeum sulfurireducens M27-SA2	2654588017	Archaea	Euryarchaeota	Halobacteria	2654588017							2420	0	2	3
Methanocella paludicola SANAE (reannotation)	2505679075	Archaea	Euryarchaeota	Methanomicrobia	2505679075	Terrestrial	Lithotroph	Anaerobe	6.5-7.8	7.15	Mesophile	3123	14	0	17
Pyrococcus abyssi GE5	638154514	Archaea	Euryarchaeota	Thermococci	638154514	Aquatic		Obligate anaerobe			Hyperthermophile	2051	0	0	10
Aciduliprofundum sp. MAR08-339	2508501109	Archaea	Euryarchaeota	unclassified	2508501109		Chemolithoautotroph	Facultative			Thermophile	1598	0	0	10
uncultured marine group II euryarchaeote	2667527490	Archaea	Euryarchaeota	unclassified	2667527490	Aquatic	Photoheterotroph				Mesophile	1760	0	1	3
Methanocaldococcus fervens AG86	644736385	Archaea	Euryarchaeota	Methanococci	644736385	Aquatic	Autotroph, Lithotroph	Anaerobe	6.5	6.5	Thermophile	1663	1	0	17
Haloarcula hispanica N601	2558309064	Archaea	Euryarchaeota	Halobacteria	2558309064	Lab synthesis						4004	0	7	2
Methanosphaera stadtmanae DSM 3091	637000163	Archaea	Euryarchaeota	Methanobacteria	637000163	Human	Lithotroph	Anaerobe			Mesophile	1592	2	0	12
Methanosarcina horonobensis HB-1	2627854269	Archaea	Euryarchaeota	Methanomicrobia	2627854269							4473	3	0	21
Cenarchaeum symbiosum A	641522613	Archaea	Thaumarchaeota	unclassified	641522613	Aquatic		Aerobe			Psychrophile	2066	0	0	5
Methanobrevibacter ruminantium M1	646311943	Archaea	Euryarchaeota	Methanobacteria	646311943	Mammals	Lithotroph	Anaerobe			Mesophile	2283	1	0	14
Halobacteriaceae archaeon HSR2	2639763150	Archaea	Euryarchaeota	Halobacteria	2639763150							2373	0	2	3
Sulfolobus acidocaldarius Ron12/I	2540341142	Archaea	Crenarchaeota	Thermoprotei	2540341142							2350	0	2	6
Sulfolobus islandicus M.16.27	643692046	Archaea	Crenarchaeota	Thermoprotei	643692046	Terrestrial	Heterotroph	Aerobe	2	2	Hyperthermophile	2956	1	2	7
Sulfolobus solfataricus 98/2 SULC	2636415484	Archaea	Crenarchaeota	Thermoprotei	2636415484							3072	1	3	7
Thermofilum adornatus 1910b	2554235458	Archaea	Crenarchaeota	Thermoprotei	2554235458							1942	0	0	9
Sulfolobus islandicus L.S.2.15	643692044	Archaea	Crenarchaeota	Thermoprotei	643692044	Aquatic	Heterotroph	Aerobe	2.7	2.7	Hyperthermophile	3068	1	2	7
Methanosarcina mazei Tuc01	2540341077	Archaea	Euryarchaeota	Methanomicrobia	2540341077	Aquatic						3444	2	0	21
Methanothermus fervidus V24S, DSM 2088	649633067	Archaea	Euryarchaeota	Methanobacteria	649633067	Terrestrial		Obligate anaerobe			Hyperthermophile	1352	1	0	13
Haloferax mediterranei R-4	2521172713	Archaea	Euryarchaeota	Halobacteria	2521172713	Aquatic	Chemoorganotroph	Aerobe			Mesophile	3928	1	6	4
Natronomonas pharaonis Gabara, DSM 2160	637000187	Archaea	Euryarchaeota	Halobacteria	637000187	Aquatic	Phototroph	Aerobe	8.5	8.5	Mesophile	2895	0	4	3
Sulfolobus islandicus Y.N.15.51	643692049	Archaea	Crenarchaeota	Thermoprotei	643692049	Unclassified	Heterotroph	Facultative	2.7	2.7	Hyperthermophile	3318	1	3	7
Ferroglobus placidus AEDII12DO, DSM 10642	646564534	Archaea	Euryarchaeota	Archaeoglobi	646564534	Aquatic	Chemolithotroph, Chemoorganotroph	Anaerobe	7	7	Hyperthermophile	2622	1	0	23
Methanocella arvoryzae MRE50 (reannotation)	2505679073	Archaea	Euryarchaeota	Methanomicrobia	2505679073	Terrestrial	Lithotroph				Mesophile	3177	9	0	14
Salinarchaeum sp. Harcht-Bsk1	2597489945	Archaea	Euryarchaeota	Halobacteria	2597489945	Aquatic						3139	1	3	2
Methanosarcina lacustris Z-7289	2630968805	Archaea	Euryarchaeota	Methanomicrobia	2630968805							3531	1	0	23
Thermoproteus tenax Kra1	2511231093	Archaea	Crenarchaeota	Thermoprotei	2511231093	Aquatic	Chemolithoautotroph, Heterotroph	Anaerobe			Thermophile	2100	0	2	10
Thermococcus barossii SHCK-94	2758568026	Archaea	Euryarchaeota	Thermococci	2758568026							2114	0	0	12
Pyrobaculum ferrireducens 1860	2511231117	Archaea	Crenarchaeota	Thermoprotei	2511231117	Aquatic	Heterotroph	Facultative			Hyperthermophile	2888	0	2	11
Desulfurococcus fermentans Z-1312, DSM 16532	2513020047	Archaea	Crenarchaeota	Thermoprotei	2513020047	Aquatic	Organotroph	Anaerobe	6	6	Hyperthermophile	1522	0	3	12
Thermogladius calderae 1633	2521172705	Archaea	Crenarchaeota	Thermoprotei	2521172705	Aquatic		Obligate anaerobe	7.1	7.1	Hyperthermophile	1466	0	3	9
Haloterrigena turkmenica VKM B-1734, DSM 5511	646311934	Archaea	Euryarchaeota	Halobacteria	646311934	Terrestrial	Chemoorganotroph	Aerobe			Mesophile	5351	2	8	3
Pyrobaculum calidifontis JCM 11548	640069326	Archaea	Crenarchaeota	Thermoprotei	640069326	Aquatic	Heterotroph	Facultative			Hyperthermophile	2213	0	2	10
Halorhabdus tiamatea SARL4B	2654588040	Archaea	Euryarchaeota	Halobacteria	2654588040							3286	1	3	5
Methanobrevibacter millerae SM9	2654587756	Archaea	Euryarchaeota	Methanobacteria	2654587756	Mammals	Lithotroph	Anaerobe			Mesophile	2365	2	0	16
Methanosarcina sp. MTP4	2651869869	Archaea	Euryarchaeota	Methanomicrobia	2651869869							3583	2	0	19
Thermoplasma volcanium GSS1	638154522	Archaea	Euryarchaeota	Thermoplasmata	638154522	Aquatic		Facultative	1.0-4.0	2.5	Thermophile	1615	0	0	5
Methanomicrobiales archaeon Methan_05	2728369545	Archaea	Euryarchaeota	Methanomicrobia	2728369545	Bioreactor						2046	3	1	13
Methanothermobacter thermautotrophicus CaT2	2627854017	Archaea	Euryarchaeota	Methanobacteria	2627854017			Obligate anaerobe	6.0 - 8.0	7	Thermophile	1837	0	0	17
Hyperthermus butylicus DSM 5456	640069314	Archaea	Crenarchaeota	Thermoprotei	640069314	Aquatic		Anaerobe	7	7	Hyperthermophile	1669	0	0	6
Sulfolobus islandicus HVE10/4	650377981	Archaea	Crenarchaeota	Thermoprotei	650377981	Terrestrial	Lithotroph	Facultative			Hyperthermophile	2826	1	2	7
Thermofilum carboxyditrophus 1505	2627853727	Archaea	Crenarchaeota	Thermoprotei	2627853727							1948	0	0	12
Aeropyrum camini SY1, JCM 12091	2554235461	Archaea	Crenarchaeota	Thermoprotei	2554235461						Thermophile	1695	0	1	4
Halovivax ruber XH-70, DSM 18193	2506783009	Archaea	Euryarchaeota	Halobacteria	2506783009	Aquatic		Aerobe	6.0-9.0	7.5	Mesophile	3194	1	2	1
Methanothrix thermoacetophila PT	639633038	Archaea	Euryarchaeota	Methanomicrobia	639633038	Wastewater	Lithotroph	Anaerobe			Thermophile	1785	1	0	11
Natrinema sp. J7-2	2517093029	Archaea	Euryarchaeota	Halobacteria	2517093029	Terrestrial						4360	0	5	2
Methanosarcina mazei WWM610	2639762994	Archaea	Euryarchaeota	Methanomicrobia	2639762994							3557	2	0	22
Methanococcus maripaludis C6	641228496	Archaea	Euryarchaeota	Methanococci	641228496	Aquatic	Lithotroph	Obligate anaerobe	6.5 - 8	7.25	Mesophile	1874	1	0	18
Thermococcus siculi RG-20	2758568024	Archaea	Euryarchaeota	Thermococci	2758568024							2209	1	0	13
Acidianus hospitalis W1	650716001	Archaea	Crenarchaeota	Thermoprotei	650716001		Lithotroph	Facultative			Thermophile	2404	0	1	5
Sulfolobus acidocaldarius 98-3, DSM 639	638154517	Archaea	Crenarchaeota	Thermoprotei	638154517	Aquatic	Lithotroph	Obligate aerobe	1.0-6.0	3.5	Thermophile	2343	0	2	6
Halobacterium hubeiense JI20-1	2675903501	Archaea	Euryarchaeota	Halobacteria	2675903501							3371	0	3	2
Methanomethylovorans hollandica DSM 15978	2509601008	Archaea	Euryarchaeota	Methanomicrobia	2509601008	Aquatic	Methylotroph	Obligate anaerobe	6.5 - 7.0	6.75	Mesophile	2732	1	0	14
Thermococcus nautili 30-1 (unscreened)	2565956587	Archaea	Euryarchaeota	Thermococci	2565956587	Aquatic	Heterotroph					2286	0	0	12
Methanosarcina barkeri MS	2630968729	Archaea	Euryarchaeota	Methanomicrobia	2630968729	Unclassified						3892	1	0	19
Pyrococcus kukulkanii NCB100	2687453501	Archaea	Euryarchaeota	Thermococci	2687453501							2321	1	0	13
Halalkalicoccus jeotgali B3, DSM 18796	648028029	Archaea	Euryarchaeota	Halobacteria	648028029	Food production		Aerobe			Mesophile	3925	0	9	3
Methanosarcina sp. WH1	2627853658	Archaea	Euryarchaeota	Methanomicrobia	2627853658							3520	1	0	21
Acidilobus saccharovorans 345-15	648028003	Archaea	Crenarchaeota	Thermoprotei	648028003	Aquatic		Anaerobe	3.5 - 4.0	3.75	Hyperthermophile	1547	0	0	6
Methanobacterium sp. MB1	2636415780	Archaea	Euryarchaeota	Methanobacteria	2636415780							2068	2	0	22
Candidatus Korarchaeum cryptofilum OPF8	641522611	Archaea	Candidatus Korarchaeota	unclassified	641522611	Aquatic					Mesophile	1661	0	0	10
Methanosarcina mazei C16	2636415905	Archaea	Euryarchaeota	Methanomicrobia	2636415905							3633	2	0	23
Halodesulfurarchaeum formicicum HSR6	2718217700	Archaea	Euryarchaeota	Halobacteria	2718217700	Aquatic						2190	0	2	4
Methanosarcina mazei S-6	2627853861	Archaea	Euryarchaeota	Methanomicrobia	2627853861							3625	2	0	23
Sulfolobus sp. A20	2728369534	Archaea	Crenarchaeota	Thermoprotei	2728369534	Aquatic						2767	1	3	5
Methanosarcina siciliae HI350	2645727536	Archaea	Euryarchaeota	Methanomicrobia	2645727536							4244	1	0	21
Haloarcula sp. CBA1115	2627853826	Archaea	Euryarchaeota	Halobacteria	2627853826							4320	0	7	2
Methanomicrobiales archaeon Methan_07	2728369543	Archaea	Euryarchaeota	Methanomicrobia	2728369543	Bioreactor						2179	1	1	9
Ignisphaera aggregans AQ1.S1, DSM 17230	648028035	Archaea	Crenarchaeota	Thermoprotei	648028035	Aquatic	Heterotroph	Obligate anaerobe	6.4	6.4	Hyperthermophile	2042	1	0	8
Methanoculleus sp. MAB1	2681813425	Archaea	Euryarchaeota	Methanomicrobia	2681813425							3059	3	1	9
Caldivirga maquilingensis IC-167	641228483	Archaea	Crenarchaeota	Thermoprotei	641228483	Aquatic	Heterotroph	Aerobe			Hyperthermophile	2011	0	0	9
Methanosarcina sp. WWM596	2627853858	Archaea	Euryarchaeota	Methanomicrobia	2627853858							3732	1	0	22
Methanolacinia petrolearia DSM 11571	648028040	Archaea	Euryarchaeota	Methanomicrobia	648028040	Terrestrial		Obligate anaerobe	7	7	Mesophile	2881	2	0	12
Methanoculleus bourgensis MBBA	2687453429	Archaea	Euryarchaeota	Methanomicrobia	2687453429							2575	3	0	9
Methanogenic archaeon ISO4-H5	2660238307	Archaea	Euryarchaeota	Thermoplasmata	2660238307	Mammals						1890	2	0	6
Methanomicrobiales archaeon Methan_06	2728369544	Archaea	Euryarchaeota	Methanomicrobia	2728369544	Bioreactor						1889	0	0	12
Pyrococcus chitonophagus DSM 10152	2711768646	Archaea	Euryarchaeota	Thermococci	2711768646	Aquatic						2205	1	0	8
Methanopyrus kandleri AV19	638154507	Archaea	Euryarchaeota	Methanopyri	638154507	Aquatic	Lithotroph	Anaerobe	5.5 - 7	6.25	Hyperthermophile	1767	0	0	16
Archaeoglobus veneficus SNP6, DSM 11195	2504136002	Archaea	Euryarchaeota	Archaeoglobi	2504136002	Aquatic	Chemolithoautotroph	Anaerobe			Hyperthermophile	2194	0	0	16
Thermococcus gorgonarius W-12	2758568023	Archaea	Euryarchaeota	Thermococci	2758568023							1947	1	0	9
Pyrococcus furiosus COM1	2517093039	Archaea	Euryarchaeota	Thermococci	2517093039							2113	1	0	9
Pyrococcus yayanosii CH1	650716080	Archaea	Euryarchaeota	Thermococci	650716080	Aquatic		Obligate anaerobe			Hyperthermophile	1915	0	0	10
Thermococcus sp. 4557	650716097	Archaea	Euryarchaeota	Thermococci	650716097	Aquatic		Obligate anaerobe			Hyperthermophile	2181	0	0	14
Methanosarcina barkeri 3	2648501421	Archaea	Euryarchaeota	Methanomicrobia	2648501421							3836	2	0	17
Thermococcus sp. 5-4	2758568028	Archaea	Euryarchaeota	Thermococci	2758568028	Aquatic						2059	1	0	12
Methanosarcinales archaeon Methan_04	2728369546	Archaea	Euryarchaeota	Methanomicrobia	2728369546	Bioreactor						2131	2	0	9
Pyrococcus sp. ST04	2521172719	Archaea	Euryarchaeota	Thermococci	2521172719	Aquatic						1839	1	0	7
Methanotorris igneus Kol5, DSM 5666	650716056	Archaea	Euryarchaeota	Methanococci	650716056	Aquatic	Chemolithoautotroph, Lithotroph	Anaerobe	6.5	6.5	Hyperthermophile	1843	0	0	20
Staphylothermus hellenicus P8, DSM 12710	646564573	Archaea	Crenarchaeota	Thermoprotei	646564573	Aquatic	Heterotroph	Anaerobe	6	6	Hyperthermophile	1716	1	1	10
Methanoregula formicica SMSP, DSM 22288	2508501105	Archaea	Euryarchaeota	Methanomicrobia	2508501105	Wastewater		Anaerobe	7.4	7.4	Mesophile	2925	1	0	15
Metallosphaera sedula ARS50-1	2718217701	Archaea	Crenarchaeota	Thermoprotei	2718217701							2442	0	3	7
Sulfolobus acidocaldarius NG05B_CO5_07	2657245679	Archaea	Crenarchaeota	Thermoprotei	2657245679							2440	0	2	6
Methanococcus maripaludis X1	2511231109	Archaea	Euryarchaeota	Methanococci	2511231109	Terrestrial	Lithotroph	Obligate anaerobe			Mesophile	1890	1	0	18
Pyrolobus fumarii 1A, DSM 11204	2505679005	Archaea	Crenarchaeota	Thermoprotei	2505679005	Aquatic	Chemolithoautotroph	Aerobe	5.5	5.5	Hyperthermophile	2038	0	0	6
Candidatus Micrarchaeota archaeon Mia14	2757320680	Archaea	Candidatus Micrarchaeota	unclassified	2757320680	Aquatic						1016	0	0	1
Sulfolobus solfataricus SULB	2636415580	Archaea	Crenarchaeota	Thermoprotei	2636415580							3072	1	3	7
Metallosphaera sedula DSM 5348	640427120	Archaea	Crenarchaeota	Thermoprotei	640427120	Aquatic		Aerobe	2	2	Thermophile	2347	1	2	7
Thermococcus pacificus P-4	2758568025	Archaea	Euryarchaeota	Thermococci	2758568025							2034	1	0	11
Candidatus Nitrosopumilus adriaticus NF5	2627854092	Archaea	Thaumarchaeota	unclassified	2627854092							2251	0	0	5
Sulfolobus tokodaii 7, JCM 10545	638154519	Archaea	Crenarchaeota	Thermoprotei	638154519	Aquatic	Lithotroph	Aerobe	2.5 - 3	2.75	Hyperthermophile	2982	1	2	6
Archaeoglobus sulfaticallidus PM70-1, DSM 19444 (Asulf_version1)	2522125074	Archaea	Euryarchaeota	Archaeoglobi	2522125074	Industrial production	Chemolithoautotroph, Chemoorganotroph	Anaerobe	7	7	Thermophile	2300	0	0	17
Thermococcus barophilus MP, DSM 11836	650716096	Archaea	Euryarchaeota	Thermococci	650716096	Aquatic	Heterotroph	Anaerobe			Hyperthermophile	2315	2	0	15
Methanococcus maripaludis C5	640069316	Archaea	Euryarchaeota	Methanococci	640069316	Aquatic	Lithotroph	Obligate anaerobe	6.5 - 8	7.25	Mesophile	1896	1	0	18
Methanohalobium evestigatum Z-7303, DSM 3721	648028039	Archaea	Euryarchaeota	Methanomicrobia	648028039	Unclassified	Autotroph, Lithotroph	Anaerobe	7	7	Thermophile	2437	2	0	17
Halomicrobium mukohataei arg-2, DSM 12286	644736372	Archaea	Euryarchaeota	Halobacteria	644736372	Aquatic		Facultative			Mesophile	3475	0	4	2
Pyrobaculum neutrophilum V24Sta	641522657	Archaea	Crenarchaeota	Thermoprotei	641522657	Aquatic	Autotroph	Anaerobe			Hyperthermophile	2053	0	2	9
Thermococcus kodakarensis KOD1	638154520	Archaea	Euryarchaeota	Thermococci	638154520	Terrestrial	Heterotroph	Anaerobe	5.8	5.8	Hyperthermophile	2428	0	0	13
Caldisphaera lagunensis DSM 15908	2510065009	Archaea	Crenarchaeota	Thermoprotei	2510065009	Aquatic	Heterotroph	Anaerobe			Hyperthermophile	1591	0	0	6
Thermococcus onnurineus NA1	643348580	Archaea	Euryarchaeota	Thermococci	643348580	Aquatic	Heterotroph	Anaerobe	8.5	8.5	Hyperthermophile	2027	0	0	14
Candidatus Nitrosopelagicus brevis CN25	2630968793	Archaea	Thaumarchaeota	unclassified	2630968793	Aquatic						1516	1	0	4
Aciduliprofundum boonei T469	646564501	Archaea	Euryarchaeota	unclassified	646564501	Aquatic	Chemolithoautotroph	Facultative			Thermophile	1587	0	0	10
Acidianus manzaensis YN-25	2740892001	Archaea	Crenarchaeota	Thermoprotei	2740892001	Aquatic						2823	1	2	9
Methanothermococcus okinawensis IH1	650716055	Archaea	Euryarchaeota	Methanococci	650716055	Aquatic	Autotroph, Lithotroph	Anaerobe	4.5 - 8.5	6.5	Thermophile	1672	1	0	21
Sulfolobus solfataricus SULA	2648501262	Archaea	Crenarchaeota	Thermoprotei	2648501262							3074	1	3	7
Staphylothermus marinus F1, DSM 3639	640069332	Archaea	Crenarchaeota	Thermoprotei	640069332	Aquatic	Heterotroph	Anaerobe			Hyperthermophile	1659	0	1	10
Methanococcus maripaludis C7	640753035	Archaea	Euryarchaeota	Methanococci	640753035	Aquatic	Lithotroph	Obligate anaerobe	6.5 - 8	7.25	Mesophile	1858	1	0	18
Thermococcus chitonophagus GC74	2758568020	Archaea	Euryarchaeota	Thermococci	2758568020							2283	1	0	8
Sulfolobus acidocaldarius GG12-C01-09	2660238001	Archaea	Crenarchaeota	Thermoprotei	2660238001							2458	0	2	6
Thermococcus profundus DT 5432	2758568027	Archaea	Euryarchaeota	Thermococci	2758568027							2205	0	0	13
Thermococcus sp. AM4	2511231053	Archaea	Euryarchaeota	Thermococci	2511231053	Aquatic		Anaerobe			Thermophile	2279	1	0	13
Archaeoglobus fulgidus DSM 8774	2588253768	Archaea	Euryarchaeota	Archaeoglobi	2588253768	Aquatic					Thermophile	2614	0	0	0
Geoglobus acetivorans SBH6	2634166507	Archaea	Euryarchaeota	Archaeoglobi	2634166507							2276	0	0	18
Natrinema pellirubrum 157	2509601048	Archaea	Euryarchaeota	Halobacteria	2509601048	Fish	Chemoorganotroph	Obligate aerobe	7.2 - 7.8	7.5	Mesophile	4461	0	6	1
Thermococcus barophilus CH5	2684622511	Archaea	Euryarchaeota	Thermococci	2684622511							2754	1	0	16
Methanothermobacter marburgensis Marburg DSM 2133	648028041	Archaea	Euryarchaeota	Methanobacteria	648028041	Wastewater	Autotroph, Lithoautotroph, Lithotroph	Obligate anaerobe			Thermophile	1806	1	0	16
Methanosarcina mazei Go1	638154509	Archaea	Euryarchaeota	Methanomicrobia	638154509	Wastewater	Lithotroph	Anaerobe	5.5 - 8	6.75	Mesophile	3469	2	0	22
Thermococcus peptonophilus OG-1	2687453162	Archaea	Euryarchaeota	Thermococci	2687453162							2145	0	0	10
Candidatus Nitrosocosmicus exaquare G61	2718217702	Archaea	Thaumarchaeota	Nitrososphaeria	2718217702	Wastewater						3237	0	0	9
Sulfolobus islandicus M.16.4	643692047	Archaea	Crenarchaeota	Thermoprotei	643692047	Terrestrial	Lithotroph	Aerobe			Thermophile	2869	1	2	7
Nanoarchaeum equitans Kin4-M	638154511	Archaea	Nanoarchaeota	unclassified	638154511			Anaerobe			Hyperthermophile	608	0	0	1
Thaumarchaeota archaeon SAT1	2630968650	Archaea	Thaumarchaeota	unclassified	2630968650							1924	0	0	4
Haloquadratum walsbyi HBSQ001, DSM 16790	637000129	Archaea	Euryarchaeota	Halobacteria	637000129	Aquatic	Phototroph				Mesophile	2914	0	7	2
Thermococcus guaymasensis DSM 11113	2681812990	Archaea	Euryarchaeota	Thermococci	2681812990	Aquatic						2209	2	0	11
Methanocorpusculum labreanum Z	640069317	Archaea	Euryarchaeota	Methanomicrobia	640069317	Aquatic	Lithotroph	Anaerobe			Mesophile	1830	1	0	11
Halorubrum lacusprofundi ATCC 49239	643692025	Archaea	Euryarchaeota	Halobacteria	643692025	Aquatic		Aerobe			Psychrophile	3725	0	4	2
Palaeococcus pacificus DY20341	2588253738	Archaea	Euryarchaeota	Thermococci	2588253738		Chemoorganoheterotroph	Anaerobe			Hyperthermophile	2046	0	0	0
Thermococcus sp. 2319x1	2684622610	Archaea	Euryarchaeota	Thermococci	2684622610							2254	4	0	9
Ferroplasma acidiphilum Y	2740892000	Archaea	Euryarchaeota	Thermoplasmata	2740892000	Industrial production						1868	0	1	6
Nitrosopumilus maritimus SCM1	641228499	Archaea	Thaumarchaeota	unclassified	641228499	Aquatic	Autotroph, Chemolithoautotroph	Aerobe			Mesophile	1842	1	0	5
Methanosaeta harundinacea 6Ac	2511231210	Archaea	Euryarchaeota	Methanomicrobia	2511231210	Food production					Mesophile	2414	1	0	13
Methanobacterium formicicum DSM 1535	2645727909	Archaea	Euryarchaeota	Methanobacteria	2645727909			Anaerobe				2459	4	0	21
Methanothrix soehngenii GP-6	650716054	Archaea	Euryarchaeota	Methanomicrobia	650716054	Wastewater	Lithotroph	Anaerobe			Mesophile	2900	2	0	14
Haloferax gibbonsii ARA6	2728369535	Archaea	Euryarchaeota	Halobacteria	2728369535							3980	1	5	3
Nitrososphaera viennensis EN76	2585427612	Archaea	Thaumarchaeota	Nitrososphaeria	2585427612			Aerobe				3185	1	0	5
Methanosarcina siciliae T4/M	2651869866	Archaea	Euryarchaeota	Methanomicrobia	2651869866							4300	1	0	21
Thermoplasma acidophilum DSM 1728	638154521	Archaea	Euryarchaeota	Thermoplasmata	638154521	Terrestrial		Facultative	0.5 - 4	2.25	Thermophile	1580	0	0	6
Methanococcoides methylutens MM1	2639762999	Archaea	Euryarchaeota	Methanomicrobia	2639762999							2397	1	0	13
Vulcanisaeta distributa DSM 14429	648028062	Archaea	Crenarchaeota	Thermoprotei	648028062	Aquatic	Heterotroph	Anaerobe	4.0 - 4.5	4.25	Hyperthermophile	2592	0	1	13
Neisseria meningitidis M22822	2718218273	Bacteria	Proteobacteria	Betaproteobacteria	2718218273	Human						2126	0	2	2
Bifidobacterium longum infantis 157F-NC	649633017	Bacteria	Actinobacteria	Actinobacteria	649633017	Human		Anaerobe			Mesophile	2070	0	0	1
Synechocystis sp. PCC 6803 PCC6803	2687453425	Bacteria	Cyanobacteria	unclassified	2687453425							3356	1	8	5
Mycobacterium tuberculosis BT2	2565956582	Bacteria	Actinobacteria	Actinobacteria	2565956582							4197	0	1	2
Herminiimonas sp. AS8	2757320889	Bacteria	Proteobacteria	Betaproteobacteria	2757320889	Terrestrial						3619	1	4	4
Erwinia gerundensis E_g_EM595	2671180280	Bacteria	Proteobacteria	Gammaproteobacteria	2671180280							4185	4	2	3
Streptococcus iniae SF1	2554235410	Bacteria	Firmicutes	Bacilli	2554235410	Fish	Heterotroph					2196	1	0	0
Escherichia coli NCM3722	2687453560	Bacteria	Proteobacteria	Gammaproteobacteria	2687453560							4670	6	3	10
Propionibacterium acnes HL096PA1	2561511167	Bacteria	Actinobacteria	Actinobacteria	2561511167			Anaerobe			Mesophile	2382	0	0	3
Klebsiella pneumoniae pneumoniae Kp13	2558860204	Bacteria	Proteobacteria	Gammaproteobacteria	2558860204		Heterotroph	Facultative			Mesophile	5868	5	3	6
Azospira suillum PS	2508501046	Bacteria	Proteobacteria	Betaproteobacteria	2508501046	Terrestrial	Diazotroph	Facultative			Mesophile	3539	2	2	10
Prevotella scopos W2052	2721755485	Bacteria	Bacteroidetes	Bacteroidia	2721755485	Human						2714	1	0	3
Shewanella baltica OS678	2630968672	Bacteria	Proteobacteria	Gammaproteobacteria	2630968672	Aquatic	Heterotroph	Facultative			Mesophile	4782	4	4	5
Pseudomonas stutzeri RCH2	2507149015	Bacteria	Proteobacteria	Gammaproteobacteria	2507149015	Terrestrial	Heterotroph	Aerobe				4412	2	2	3
Xylanimonas cellulosilytica XIL07, DSM 15894	646311968	Bacteria	Actinobacteria	Actinobacteria	646311968	Plants	Chemoorganotroph	Aerobe			Mesophile	3549	1	0	1
Selenomonas sp. oral taxon 126 W7667	2718217879	Bacteria	Firmicutes	Negativicutes	2718217879	Human						2744	2	0	2
Anoxybacillus sp. B7M1	2690315955	Bacteria	Firmicutes	Bacilli	2690315955							3886	1	2	2
Bacillus anthracis str. Sterne	2627854208	Bacteria	Firmicutes	Bacilli	2627854208							5799	2	2	2
Xanthomonas euvesicatoria LMG 930	2721755765	Bacteria	Proteobacteria	Gammaproteobacteria	2721755765	Plants						4781	3	3	4
Spirochaetales bacterium Spiro_03	2751185599	Bacteria	Spirochaetes	Spirochaetia	2751185599	Bioreactor						2281	2	3	4
Brucella abortus bv. 9 C68	2597490097	Bacteria	Proteobacteria	Alphaproteobacteria	2597490097	Mammals		Aerobe			Mesophile	3159	1	1	2
Klebsiella pneumoniae blaNDM-1	2597490161	Bacteria	Proteobacteria	Gammaproteobacteria	2597490161			Facultative				5352	6	2	6
Salmonella enterica enterica sv. Enteritidis EC20121179	2718218378	Bacteria	Proteobacteria	Gammaproteobacteria	2718218378	Birds						4568	6	2	9
Enterococcus faecium Aus0085	2554235393	Bacteria	Firmicutes	Bacilli	2554235393							3317	2	0	1
Streptococcus constellatus pharyngis C818	2554235321	Bacteria	Firmicutes	Bacilli	2554235321	Human		Anaerobe			Mesophile	1899	2	0	0
Teredinibacter turnerae T7901	644736410	Bacteria	Proteobacteria	Gammaproteobacteria	644736410	Animal	Chemoheterotroph				Mesophile	4308	5	3	5
Methylobacterium extorquens DM4	644736387	Bacteria	Proteobacteria	Alphaproteobacteria	644736387	Terrestrial	Methylotroph	Aerobe			Mesophile	5829	1	8	4
Halomonas sp. R57-5	2684623166	Bacteria	Proteobacteria	Gammaproteobacteria	2684623166							4665	2	3	3
Neisseria meningitidis M07162	2718218279	Bacteria	Proteobacteria	Betaproteobacteria	2718218279	Human						2122	0	2	2
Synechococcus sp. WH 8103 WH8103	2687453380	Bacteria	Cyanobacteria	unclassified	2687453380							2751	0	7	2
Staphylococcus aureus aureus SA40	2554235359	Bacteria	Firmicutes	Bacilli	2554235359							2550	0	0	1
Neisseria gonorrhoeae FA6140	2684623048	Bacteria	Proteobacteria	Betaproteobacteria	2684623048	Human	Heterotroph	Aerobe			Mesophile	2236	1	2	2
Citrobacter amalonaticus FDAARGOS_122	2718218407	Bacteria	Proteobacteria	Gammaproteobacteria	2718218407	Human						4726	6	3	8
Mycobacterium chelonae CM 6388	2627854125	Bacteria	Actinobacteria	Actinobacteria	2627854125							4847	0	1	3
Burkholderia pseudomallei MSHR511	2558860229	Bacteria	Proteobacteria	Betaproteobacteria	2558860229							6045	1	4	4
Granulicella tundricola MP5ACTX9	649633002	Bacteria	Acidobacteria	Acidobacteriia	649633002		Chemoorganotroph	Aerobe			Mesophile	4757	0	1	2
Phenylobacterium zucineum HLK1	642555147	Bacteria	Proteobacteria	Alphaproteobacteria	642555147	Human		Aerobe	6.5 - 7.5	7	Mesophile	3899	0	4	2
Kosmotoga olearia TBF 19.5.1	644736379	Bacteria	Thermotogae	Thermotogae	644736379	Industrial production					Mesophile	2221	2	2	7
Mycoplasma bovis P150	2687453301	Bacteria	Tenericutes	Mollicutes	2687453301							887	0	0	0
Streptococcus pyogenes HKU360	2639762947	Bacteria	Firmicutes	Bacilli	2639762947							1963	1	0	0
Chlamydia trachomatis E/SotonE8	2563366561	Bacteria	Chlamydiae	Chlamydiia	2563366561							948	0	1	0
Xanthomonas oryzae pv. oryzae PXO282	2718217856	Bacteria	Proteobacteria	Gammaproteobacteria	2718217856	Plants						4871	3	1	4
Enterococcus faecium UW8175	2687453318	Bacteria	Firmicutes	Bacilli	2687453318							2843	2	0	1
Neisseria meningitidis M04-240196	651053052	Bacteria	Proteobacteria	Betaproteobacteria	651053052			Aerobe			Mesophile	2093	0	2	2
Pseudomonas aeruginosa BAMCPA07-48	2687453536	Bacteria	Proteobacteria	Gammaproteobacteria	2687453536							6699	3	7	7
Neisseria meningitidis M24705	2721755518	Bacteria	Proteobacteria	Betaproteobacteria	2721755518	Human						2117	0	2	2
Xylella fastidiosa 3124 (V3.0)	2510461048	Bacteria	Proteobacteria	Gammaproteobacteria	2510461048	Food production		Aerobe				2729	4	0	3
Mycobacterium bovis BCG Tokyo 172	643692028	Bacteria	Actinobacteria	Actinobacteria	643692028		Chemoorganotroph	Aerobe			Mesophile	3996	0	1	2
Klebsiella oxytoca E718	2561511178	Bacteria	Proteobacteria	Gammaproteobacteria	2561511178	Human	Heterotroph					6170	7	3	7
Mycobacterium abscessus FLAC004	2687453124	Bacteria	Actinobacteria	Actinobacteria	2687453124							5367	0	2	3
Synthetic wastewater microbial communities from Lab-scale EBPR	2556921086	Bacteria	Proteobacteria	Betaproteobacteria	2556921086	Bioreactor						4029	1	1	4
Mycobacterium sp. MOTT36Y	2518645550	Bacteria	Actinobacteria	Actinobacteria	2518645550	Animal						5177	1	2	9
Borreliella burgdorferi B31 clone 5A1	2636415563	Bacteria	Spirochaetes	Spirochaetia	2636415563							1482	0	0	0
Borrelia miyamotoi CT13-2396	2718218422	Bacteria	Spirochaetes	Spirochaetia	2718218422	Arthropoda						1290	0	0	0
Actinomyces meyeri W712	2687453390	Bacteria	Actinobacteria	Actinobacteria	2687453390							1823	1	0	2
Shewanella baltica OS117	651053066	Bacteria	Proteobacteria	Gammaproteobacteria	651053066	Aquatic	Heterotroph	Facultative			Mesophile	4985	4	4	6
Treponema pallidum pallidum Amoy	2687453184	Bacteria	Spirochaetes	Spirochaetia	2687453184							1034	1	1	0
Synechocystis sp. PCC 6803 PCC-P	2524023216	Bacteria	Cyanobacteria	unclassified	2524023216	Aquatic		Facultative			Mesophile	3218	1	8	5
Campylobacter coli OR12	2684623193	Bacteria	Proteobacteria	Epsilonproteobacteria	2684623193							2333	1	0	3
Pseudomonas aeruginosa LESlike7	2565956578	Bacteria	Proteobacteria	Gammaproteobacteria	2565956578							5994	2	9	7
Candidatus Promineofilum breve Cfx-K	2757320697	Bacteria	Chloroflexi	Ardenticatenia	2757320697							4299	1	0	3
Yersinia pseudotuberculosis sv. O3 YPIII	2634166471	Bacteria	Proteobacteria	Gammaproteobacteria	2634166471		Heterotroph	Facultative			Mesophile	4244	6	2	5
Dehalococcoides mccartyi BAV1	640427111	Bacteria	Chloroflexi	Dehalococcoidia	640427111	Aquatic	Chemolithotroph	Anaerobe			Mesophile	1443	1	1	10
Geobacillus sp. 12AMOR1	2627853986	Bacteria	Firmicutes	Bacilli	2627853986	Aquatic						3572	0	3	1
Rickettsia philipii 364D	2512564043	Bacteria	Proteobacteria	Alphaproteobacteria	2512564043							1380	1	1	2
Burkholderia vietnamiensis G4	640069307	Bacteria	Proteobacteria	Betaproteobacteria	640069307	Wastewater	Heterotroph	Facultative			Mesophile	7880	4	13	6
Yersinia pestis CO92	2654588050	Bacteria	Proteobacteria	Gammaproteobacteria	2654588050							4403	6	2	6
Burkholderia pseudomallei MSHR668	2627853665	Bacteria	Proteobacteria	Betaproteobacteria	2627853665							5874	1	4	4
Eubacterium rectale M104/1	650377937	Bacteria	Firmicutes	Clostridia	650377937			Anaerobe			Mesophile	3267	1	1	3
Chryseobacterium sp. IHB B 17019	2684623144	Bacteria	Bacteroidetes	Flavobacteriia	2684623144	Terrestrial						3905	0	1	2
Bifidobacterium angulatum GT102	2645727667	Bacteria	Actinobacteria	Actinobacteria	2645727667							1678	0	0	1
Caldisericum exile AZM16c01, NBRC 104410	2513237181	Bacteria	Caldiserica	Caldisericia	2513237181	Aquatic		Anaerobe			Thermophile	1632	0	3	6
Coxiella burnetii 3345937	2687453490	Bacteria	Proteobacteria	Gammaproteobacteria	2687453490							2265	1	0	3
Helicobacter pylori B38	644736374	Bacteria	Proteobacteria	Epsilonproteobacteria	644736374			Aerobe			Mesophile	1427	1	0	2
Raoultella ornithinolytica Yangling I2	2684622592	Bacteria	Proteobacteria	Gammaproteobacteria	2684622592							5570	6	5	8
Streptococcus thermophilus KLDS 3.1003	2721755840	Bacteria	Firmicutes	Bacilli	2721755840	Food production						2097	1	0	0
Neisseria meningitidis M22819	2718218303	Bacteria	Proteobacteria	Betaproteobacteria	2718218303	Human						2117	0	2	2
Myroides sp. A21	2627853621	Bacteria	Bacteroidetes	Flavobacteriia	2627853621	Unclassified	Heterotroph	Obligate aerobe			Mesophile	3813	0	1	3
Piscirickettsia salmonis PM49811B	2718218327	Bacteria	Proteobacteria	Gammaproteobacteria	2718218327	Fish						3634	1	0	3
Pseudomonas aeruginosa F22031	2684623234	Bacteria	Proteobacteria	Gammaproteobacteria	2684623234							6174	2	7	7
Bacillus thuringiensis HD682	2654588056	Bacteria	Firmicutes	Bacilli	2654588056							5489	2	2	2
Salmonella enterica enterica sv. Enteritidis SEJ	2597490089	Bacteria	Proteobacteria	Gammaproteobacteria	2597490089							4595	6	2	10
Eubacterium rectale ATCC 33656	644736367	Bacteria	Firmicutes	Clostridia	644736367	Human		Anaerobe			Mesophile	3693	2	1	1
Rhizobium etli bv. phaseoli IE4803	2630968325	Bacteria	Proteobacteria	Alphaproteobacteria	2630968325							6708	1	2	6
Pusillimonas sp. T7-7	650716078	Bacteria	Proteobacteria	Betaproteobacteria	650716078	Aquatic	Heterotroph					3826	1	4	5
Pandoraea faecigallinarum DSM 23572 replaces 81687	2654588016	Bacteria	Proteobacteria	Betaproteobacteria	2654588016							5263	1	6	3
Pseudomonas aeruginosa H5708	2687453571	Bacteria	Proteobacteria	Gammaproteobacteria	2687453571							5902	2	7	7
Burkholderia cenocepacia DDS 22E-1	2597490136	Bacteria	Proteobacteria	Betaproteobacteria	2597490136							7170	3	9	4
Helicobacter pylori SouthAfrica7	650377952	Bacteria	Proteobacteria	Epsilonproteobacteria	650377952			Aerobe			Mesophile	1614	1	0	3
Leptolyngbya sp. PCC 7376	2503754048	Bacteria	Cyanobacteria	unclassified	2503754048	Terrestrial	Chemoheterotroph	Aerobe			Mesophile	4654	2	9	3
Dokdonia sp. PRO95	2597489917	Bacteria	Bacteroidetes	Flavobacteriia	2597489917							3038	0	1	1
Helicobacter pylori ausabrJ05	2718217790	Bacteria	Proteobacteria	Epsilonproteobacteria	2718217790	Human						1472	1	0	3
Burkholderia cenocepacia DWS 37E-2	2639762853	Bacteria	Proteobacteria	Betaproteobacteria	2639762853							5874	4	7	3
Nostoc sp. PCC 7107	2503707008	Bacteria	Cyanobacteria	unclassified	2503707008	Aquatic	Photoheterotroph	Aerobe			Mesophile	5538	1	6	7
Streptococcus pneumoniae AP200	648028056	Bacteria	Firmicutes	Bacilli	648028056	Animal		Facultative			Mesophile	2284	1	0	0
Rickettsia slovaca 13-B	2511231061	Bacteria	Proteobacteria	Alphaproteobacteria	2511231061	Insecta		Aerobe			Mesophile	1322	0	1	2
Streptococcus pneumoniae SPN994038	2558860182	Bacteria	Firmicutes	Bacilli	2558860182	Human	Heterotroph	Facultative			Mesophile	2103	1	0	0
Corynebacterium ureicelerivorans IMMIB RIV-2301	2597490209	Bacteria	Actinobacteria	Actinobacteria	2597490209	Human	Chemoorganotroph	Anaerobe			Mesophile	2357	0	0	1
Thiocystis violascens 611, DSM 198	2508501051	Bacteria	Proteobacteria	Gammaproteobacteria	2508501051	Aquatic		Anaerobe			Mesophile	4627	4	3	13
Streptococcus agalactiae COH1	2588253756	Bacteria	Firmicutes	Bacilli	2588253756			Facultative				2103	0	0	0
Treponema pallidum pallidum PT_SIF1196	2721755780	Bacteria	Spirochaetes	Spirochaetia	2721755780	Human						1035	0	1	0
Corynebacterium aurimucosum CN-1, ATCC 700975	643692018	Bacteria	Actinobacteria	Actinobacteria	643692018	Human	Chemoorganotroph	Facultative			Mesophile	2617	0	0	1
Mycoplasma hyorhinis MDBK-IPV	2718218468	Bacteria	Tenericutes	Mollicutes	2718218468	Mammals						814	0	0	0
Cellulophaga lytica HI1	2597490179	Bacteria	Bacteroidetes	Flavobacteriia	2597490179							3378	0	4	1
Enterobacteriaceae bacterium FGI 57	2507262057	Bacteria	Proteobacteria	Gammaproteobacteria	2507262057	Microbial	Heterotroph	Facultative			Mesophile	4548	6	2	6
Enterococcus casseliflavus EC20	2540341159	Bacteria	Firmicutes	Bacilli	2540341159		Chemoorganotroph	Facultative			Mesophile	3189	1	0	1
Helicobacter pylori Oki154	2574179868	Bacteria	Proteobacteria	Epsilonproteobacteria	2574179868							1584	1	0	3
Haemophilus ducreyi VAN1	2687453127	Bacteria	Proteobacteria	Gammaproteobacteria	2687453127							1711	2	1	2
Candidatus Hodgkinia cicadicola TETUND2	2630968582	Bacteria	Proteobacteria	Alphaproteobacteria	2630968582							316	0	0	1
Comamonadaceae bacterium B1	2630968402	Bacteria	Proteobacteria	Betaproteobacteria	2630968402							2438	1	2	4
Listeria monocytogenes L2074	2627854145	Bacteria	Firmicutes	Bacilli	2627854145							2950	2	0	1
Burkholderia sp. MSMB0175	2754412378	Bacteria	Proteobacteria	Betaproteobacteria	2754412378	Terrestrial						4755	2	6	3
Salmonella enterica enterica sv. Enteritidis EC20120528	2718218362	Bacteria	Proteobacteria	Gammaproteobacteria	2718218362	Food production						4503	6	2	9
Bacillus sp. B25(2016b)	2718218445	Bacteria	Firmicutes	Bacilli	2718218445	Plants						5295	2	2	2
Serratia symbiotica Cinara cedri	2511231072	Bacteria	Proteobacteria	Gammaproteobacteria	2511231072							772	1	1	1
Escherichia coli 28RC1	2684623127	Bacteria	Proteobacteria	Gammaproteobacteria	2684623127							5706	6	3	9
Bifidobacterium breve JCM 7019	2588253744	Bacteria	Actinobacteria	Actinobacteria	2588253744	Human	Organoheterotroph	Anaerobe			Mesophile	1976	0	0	0
Prochlorococcus marinus MIT9301	640069322	Bacteria	Cyanobacteria	unclassified	640069322	Aquatic	Photosynthetic				Mesophile	1967	1	5	2
Bacillus cereus 03BB102	643692007	Bacteria	Firmicutes	Bacilli	643692007	Human		Facultative			Mesophile	5767	2	2	2
Aerococcus urinae ACS-120-V-Col10a	650716005	Bacteria	Firmicutes	Bacilli	650716005	Human		Anaerobe			Mesophile	1804	2	0	0
Candidatus Sulcia muelleri SMDSEM	644736337	Bacteria	Bacteroidetes	Flavobacteriia	644736337	Insecta					Mesophile	276	0	0	1
Helicobacter hepaticus 3B1, ATCC 51449	637000131	Bacteria	Proteobacteria	Epsilonproteobacteria	637000131	Mammals		Aerobe			Mesophile	1919	1	0	4
Bibersteinia trehalosi USDA-ARS-USMARC-188	2558860265	Bacteria	Proteobacteria	Gammaproteobacteria	2558860265							2221	3	1	4
Sphingomonas sanxanigenens DSM 19645, NX02	2558860262	Bacteria	Proteobacteria	Alphaproteobacteria	2558860262	Terrestrial	Chemoheterotroph	Aerobe	4.0-8.5	6.25	Psychrotolerant	5924	2	11	3
Chlamydia trachomatis D-EC	646862311	Bacteria	Chlamydiae	Chlamydiia	646862311						Mesophile	921	0	1	0
Legionella hackeliae ATCC35250	2654588001	Bacteria	Proteobacteria	Gammaproteobacteria	2654588001							3245	1	0	2
Acinetobacter baylyi ADP1	637000002	Bacteria	Proteobacteria	Gammaproteobacteria	637000002	Lab synthesis	Chemoheterotroph, Heterotroph	Aerobe			Mesophile	3433	3	2	3
Dyadobacter fermentans NS114, DSM 18053	644736356	Bacteria	Bacteroidetes	Cytophagia	644736356	Plants	Chemoorganoheterotroph	Aerobe			Mesophile	5854	0	5	2
Salmonella enterica enterica sv. Enteritidis OLF-SE8	2721755769	Bacteria	Proteobacteria	Gammaproteobacteria	2721755769	Birds						4555	6	2	10
Kitasatospora setae KM-6054, NBRC 14216	2511231086	Bacteria	Actinobacteria	Actinobacteria	2511231086	Terrestrial		Aerobe			Mesophile	7669	0	2	7
Salmonella enterica enterica sv. Enteritidis EC20120497	2718217919	Bacteria	Proteobacteria	Gammaproteobacteria	2718217919	Food production						4506	6	2	9
Borreliella garinii CIP 103362 20047	2728369389	Bacteria	Spirochaetes	Spirochaetia	2728369389	Arthropoda						1148	0	0	0
Pseudonocardia dioxanivorans CB1190	651053061	Bacteria	Actinobacteria	Actinobacteria	651053061	Wastewater		Aerobe			Mesophile	7071	2	20	9
Sinorhizobium americanum CFNEI 73	2721755547	Bacteria	Proteobacteria	Alphaproteobacteria	2721755547							6353	0	5	10
Bordetella pertussis B3629	2660238179	Bacteria	Proteobacteria	Betaproteobacteria	2660238179							3960	0	7	4
Bacteroides fragilis BE1	2687453203	Bacteria	Bacteroidetes	Bacteroidia	2687453203							4321	3	0	3
Salmonella enterica enterica sv. Enteritidis SA20091739	2718218286	Bacteria	Proteobacteria	Gammaproteobacteria	2718218286	Food production						4504	6	2	9
Salmonella enterica enterica sv. Typhimurium 33676	2654588004	Bacteria	Proteobacteria	Gammaproteobacteria	2654588004							5055	6	2	9
Jeotgalibacillus sp. D5	2636415895	Bacteria	Firmicutes	Bacilli	2636415895	Unclassified					28-32	3705	1	0	1
Bacillus subtilis subtilis BAB-1	2554235394	Bacteria	Firmicutes	Bacilli	2554235394							4119	3	1	1
Desulfovibrio vulgaris vulgaris DP4	639633022	Bacteria	Proteobacteria	Deltaproteobacteria	639633022	Aquatic	Heterotroph	Anaerobe			Mesophile	3199	1	0	12
Lactobacillus delbrueckii lactis KCTC 3035	2718218337	Bacteria	Firmicutes	Bacilli	2718218337							2021	1	0	0
Pseudomonas syringae pv. actinidia ICMP 9617	2597489907	Bacteria	Proteobacteria	Gammaproteobacteria	2597489907			Aerobe			Mesophile	5462	1	4	3
Bifidobacterium asteroides PRL2011	2519899775	Bacteria	Actinobacteria	Actinobacteria	2519899775	Insecta						1731	0	0	2
Escherichia coli O103:H2 12009	646311923	Bacteria	Proteobacteria	Gammaproteobacteria	646311923	Human	Heterotroph	Facultative			Mesophile	5312	6	3	8
Cyclobacterium marinum Raj, DSM 745	2506381023	Bacteria	Bacteroidetes	Cytophagia	2506381023	Fish					Mesophile	5151	0	4	1
Streptococcus pyogenes sv. M12, MGAS9429	637000300	Bacteria	Firmicutes	Bacilli	637000300	Human	Heterotroph	Facultative			Mesophile	1983	1	0	0
Prevotella melaninogenica ATCC 25845	648028051	Bacteria	Bacteroidetes	Bacteroidia	648028051	Human		Anaerobe			Mesophile	2361	1	0	3
Salmonella enterica enterica sv. Enteritidis EC20120925	2718218229	Bacteria	Proteobacteria	Gammaproteobacteria	2718218229	Mammals						4509	6	2	9
Brevundimonas naejangsanensis B1	2579778742	Bacteria	Proteobacteria	Alphaproteobacteria	2579778742							2844	0	2	2
Hafnia alvei FDAARGOS_158	2721755583	Bacteria	Proteobacteria	Gammaproteobacteria	2721755583	Human						4293	7	4	7
Staphylococcus aureus aureus Z172	2558309057	Bacteria	Firmicutes	Bacilli	2558309057	Human	Heterotroph					2946	1	0	1
Salmonella enterica enterica sv. Enteritidis EC20090641	2718218083	Bacteria	Proteobacteria	Gammaproteobacteria	2718218083	Birds						4595	6	2	10
Escherichia coli sv. O157:H7 472	2718218100	Bacteria	Proteobacteria	Gammaproteobacteria	2718218100	Human						5664	6	3	8
Campylobacter jejuni CJ677CC530	2667527527	Bacteria	Proteobacteria	Epsilonproteobacteria	2667527527							1793	1	0	3
Yersinia pestis Antiqua	637000350	Bacteria	Proteobacteria	Gammaproteobacteria	637000350	Terrestrial	Heterotroph	Facultative			Mesophile	4576	6	2	6
Brucella sp. 09RB8471	2751185953	Bacteria	Proteobacteria	Alphaproteobacteria	2751185953							3326	1	1	2
Mycoplasma hyorhinis HUB-1	648028045	Bacteria	Tenericutes	Mollicutes	648028045	Mammals		Facultative			Mesophile	687	0	0	0
Yersinia pestis 3770	2654588041	Bacteria	Proteobacteria	Gammaproteobacteria	2654588041							4408	6	2	5
Bosea sp. RAC05	2718217747	Bacteria	Proteobacteria	Alphaproteobacteria	2718217747	Algae						5470	1	10	3
Chlamydia trachomatis sv. L2 L2b/UCH-1/proctitis	644736344	Bacteria	Chlamydiae	Chlamydiia	644736344	Human					Mesophile	925	0	1	0
Ensifer adhaerens Casida A	2582581023	Bacteria	Proteobacteria	Alphaproteobacteria	2582581023							6799	2	6	8
Bacillus xiamenensis VV3	2721755807	Bacteria	Firmicutes	Bacilli	2721755807	Food production						3844	3	0	1
Bacillus thuringiensis Bt407	643886171	Bacteria	Firmicutes	Bacilli	643886171			Facultative			Mesophile	6425	2	2	1
Thermosynechococcus elongatus BP-1	637000320	Bacteria	Cyanobacteria	unclassified	637000320	Aquatic	Photoautotroph, Photosynthetic				Thermophile	2555	0	7	4
Streptomyces rapamycinicus NRRL 5491	2563366593	Bacteria	Actinobacteria	Actinobacteria	2563366593							10144	2	8	6
Actinobacillus suis ATCC 33415	2597489880	Bacteria	Proteobacteria	Gammaproteobacteria	2597489880	Mammals		Facultative			Mesophile	2355	3	1	2
Staphylococcus aureus aureus HG001 RN1	2721755803	Bacteria	Firmicutes	Bacilli	2721755803	Laboratory developed						2721	0	0	1
Francisella tularensis holarctica PHIT-FT049	2558860257	Bacteria	Proteobacteria	Gammaproteobacteria	2558860257							2002	2	0	3
Salmonella enterica enterica sv. Heidelberg SH12-007	2718218375	Bacteria	Proteobacteria	Gammaproteobacteria	2718218375	Human						4649	6	2	9
Yersinia pseudotuberculosis str. Pa3606	2627854201	Bacteria	Proteobacteria	Gammaproteobacteria	2627854201							4325	6	2	5
Lactobacillus delbrueckii bulgaricus DSM 20080	2718217816	Bacteria	Firmicutes	Bacilli	2718217816							2040	1	0	0
Salmonella enterica C629	2687453430	Bacteria	Proteobacteria	Gammaproteobacteria	2687453430							4945	6	2	10
Neisseria meningitidis M22783	2721755659	Bacteria	Proteobacteria	Betaproteobacteria	2721755659	Human						2118	0	2	2
Campylobacter jejuni CJ677CC064	2667527562	Bacteria	Proteobacteria	Epsilonproteobacteria	2667527562							1778	1	0	3
Candidatus Tremblaya princeps PCIT	650716018	Bacteria	Proteobacteria	Betaproteobacteria	650716018	Insecta						139	0	1	1
Burkholderia sp. MSMB1588	2754412312	Bacteria	Proteobacteria	Betaproteobacteria	2754412312	Terrestrial						2347	0	4	0
Exiguobacterium sp. MH3	2558309071	Bacteria	Firmicutes	Bacilli	2558309071							3332	3	0	1
Klebsiella pneumoniae ATCC 35657	2718218429	Bacteria	Proteobacteria	Gammaproteobacteria	2718218429							5236	6	2	6
Leuconostoc carnosum JB16	2519899541	Bacteria	Firmicutes	Bacilli	2519899541	Food production						1769	2	0	0
Vibrio parahaemolyticus sv. O1:K33 CDC_K4557	2718218352	Bacteria	Proteobacteria	Gammaproteobacteria	2718218352							4720	6	3	4
Propionibacterium acnes 266	651053058	Bacteria	Actinobacteria	Actinobacteria	651053058	Human		Anaerobe			Mesophile	2402	0	0	3
Mycoplasma mycoides capri	646862335	Bacteria	Tenericutes	Mollicutes	646862335	Animal		Anaerobe			Mesophile	868	0	0	0
Staphylococcus aureus FORC_027	2718218160	Bacteria	Firmicutes	Bacilli	2718218160	Human						2807	0	0	1
Xanthomonas axonopodis pv. citri 306	637000342	Bacteria	Proteobacteria	Gammaproteobacteria	637000342	Plants		Aerobe			Mesophile	4501	3	1	4
Virgibacillus sp. 6R	2721755549	Bacteria	Firmicutes	Bacilli	2721755549	Terrestrial						4393	2	1	5
Mycoplasma hyorhinis GDL-1	2511231163	Bacteria	Tenericutes	Mollicutes	2511231163	Mammals		Facultative			Mesophile	740	0	0	0
Bacillus cereus AH187 (F4810/72)	643348510	Bacteria	Firmicutes	Bacilli	643348510	Human		Facultative			Mesophile	5903	2	2	2
Sulfurihydrogenibium sp. YO3AOP1	642555165	Bacteria	Aquificae	Aquificae	642555165	Terrestrial	Chemolithoautotroph, Heterotroph	Facultative			Thermophile	1823	0	0	4
Roseiflexus sp. RS-1	640427139	Bacteria	Chloroflexi	Chloroflexia	640427139	Aquatic	Photoautotroph, Photosynthetic	Facultative			Thermophile	4693	2	2	4
Desulfovibrio vulgaris vulgaris Hildenborough	637000096	Bacteria	Proteobacteria	Deltaproteobacteria	637000096	Terrestrial	Heterotroph	Anaerobe			Mesophile	3642	1	0	13
Simkania negevensis Z, ATCC VR-1471	650716085	Bacteria	Chlamydiae	Chlamydiia	650716085	Lab synthesis					Mesophile	2560	0	1	0
Geobacillus kaustophilus HTA426	637000118	Bacteria	Firmicutes	Bacilli	637000118	Aquatic	Chemoorganotroph	Aerobe			Thermophile	3714	0	3	2
Bacillus thuringiensis MYBT18246	2718218482	Bacteria	Firmicutes	Bacilli	2718218482	Invertebrates						7344	2	3	2
Lactobacillus acidophilus NCFM	637000138	Bacteria	Firmicutes	Bacilli	637000138	Human		Facultative	4.0-5.0	4.5	Mesophile	1970	3	0	0
Parageobacillus thermoglucosidasius NCIMB 11955	2718218464	Bacteria	Firmicutes	Bacilli	2718218464							4083	0	4	4
Pseudomonas entomophila L48	637000219	Bacteria	Proteobacteria	Gammaproteobacteria	637000219	Arthropoda	Heterotroph	Aerobe			Mesophile	5293	1	4	4
Komagataeibacter xylinus NBRC 3288	2513237191	Bacteria	Proteobacteria	Alphaproteobacteria	2513237191	Food production	Diazotroph	Aerobe			Mesophile	3269	2	2	2
Klebsiella pneumoniae Kp_Goe_154414	2718218265	Bacteria	Proteobacteria	Gammaproteobacteria	2718218265	Human						5857	6	3	6
Escherichia coli D7	2718218359	Bacteria	Proteobacteria	Gammaproteobacteria	2718218359							4670	6	3	9
Streptococcus macedonicus ACA-DC 198	2597489891	Bacteria	Firmicutes	Bacilli	2597489891	Food production						2256	1	0	0
Clostridium stercorarium stercorarium DSM 8532	2540341047	Bacteria	Firmicutes	Clostridia	2540341047	Solid waste		Anaerobe	7.5	7.5	Thermophile	2645	0	0	3
Haemophilus parasuis sv. 5 SH0165	643348556	Bacteria	Proteobacteria	Gammaproteobacteria	643348556	Terrestrial		Facultative			Mesophile	2097	3	1	2
Saccharomonospora viridis P101, DSM 43017	644736404	Bacteria	Actinobacteria	Actinobacteria	644736404	Aquatic		Aerobe			Thermophile	3962	0	5	3
Salmonella enterica enterica sv. Infantis CVM44454 2014am-3028	2721755628	Bacteria	Proteobacteria	Gammaproteobacteria	2721755628							4930	6	2	9
Clostridium acetobutylicum EA 2018	651053017	Bacteria	Firmicutes	Clostridia	651053017		Chemoorganotroph	Obligate anaerobe			Mesophile	4024	5	0	5
Pseudomonas aeruginosa SJTD-1 (Draft 2)	2545824565	Bacteria	Proteobacteria	Gammaproteobacteria	2545824565	Terrestrial						5693	2	8	6
Clostridiales bacterium Firm_07	2751185641	Bacteria	Firmicutes	Clostridia	2751185641	Bioreactor						1560	0	0	1
Geobacter sulfurreducens AM-1	2639762790	Bacteria	Proteobacteria	Deltaproteobacteria	2639762790							4198	1	1	17
Xanthomonas citri pv. malvacearum X20	2554235008	Bacteria	Proteobacteria	Gammaproteobacteria	2554235008	Plants						4524	3	2	3
Staphylococcus aureus RIVM3897	2684623195	Bacteria	Firmicutes	Bacilli	2684623195							2781	0	0	1
Thioalkalivibrio nitratireducens DSM 14787	2521172692	Bacteria	Proteobacteria	Gammaproteobacteria	2521172692	Aquatic						3875	1	0	7
Bifidobacterium animalis lactis CNCM I-2494	651053004	Bacteria	Actinobacteria	Actinobacteria	651053004			Anaerobe			Mesophile	1724	1	0	1
Lactobacillus plantarum CMPG5300	2667527570	Bacteria	Firmicutes	Bacilli	2667527570							3307	3	0	0
Thermoanaerobacter kivui DSM 2030	2627853919	Bacteria	Firmicutes	Clostridia	2627853919	Aquatic	Chemolithotroph	Anaerobe	6.5	6.5	Thermophile	2546	0	0	13
Bacillus cereus ATCC 10987	637000016	Bacteria	Firmicutes	Bacilli	637000016	Food production		Facultative			Mesophile	6126	2	1	3
Escherichia coli SF-166	2684623083	Bacteria	Proteobacteria	Gammaproteobacteria	2684623083							4878	7	3	8
Pseudomonas aeruginosa c7447m	2597489954	Bacteria	Proteobacteria	Gammaproteobacteria	2597489954							5844	2	8	7
Rickettsia prowazekii NMRC Madrid E	2554235386	Bacteria	Proteobacteria	Alphaproteobacteria	2554235386							974	0	1	2
Halioglobus pacificus RR3-57	2721755608	Bacteria	Proteobacteria	Gammaproteobacteria	2721755608	Aquatic						4633	2	13	2
Myroides sp. ZB35	2718218022	Bacteria	Bacteroidetes	Flavobacteriia	2718218022	Wastewater						3699	0	1	3
Pediococcus claussenii TMW 2.54	2721755820	Bacteria	Firmicutes	Bacilli	2721755820	Food production						2017	3	0	0
Streptococcus suis SC84	644736409	Bacteria	Firmicutes	Bacilli	644736409	Human		Facultative			Mesophile	1979	1	0	0
Leptothrix cholodnii SP-6	641522635	Bacteria	Proteobacteria	Betaproteobacteria	641522635	Aquatic	Heterotroph	Aerobe			Mesophile	4420	0	10	8
Piscirickettsia salmonis AY6532B	2718218330	Bacteria	Proteobacteria	Gammaproteobacteria	2718218330	Fish						3618	1	0	3
Chlamydia trachomatis E-32931	2721755464	Bacteria	Chlamydiae	Chlamydiia	2721755464	Human						958	0	1	0
Klebsiella aerogenes CAV1320	2718218437	Bacteria	Proteobacteria	Gammaproteobacteria	2718218437	Human						4942	6	5	7
Solibacillus silvestris DSM 12223	2684623075	Bacteria	Firmicutes	Bacilli	2684623075							4042	0	0	1
Mycoplasma pneumoniae 19294	2667527558	Bacteria	Tenericutes	Mollicutes	2667527558	Animal						789	0	0	0
Mycobacterium abscessus bolletii MM1513	2645728059	Bacteria	Actinobacteria	Actinobacteria	2645728059							4469	0	1	3
Anoxybacillus amylolyticus DSM 15939	2690315950	Bacteria	Firmicutes	Bacilli	2690315950	Terrestrial						3376	1	1	4
Legionella pneumophila Philadelphia_4	2718217973	Bacteria	Proteobacteria	Gammaproteobacteria	2718217973							3122	1	0	2
Bacillus thuringiensis Bc601	2687453217	Bacteria	Firmicutes	Bacilli	2687453217							6440	2	2	2
Pseudomonadaceae bacterium D2441	2667527486	Bacteria	Proteobacteria	Gammaproteobacteria	2667527486							2351	2	2	3
Xanthomonas citri citri AW14	2667527520	Bacteria	Proteobacteria	Gammaproteobacteria	2667527520							4690	3	2	4
Xenorhabdus hominickii ANU1	2718218031	Bacteria	Proteobacteria	Gammaproteobacteria	2718218031	Invertebrates						4352	5	2	2
Saccharophagus degradans 2-40	637000249	Bacteria	Proteobacteria	Gammaproteobacteria	637000249	Aquatic		Aerobe			Psychrotolerant	4114	5	1	1
Bacillus thuringiensis konkukian sv. H34 97-27	637000023	Bacteria	Firmicutes	Bacilli	637000023	Human		Facultative			Mesophile	5452	2	2	2
Candidatus Phytoplasma australiense	642555117	Bacteria	Tenericutes	Mollicutes	642555117	Plants		Aerobe			Mesophile	727	0	0	0
Ralstonia solanacearum GMI1000	637000231	Bacteria	Proteobacteria	Betaproteobacteria	637000231	Plants	Heterotroph	Aerobe			Mesophile	5204	2	5	4
Enterococcus faecium E1	2718217866	Bacteria	Firmicutes	Bacilli	2718217866	Human						3277	2	0	1
Geminocystis sp. NIES-3708	2675903523	Bacteria	Cyanobacteria	unclassified	2675903523							3666	1	8	5
Streptococcus pyogenes sv. M5 Manfredo	640069333	Bacteria	Firmicutes	Bacilli	640069333	Human	Heterotroph	Facultative			Mesophile	1915	1	0	0
Ruminiclostridium sp. KB18	2721755613	Bacteria	Firmicutes	Clostridia	2721755613	Mammals						3877	1	0	3
Secondary endosymbiont of Ctenarytaina eucalypti Thao2000	2509601000	Bacteria	Proteobacteria	Gammaproteobacteria	2509601000	Insecta						965	1	0	1
Pseudomonas aeruginosa PA_D16	2721755813	Bacteria	Proteobacteria	Gammaproteobacteria	2721755813	Human						6211	3	8	7
Riemerella anatipestifer A350/72, DSM 15868	649633092	Bacteria	Bacteroidetes	Flavobacteriia	649633092	Birds		Microaerophilic			Mesophile	2052	0	1	3
Corynebacterium flavescens DSM 20296 Genome sequencing	2623620530	Bacteria	Actinobacteria	Actinobacteria	2623620530							2594	0	0	2
Lactobacillus casei ATCC 334	639633028	Bacteria	Firmicutes	Bacilli	639633028	Food production		Facultative			Mesophile	2865	2	0	0
Bifidobacterium bifidum CBT BF3	2747842551	Bacteria	Actinobacteria	Actinobacteria	2747842551	Human						1847	0	0	1
Rickettsia rickettsii Morgan	2627854257	Bacteria	Proteobacteria	Alphaproteobacteria	2627854257							1472	0	1	2
Salmonella enterica enterica sv. Weltevreden 1655	2684623218	Bacteria	Proteobacteria	Gammaproteobacteria	2684623218							5044	6	2	9
Mycoplasma gallisepticum CA06_2006.052-5-2P	2517093024	Bacteria	Tenericutes	Mollicutes	2517093024	Birds	Heterotroph	Facultative				801	1	0	0
Salmonella enterica enterica sv. Enteritidis SA20092320	2728369344	Bacteria	Proteobacteria	Gammaproteobacteria	2728369344	Birds						4506	6	2	9
Staphylococcus aureus aureus VC40	2511231175	Bacteria	Firmicutes	Bacilli	2511231175	Lab synthesis						2545	0	0	1
Treponema pallidum pallidum PT_SIF1183	2721755474	Bacteria	Spirochaetes	Spirochaetia	2721755474	Human						1034	0	1	0
Corynebacterium ulcerans BR-AD22	650716030	Bacteria	Actinobacteria	Actinobacteria	650716030		Heterotroph	Facultative			Mesophile	2398	0	0	1
Brucella melitensis M28	651053010	Bacteria	Proteobacteria	Alphaproteobacteria	651053010	Mammals		Aerobe			Mesophile	3427	1	1	2
Corynebacterium halotolerans YIM 70093, DSM 44683	2524023198	Bacteria	Actinobacteria	Actinobacteria	2524023198	Terrestrial		Aerobe	7.2	7.2	Mesophile	2930	0	3	1
Yersinia pestis Pestoides G	2648501335	Bacteria	Proteobacteria	Gammaproteobacteria	2648501335	Mammals	Heterotroph	Facultative			Mesophile	4408	6	2	5
Bacillus mycoides ATCC 6462	2623621012	Bacteria	Firmicutes	Bacilli	2623621012							5851	2	2	2
Escherichia coli ST648	2687453529	Bacteria	Proteobacteria	Gammaproteobacteria	2687453529							5127	6	3	10
Chlamydia pecorum PV3056/3	2554235369	Bacteria	Chlamydiae	Chlamydiia	2554235369							966	0	1	0
Lactobacillus plantarum KP	2718218475	Bacteria	Firmicutes	Bacilli	2718218475	Arthropoda						3692	2	0	0
Bacillus amyloliquefaciens LFB112	2558309083	Bacteria	Firmicutes	Bacilli	2558309083							4023	3	1	1
Clostridium botulinum sv. Type C/D BKT015925	650716025	Bacteria	Firmicutes	Clostridia	650716025	Birds	Chemoorganotroph	Obligate anaerobe			Mesophile	3109	2	0	3
Ralstonia mannitolilytica SN83A39	2687453368	Bacteria	Proteobacteria	Betaproteobacteria	2687453368							4598	3	4	5
Enterobacter cloacae UW5	2636415779	Bacteria	Proteobacteria	Gammaproteobacteria	2636415779							4728	6	2	6
Listeria monocytogenes FW04/0025	2687453516	Bacteria	Firmicutes	Bacilli	2687453516							3127	2	0	1
Mycobacterium bovis MbURU-001	2645727999	Bacteria	Actinobacteria	Actinobacteria	2645727999							4081	0	1	2
Janthinobacterium agaricidamnosum W1R3	2585427668	Bacteria	Proteobacteria	Betaproteobacteria	2585427668	Fungi						5573	2	6	3
Pseudomonas fluorescens PCL1751	2648501162	Bacteria	Proteobacteria	Gammaproteobacteria	2648501162							5747	1	5	3
Bordetella holmesii H558	2534681668	Bacteria	Proteobacteria	Betaproteobacteria	2534681668	Mammals						3431	0	2	3
Escherichia coli C43(DE3)	2645728010	Bacteria	Proteobacteria	Gammaproteobacteria	2645728010							4428	6	3	9
Aggregatibacter actinomycetemcomitans HK1651	2645727850	Bacteria	Proteobacteria	Gammaproteobacteria	2645727850	Unclassified		Facultative			Mesophile	2095	3	2	4
Providencia stuartii BE2467	2718217845	Bacteria	Proteobacteria	Gammaproteobacteria	2718217845							4477	4	3	4
Rickettsia rhipicephali 3-7-female6-CWPP	2512564064	Bacteria	Proteobacteria	Alphaproteobacteria	2512564064							1302	0	1	2
Treponema pallidum pallidum 14dg UW074	2718218220	Bacteria	Spirochaetes	Spirochaetia	2718218220	Human						1038	0	1	0
Bordetella pertussis B3405	2667527534	Bacteria	Proteobacteria	Betaproteobacteria	2667527534							3976	0	7	4
Xanthomonas citri citri Aw	2561511166	Bacteria	Proteobacteria	Gammaproteobacteria	2561511166	Plants		Aerobe			Mesophile	4820	3	2	4
Paenibacillus riograndensis SBR5	2687453613	Bacteria	Firmicutes	Bacilli	2687453613	Plants		Facultative				6865	1	1	3
Pediococcus pentosaceus ATCC 25745	639633049	Bacteria	Firmicutes	Bacilli	639633049	Plants		Facultative	4.5-8	6.25	Mesophile	1843	1	0	0
Fictibacillus arsenicus G25-54	2751185732	Bacteria	Firmicutes	Bacilli	2751185732							4183	0	3	3
Mycoplasma mycoides mycoides Ben1	2687453578	Bacteria	Tenericutes	Mollicutes	2687453578	Mammals						1132	0	0	0
Salmonella enterica enterica sv. 4,[5],12:i:- 08-1736	2554235429	Bacteria	Proteobacteria	Gammaproteobacteria	2554235429		Heterotroph					4624	6	2	9
Pseudomonas fluorescens UK4	2585427659	Bacteria	Proteobacteria	Gammaproteobacteria	2585427659			Aerobe				5299	2	4	3
Legionella pneumophila Philadelphia-1 AE	2718218498	Bacteria	Proteobacteria	Gammaproteobacteria	2718218498	Human						3085	1	0	2
Kluyvera georgiana YDC799	2758568005	Bacteria	Proteobacteria	Gammaproteobacteria	2758568005	Human						7556	6	9	13
Janthinobacterium sp. LM6	2690315604	Bacteria	Proteobacteria	Betaproteobacteria	2690315604	Aquatic						5534	0	6	3
Escherichia coli ER2796	2627853844	Bacteria	Proteobacteria	Gammaproteobacteria	2627853844							4479	6	3	10
Listeria monocytogenes WSLC1001	2558860272	Bacteria	Firmicutes	Bacilli	2558860272							3025	2	0	0
Streptococcus suis TL13	2545824639	Bacteria	Firmicutes	Bacilli	2545824639	Mammals						2010	1	0	0
Lactobacillus backii TMW 1.1988	2718217761	Bacteria	Firmicutes	Bacilli	2718217761	Food production						2784	1	0	0
Streptococcus pyogenes sv. M49 NZ131	643348577	Bacteria	Firmicutes	Bacilli	643348577	Human		Facultative			Mesophile	1784	1	0	0
Aeromonas schubertii WL1483	2684623125	Bacteria	Proteobacteria	Gammaproteobacteria	2684623125							4462	5	3	6
Mycobacterium tuberculosis EAI5/NITR206	2545824630	Bacteria	Actinobacteria	Actinobacteria	2545824630	Unclassified						4067	0	1	2
Enterobacter cloacae cloacae NCTC 9394	650377928	Bacteria	Proteobacteria	Gammaproteobacteria	650377928	Human		Anaerobe			Mesophile	3797	5	1	5
Pantoea ananatis LMG 20103	646564558	Bacteria	Proteobacteria	Gammaproteobacteria	646564558	Plants	Heterotroph	Facultative			Mesophile	4340	6	2	3
Neisseria meningitidis M27559	2718217786	Bacteria	Proteobacteria	Betaproteobacteria	2718217786	Human						2088	0	2	2
Aerococcus urinaehominis CCUG42038B	2687453476	Bacteria	Firmicutes	Bacilli	2687453476							1722	1	0	1
Acinetobacter baumannii MDR-ZJ06	2511231155	Bacteria	Proteobacteria	Gammaproteobacteria	2511231155	Lab synthesis	Chemoheterotroph, Heterotroph	Aerobe			Mesophile	3975	3	2	5
Salmonella enterica enterica sv. Enteritidis EC20121176	2718218214	Bacteria	Proteobacteria	Gammaproteobacteria	2718218214	Food production						4508	6	2	9
Xanthomonas oryzae pv. oryzae PXO83	2687453107	Bacteria	Proteobacteria	Gammaproteobacteria	2687453107							4832	3	1	4
Treponema putidum OMZ 758	2630968369	Bacteria	Spirochaetes	Spirochaetia	2630968369							2695	3	1	2
Bacillus thuringiensis HD1002	2627854229	Bacteria	Firmicutes	Bacilli	2627854229							6938	2	2	2
Staphylococcus aureus aureus 5118.N	2718218391	Bacteria	Firmicutes	Bacilli	2718218391	Human						3173	0	0	1
Alphaproteobacterium QL1	2609459636	Bacteria	Proteobacteria	Alphaproteobacteria	2609459636	Aquatic						1047	0	1	1
Janthinobacterium sp. 1_2014MBL_MicDiv	2728369375	Bacteria	Proteobacteria	Betaproteobacteria	2728369375							5635	0	6	3
Sulfurospirillum cavolei UCH003	2687453291	Bacteria	Proteobacteria	Epsilonproteobacteria	2687453291							2741	2	1	14
Moraxella bovoculi 23343	2721755578	Bacteria	Proteobacteria	Gammaproteobacteria	2721755578	Mammals						2194	1	2	4
Streptococcus pyogenes sv. M4 MGAS10750	637000294	Bacteria	Firmicutes	Bacilli	637000294	Human	Heterotroph	Facultative			Mesophile	2085	1	0	0
Klebsiella pneumoniae CN1	2718218148	Bacteria	Proteobacteria	Gammaproteobacteria	2718218148	Human						5316	6	3	6
Rhodoferax antarcticus DSMZ24876	2751185768	Bacteria	Proteobacteria	Betaproteobacteria	2751185768							3957	1	5	6
Salmonella enterica enterica sv. Newport CFSAN001660	2718218211	Bacteria	Proteobacteria	Gammaproteobacteria	2718218211							4799	6	2	9
Bacillus thuringiensis sv. kurstaki YBT-1520	2576861478	Bacteria	Firmicutes	Bacilli	2576861478			Facultative				6699	2	2	2
Arachidicoccus sp. BS20	2684623007	Bacteria	Bacteroidetes	Chitinophagia	2684623007	Terrestrial						3620	0	1	2
Chlamydia trachomatis J/27-97	2667527515	Bacteria	Chlamydiae	Chlamydiia	2667527515							949	0	1	0
Listeria monocytogenes Lm60	2597490170	Bacteria	Firmicutes	Bacilli	2597490170			Facultative				3077	2	0	1
Brucella suis ZW046	2687453311	Bacteria	Proteobacteria	Alphaproteobacteria	2687453311							3348	1	1	3
Xanthomonas citri citri FB19	2667527467	Bacteria	Proteobacteria	Gammaproteobacteria	2667527467							4536	3	2	4
Streptococcus suis DN13	2687453504	Bacteria	Firmicutes	Bacilli	2687453504							2119	1	0	0
Morganella morganii morganii KT	2540341130	Bacteria	Proteobacteria	Gammaproteobacteria	2540341130	Human	Heterotroph					3624	4	3	4
Yersinia enterocolitica YE165	2721755714	Bacteria	Proteobacteria	Gammaproteobacteria	2721755714	Mammals						4816	6	1	5
Corynebacterium atypicum R2070	2585427661	Bacteria	Actinobacteria	Actinobacteria	2585427661			Anaerobe				1765	0	0	1
Helicobacter pylori Oki898	2576861465	Bacteria	Proteobacteria	Epsilonproteobacteria	2576861465							1615	1	0	3
Roseobacter litoralis Och 149	2510065042	Bacteria	Proteobacteria	Alphaproteobacteria	2510065042	Plants	Photosynthetic, Phototroph	Aerobe			Mesophile	4668	0	6	3
Methylobacterium sp. c1	2721755553	Bacteria	Proteobacteria	Alphaproteobacteria	2721755553	Wastewater						6177	2	9	3
Francisella tularensis holarctica FSC200	2504643031	Bacteria	Proteobacteria	Gammaproteobacteria	2504643031	Human		Aerobe			Mesophile	2139	1	0	4
Sanguibacter keddieii ST-74, DSM 10542	646564565	Bacteria	Actinobacteria	Actinobacteria	646564565	Animal		Facultative			Mesophile	3800	1	0	2
Aliivibrio wodanis 06/09/139	2627853855	Bacteria	Proteobacteria	Gammaproteobacteria	2627853855							4301	3	3	3
Bacillus amyloliquefaciens UMAF6614	2687453289	Bacteria	Firmicutes	Bacilli	2687453289							3942	3	1	1
Klebsiella pneumoniae pneumoniae KPNIH27	2588253736	Bacteria	Proteobacteria	Gammaproteobacteria	2588253736							5885	0	0	0
Mycobacterium tuberculosis CTRI-2	2511231130	Bacteria	Actinobacteria	Actinobacteria	2511231130	Human		Aerobe			Mesophile	3996	0	1	2
Salmonella enterica enterica sv. Enteritidis EC20130345	2718218208	Bacteria	Proteobacteria	Gammaproteobacteria	2718218208	Birds						4506	6	2	9
Ureaplasma parvum sv. 3 F4	2627853797	Bacteria	Tenericutes	Mollicutes	2627853797							625	0	0	0
Fusobacterium nucleatum subsp. animalis 4_8	2554235311	Bacteria	Fusobacteria	Fusobacteriia	2554235311	Human	Chemoorganotroph	Anaerobe			Mesophile	2175	4	0	0
Terribacillus aidingensis MP602	2588253751	Bacteria	Firmicutes	Bacilli	2588253751						Mesophile	3332	0	0	0
Ralstonia insidiosa ATCC 49129	2721755751	Bacteria	Proteobacteria	Betaproteobacteria	2721755751							5926	3	9	5
Lactococcus lactis cremoris KW2	2554235455	Bacteria	Firmicutes	Bacilli	2554235455							2349	1	0	1
Escherichia coli MRSN346647	2718217795	Bacteria	Proteobacteria	Gammaproteobacteria	2718217795							4983	6	3	9
Neisseria meningitidis M08000	2718218138	Bacteria	Proteobacteria	Betaproteobacteria	2718218138	Human						2074	0	2	2
Ruminiclostridium thermocellum AD2	2660238162	Bacteria	Firmicutes	Clostridia	2660238162			Anaerobe			Thermophile	3135	0	0	6
Taylorella equigenitalis MCE9	649633099	Bacteria	Proteobacteria	Betaproteobacteria	649633099	Mammals		Microaerophilic			Mesophile	1603	0	1	2
Rhodopseudomonas palustris BisB5	637000238	Bacteria	Proteobacteria	Alphaproteobacteria	637000238	Aquatic	Phototroph	Facultative			Mesophile	4501	1	4	8
Acinetobacter baumannii AF-673	2718218042	Bacteria	Proteobacteria	Gammaproteobacteria	2718218042	Human						4012	4	2	5
Francisella tularensis tularensis Scherm	2636415947	Bacteria	Proteobacteria	Gammaproteobacteria	2636415947							2103	2	0	4
Bartonella henselae BM1374163	2585427673	Bacteria	Proteobacteria	Alphaproteobacteria	2585427673							1658	0	0	2
Escherichia coli sv. O157:H7 2159	2718217715	Bacteria	Proteobacteria	Gammaproteobacteria	2718217715	Mammals						5546	6	3	8
Nakamurella multipartita Y-104, DSM 44233	644736393	Bacteria	Actinobacteria	Actinobacteria	644736393	Wastewater	Chemoorganotroph	Aerobe	7	7	Mesophile	5471	2	3	2
Cupriavidus sp. USMAHM13	2721755522	Bacteria	Proteobacteria	Betaproteobacteria	2721755522	Terrestrial						7060	3	11	4
Meiothermus ruber DSM 1279	2554235408	Bacteria	Deinococcus-Thermus	Deinococci	2554235408	Aquatic		Obligate aerobe			Thermophile	3109	1	2	2
Piscirickettsia salmonis CGR02	2687453224	Bacteria	Proteobacteria	Gammaproteobacteria	2687453224							3547	1	0	3
Leptospirillum ferriphilum YSK	2576861452	Bacteria	Nitrospirae	Nitrospira	2576861452							2337	0	2	7
Helicobacter pylori SNT49	2511231139	Bacteria	Proteobacteria	Epsilonproteobacteria	2511231139	Human						1561	1	0	3
Bathymodiolus septemdierum endosymbiont Myojin knoll A1	2751185563	Bacteria	Proteobacteria	Gammaproteobacteria	2751185563	Mollusca						1579	0	2	4
Yersinia pseudotuberculosis IP 32953	2630968395	Bacteria	Proteobacteria	Gammaproteobacteria	2630968395							4363	6	2	5
Enterobacteriaceae symbiont DEMHIR of Maconellicoccus hirsutus	2687453637	Bacteria	Proteobacteria	Gammaproteobacteria	2687453637							713	2	0	1
Campylobacter coli YF2105	2718217728	Bacteria	Proteobacteria	Epsilonproteobacteria	2718217728	Birds						1902	1	0	3
Colwellia beringensis NB097-1	2751185795	Bacteria	Proteobacteria	Gammaproteobacteria	2751185795	Aquatic						4004	3	4	4
Weissella ceti WS08	2585427640	Bacteria	Firmicutes	Bacilli	2585427640							1364	2	0	0
Streptococcus suis D12	2511231193	Bacteria	Firmicutes	Bacilli	2511231193							2190	1	0	0
Staphylococcus aureus aureus 11819-97	2511231196	Bacteria	Firmicutes	Bacilli	2511231196	Human	Heterotroph					2737	0	0	1
Methylobacterium sp. AMS5	2684623050	Bacteria	Proteobacteria	Alphaproteobacteria	2684623050							5183	1	7	3
Vibrio cholerae O1 biovar El Tor I-1471	2667527499	Bacteria	Proteobacteria	Gammaproteobacteria	2667527499							3671	5	4	4
Acinetobacter baumannii XH858	2684623104	Bacteria	Proteobacteria	Gammaproteobacteria	2684623104							4088	4	3	5
Bordetella parapertussis 12822	637000033	Bacteria	Proteobacteria	Betaproteobacteria	637000033	Human		Obligate aerobe			Mesophile	4447	0	12	3
Sinorhizobium meliloti 2011	2562617130	Bacteria	Proteobacteria	Alphaproteobacteria	2562617130							8251	1	10	8
Geitlerinema sp. PCC 7407	2503538020	Bacteria	Cyanobacteria	unclassified	2503538020		Chemoheterotroph				Mesophile	3913	0	8	3
Novosphingobium sp. PP1Y	650716068	Bacteria	Proteobacteria	Alphaproteobacteria	650716068			Obligate aerobe			Mesophile	4731	0	8	3
Aerococcus viridans CCUG4311	2684623177	Bacteria	Firmicutes	Bacilli	2684623177							2087	1	0	0
Mannheimia haemolytica D174	2554235406	Bacteria	Proteobacteria	Gammaproteobacteria	2554235406	Mammals	Heterotroph					2814	3	1	2
Aeromonas hydrophila GYK1	2718217739	Bacteria	Proteobacteria	Gammaproteobacteria	2718217739	Fish						4562	5	3	7
Mycobacterium tuberculosis Beijing-like 323	2645727796	Bacteria	Actinobacteria	Actinobacteria	2645727796							4305	0	1	2
Hydrogenobaculum sp. HO	2506210034	Bacteria	Aquificae	Aquificae	2506210034	Aquatic		Aerobe			Thermophile	1672	0	1	3
Staphylococcus equorum C2014	2721755825	Bacteria	Firmicutes	Bacilli	2721755825	Food production						2961	0	0	1
Streptococcus pneumoniae D141	2718218174	Bacteria	Firmicutes	Bacilli	2718218174	Human						2173	1	0	0
Stanieria cyanosphaera PCC 7437	2503754019	Bacteria	Cyanobacteria	unclassified	2503754019	Aquatic	Photoautotroph				Mesophile	5041	0	8	5
Leuconostoc mesenteroides KFRI-MG	2558860178	Bacteria	Firmicutes	Bacilli	2558860178			Aerobe			Mesophile	1901	1	0	0
Salmonella enterica enterica sv. Enteritidis EC20121825	2728369384	Bacteria	Proteobacteria	Gammaproteobacteria	2728369384	Food production						4505	6	2	9
Mycobacterium sp. NRRL B-3805	2684623113	Bacteria	Actinobacteria	Actinobacteria	2684623113							5158	1	1	6
Bacillus subtilis subtilis BSD-2	2671181081	Bacteria	Firmicutes	Bacilli	2671181081							4098	3	1	1
Pseudomonas plecoglossicida NyZ12	2627854237	Bacteria	Proteobacteria	Gammaproteobacteria	2627854237							5848	1	8	4
Bacillus cereus FRI-35	2561511153	Bacteria	Firmicutes	Bacilli	2561511153							5580	2	2	3
Chlamydia muridarum Nigg2 CM972	2718218015	Bacteria	Chlamydiae	Chlamydiia	2718218015							938	0	1	0
Salmonella enterica enterica sv. Typhimurium SL1344RX	2690315876	Bacteria	Proteobacteria	Gammaproteobacteria	2690315876							4765	6	2	9
Pseudomonas resinovorans NBRC 106553	2561511189	Bacteria	Proteobacteria	Gammaproteobacteria	2561511189	Wastewater	Heterotroph					5961	3	5	4
Rickettsia rickettsii Sheila Smith	640753046	Bacteria	Proteobacteria	Alphaproteobacteria	640753046	Human		Aerobe			Mesophile	1382	0	1	2
Parageobacillus thermoglucosidasius C56-YS93	650716039	Bacteria	Firmicutes	Bacilli	650716039	Aquatic	Chemoorganotroph	Facultative			Hyperthermophile	4135	0	2	4
Bordetella pertussis H622	2684623159	Bacteria	Proteobacteria	Betaproteobacteria	2684623159							3971	0	7	4
Salmonella enterica enterica sv. Bareilly CFSAN000189	2561511201	Bacteria	Proteobacteria	Gammaproteobacteria	2561511201	Food production	Heterotroph					4576	6	2	9
Mycoplasma haemofelis Ohio2	651053045	Bacteria	Tenericutes	Mollicutes	651053045	Mammals		Facultative			Mesophile	1561	0	0	0
Xanthomonas oryzae pv. oryzicola B8-12	2690315835	Bacteria	Proteobacteria	Gammaproteobacteria	2690315835							4340	2	1	4
Thermoanaerobacter sp. X514	641522656	Bacteria	Firmicutes	Clostridia	641522656	Terrestrial		Anaerobe			Thermophile	2467	0	0	7
Rhizobium sp. N324	2718217927	Bacteria	Proteobacteria	Alphaproteobacteria	2718217927	Plants						6697	0	2	6
Haemophilus ducreyi Cutaneous leg ulcer 4	2660238270	Bacteria	Proteobacteria	Gammaproteobacteria	2660238270							1672	2	1	2
Pseudomonas aeruginosa VA-134	2687453356	Bacteria	Proteobacteria	Gammaproteobacteria	2687453356							5949	2	8	7
Mycoplasma pneumoniae S355	2687453451	Bacteria	Tenericutes	Mollicutes	2687453451	Human						779	0	0	0
Blochmannia endosymbiont of Camponotus (Colobopsis) obliquus 757	2627853719	Bacteria	Proteobacteria	Gammaproteobacteria	2627853719							655	1	0	1
Acinetobacter baumannii D1279779	2563366605	Bacteria	Proteobacteria	Gammaproteobacteria	2563366605		Chemoheterotroph, Heterotroph	Anaerobe			Mesophile	3484	3	2	5
Streptococcus suis sv. 2 GZ1	646862345	Bacteria	Firmicutes	Bacilli	646862345	Unclassified		Facultative			Mesophile	2039	1	0	0
Burkholderia pseudomallei A79A	2630968508	Bacteria	Proteobacteria	Betaproteobacteria	2630968508							6066	1	4	4
Bacillus megaterium DSM 319	646564507	Bacteria	Firmicutes	Bacilli	646564507			Facultative			Mesophile	5248	2	2	4
Bacillus cereus cytotoxis NVH 391-98	640753006	Bacteria	Firmicutes	Bacilli	640753006	Plants		Facultative			Psychrotolerant	4250	1	1	2
Chlorobium phaeovibrioides DSM 265	640427130	Bacteria	Chlorobi	Chlorobia	640427130	Aquatic	Photosynthetic	Facultative			Mesophile	1831	1	1	5
Caldicellulosiruptor kronotskyensis 2002	649633024	Bacteria	Firmicutes	Clostridia	649633024	Aquatic		Anaerobe	7	7	Thermophile	2642	0	0	9
Exiguobacterium sp. U13-1	2721755669	Bacteria	Firmicutes	Bacilli	2721755669	Aquatic						3369	3	0	1
Staphylococcus aureus aureus HC1335	2687453282	Bacteria	Firmicutes	Bacilli	2687453282							2925	0	0	1
Brevundimonas subvibrioides ATCC 15264	648028010	Bacteria	Proteobacteria	Alphaproteobacteria	648028010	Aquatic		Aerobe			Mesophile	3393	1	1	2
Erwinia pyrifoliae DSM 12163	646862321	Bacteria	Proteobacteria	Gammaproteobacteria	646862321	Plants		Facultative			Mesophile	4134	6	2	2
Escherichia coli S3	2718218128	Bacteria	Proteobacteria	Gammaproteobacteria	2718218128							4524	6	4	9
Cronobacter turicensis z3032	646311918	Bacteria	Proteobacteria	Gammaproteobacteria	646311918	Human		Facultative				4567	5	3	4
Fermentimonas caenicola ING2-E5B	2645727949	Bacteria	Bacteroidetes	Bacteroidia	2645727949							2456	2	0	2
Tenacibaculum dicentrarchi AY7486TD	2744054993	Bacteria	Bacteroidetes	Flavobacteriia	2744054993	Fish						2769	1	1	1
Salmonella enterica enterica sv. Enteritidis EC20120697	2718217719	Bacteria	Proteobacteria	Gammaproteobacteria	2718217719	Birds						4508	6	2	9
Croceicoccus naphthovorans PQ-2	2654588035	Bacteria	Proteobacteria	Alphaproteobacteria	2654588035							3933	1	6	2
Legionella pneumophila Philadelphia_3	2718218291	Bacteria	Proteobacteria	Gammaproteobacteria	2718218291							3088	1	0	2
Enterobacter cloacae AR_0002	2718218012	Bacteria	Proteobacteria	Gammaproteobacteria	2718218012							4960	6	2	7
Staphylococcus aureus RIVM6519	2687453239	Bacteria	Firmicutes	Bacilli	2687453239							2652	0	0	1
Mycoplasma capricolum capripneumoniae ILRI181	2645727801	Bacteria	Tenericutes	Mollicutes	2645727801							1034	0	0	0
Burkholderia pseudomallei MSHR2243	2630968394	Bacteria	Proteobacteria	Betaproteobacteria	2630968394							5896	1	4	4
Escherichia coli APEC IMT5155	2627854098	Bacteria	Proteobacteria	Gammaproteobacteria	2627854098							5106	7	3	8
Fusobacterium hwasookii ChDC F174	2651869741	Bacteria	Fusobacteria	Fusobacteriia	2651869741							2326	4	0	0
Salmonella enterica enterica sv. Enteritidis OLF-SE10	2721755748	Bacteria	Proteobacteria	Gammaproteobacteria	2721755748							4597	6	2	10
Moorella thermoacetica DSM 103284	2718217731	Bacteria	Firmicutes	Clostridia	2718217731	Laboratory developed						2605	1	4	21
Sphingobacterium sp. G1-14	2758568018	Bacteria	Bacteroidetes	Sphingobacteriia	2758568018	Terrestrial						5533	0	1	2
Clostridioides difficile 630	640069308	Bacteria	Firmicutes	Clostridia	640069308	Unclassified	Chemoorganotroph	Obligate anaerobe			Mesophile	3983	5	2	10
Chlamydia trachomatis sv. A HAR-13	637000063	Bacteria	Chlamydiae	Chlamydiia	637000063	Mammals					Mesophile	965	0	1	0
Legionella oakridgensis ATCC 33761	2545824788	Bacteria	Proteobacteria	Gammaproteobacteria	2545824788	Wastewater		Anaerobe			Mesophile	2990	2	0	2
Corynebacterium stationis ATCC 6872	2684623105	Bacteria	Actinobacteria	Actinobacteria	2684623105							2717	0	1	1
Lactobacillus helveticus R0052	2521172688	Bacteria	Firmicutes	Bacilli	2521172688	Plants		Facultative			Mesophile	2084	2	0	0
Salinispora arenicola CNS-205	641228504	Bacteria	Actinobacteria	Actinobacteria	641228504	Terrestrial		Aerobe			Mesophile	5169	0	1	4
Klebsiella pneumoniae Kp_Goe_71070	2721755588	Bacteria	Proteobacteria	Gammaproteobacteria	2721755588	Human						5618	6	2	6
Klebsiella pneumoniae NY9	2718218493	Bacteria	Proteobacteria	Gammaproteobacteria	2718218493	Human						5897	6	2	6
Helicobacter mustelae ATCC 43772	646564537	Bacteria	Proteobacteria	Epsilonproteobacteria	646564537	Mammals		Aerobe			Mesophile	1444	1	0	4
Staphylococcus aureus aureus Tager 104	2571042428	Bacteria	Firmicutes	Bacilli	2571042428							2762	0	0	1
Helicobacter pylori Shi417	2513237203	Bacteria	Proteobacteria	Epsilonproteobacteria	2513237203	Human						1590	1	0	3
Yersinia enterocolitica 8081	2636415675	Bacteria	Proteobacteria	Gammaproteobacteria	2636415675	Human	Heterotroph	Aerobe			Mesophile	4449	6	2	5
Bacillus amyloliquefaciens UMAF6639	2687453264	Bacteria	Firmicutes	Bacilli	2687453264							3979	3	1	1
Listeria monocytogenes IZSAM_Lm_2015TE24968 GCA_001596775.1	2681813381	Bacteria	Firmicutes	Bacilli	2681813381							2949	2	0	1
Bordetella pertussis I475	2687453400	Bacteria	Proteobacteria	Betaproteobacteria	2687453400							3973	0	7	4
Microcystis aeruginosa NIES-2549	2645727547	Bacteria	Cyanobacteria	unclassified	2645727547							4043	0	8	5
Acinetobacter baumannii KAB05	2718218417	Bacteria	Proteobacteria	Gammaproteobacteria	2718218417	Human						4059	4	2	5
Cellulomonas flavigena 134, DSM 20109	646564520	Bacteria	Actinobacteria	Actinobacteria	646564520	Terrestrial	Chemoorganotroph	Facultative			Mesophile	3783	1	0	1
Enterococcus gallinarum FDAARGOS_163	2721755692	Bacteria	Firmicutes	Bacilli	2721755692	Human						3692	1	0	1
Blattabacterium sp. (Blaberus giganteus)	2518645548	Bacteria	Bacteroidetes	Flavobacteriia	2518645548		Heterotroph					614	0	0	1
Legionella pneumophila Philadelphia_1_ATCC	2718218064	Bacteria	Proteobacteria	Gammaproteobacteria	2718218064	Human						3122	1	0	2
Klebsiella pneumoniae MNCRE78	2718218008	Bacteria	Proteobacteria	Gammaproteobacteria	2718218008	Human						5740	6	2	6
Streptomyces hygroscopicus limoneus KCTC 1717	2684623091	Bacteria	Actinobacteria	Actinobacteria	2684623091							9395	1	6	6
Fusobacterium hwasookii ChDC F300 ChDC F300	2651869710	Bacteria	Fusobacteria	Fusobacteriia	2651869710							2509	4	0	0
Klebsiella pneumoniae JM45	2554235445	Bacteria	Proteobacteria	Gammaproteobacteria	2554235445	Human	Heterotroph					5249	6	2	5
Actinoplanes sp. SE50/110	2511231151	Bacteria	Actinobacteria	Actinobacteria	2511231151			Aerobe			Mesophile	8385	0	2	6
Ruminococcus torques L2-14	650377970	Bacteria	Firmicutes	Clostridia	650377970			Anaerobe			Mesophile	2848	3	2	2
Marinobacterium aestuarii ST58-10	2687453330	Bacteria	Proteobacteria	Gammaproteobacteria	2687453330							4634	2	7	5
Corynebacterium diphtheriae PW8	2511231111	Bacteria	Actinobacteria	Actinobacteria	2511231111	Human	Chemoorganotroph	Facultative			Mesophile	2412	0	0	1
Haemophilus ducreyi Cutaneous leg ulcer strain 3	2667527542	Bacteria	Proteobacteria	Gammaproteobacteria	2667527542							1690	2	1	2
Advenella kashmirensis WT001	2515154053	Bacteria	Proteobacteria	Betaproteobacteria	2515154053	Terrestrial	Chemolithoautotroph	Aerobe				3980	1	10	3
Leptospirillum ferriphilum ML-04	2519103101	Bacteria	Nitrospirae	Nitrospira	2519103101							2527	0	2	6
Salmonella enterica enterica sv. Enteritidis EC20120469	2718217891	Bacteria	Proteobacteria	Gammaproteobacteria	2718217891	Food production						4504	6	2	9
Campylobacter coli RM4661	2563366571	Bacteria	Proteobacteria	Epsilonproteobacteria	2563366571							2007	1	0	3
Xanthomonas citri citri GD2	2667527477	Bacteria	Proteobacteria	Gammaproteobacteria	2667527477							4499	3	2	4
Fibrobacterales bacterium Fibro_02	2751185580	Bacteria	Fibrobacteres	Fibrobacteria	2751185580	Bioreactor						2805	1	0	4
Persicobacter sp. JZB09	2651869671	Bacteria	Bacteroidetes	Cytophagia	2651869671							3330	0	0	2
Thauera humireducens SgZ-1	2645727632	Bacteria	Proteobacteria	Betaproteobacteria	2645727632							4473	2	3	6
Bradyrhizobium japonicum SEMIA 5079	2576861420	Bacteria	Proteobacteria	Alphaproteobacteria	2576861420		Photosynthetic	Aerobe			Mesophile	8705	2	19	7
Candidatus Portiera aleyrodidarum TV (unscreened)	2518285589	Bacteria	Proteobacteria	Gammaproteobacteria	2518285589	Insecta		Obligate aerobe				306	0	0	2
Candidatus Hodgkinia cicadicola TETUND1	2630968498	Bacteria	Proteobacteria	Alphaproteobacteria	2630968498							287	0	0	0
Pluralibacter gergoviae FB2	2634166467	Bacteria	Proteobacteria	Gammaproteobacteria	2634166467							5166	5	5	7
Francisella tularensis holarctica LVS	637000111	Bacteria	Proteobacteria	Gammaproteobacteria	637000111	Unclassified		Aerobe			Mesophile	2019	1	0	4
Acinetobacter baumannii 3207	2687453588	Bacteria	Proteobacteria	Gammaproteobacteria	2687453588							4050	4	2	5
Burkholderia pseudomallei BDP	2627853900	Bacteria	Proteobacteria	Betaproteobacteria	2627853900							6233	1	4	4
Bacillus thuringiensis sv. thuringiensis IS5056	2561511195	Bacteria	Firmicutes	Bacilli	2561511195	Terrestrial	Heterotroph					7046	2	2	2
Shewanella oneidensis MR-1	637000258	Bacteria	Proteobacteria	Gammaproteobacteria	637000258	Aquatic	Heterotroph	Facultative			Mesophile	4657	4	3	7
Clostridium butyricum JKY6D1	2671180691	Bacteria	Firmicutes	Clostridia	2671180691							4247	5	2	5
Burkholderia pseudomallei MSHR5855	2597490125	Bacteria	Proteobacteria	Betaproteobacteria	2597490125							6078	1	4	4
Xylella fastidiosa fastidiosa GB514	648231719	Bacteria	Proteobacteria	Gammaproteobacteria	648231719	Plants	Heterotroph	Aerobe			Mesophile	2271	3	0	4
Klebsiella pneumoniae NTUH-K2044	646564538	Bacteria	Proteobacteria	Gammaproteobacteria	646564538	Human		Facultative			Mesophile	5385	6	2	6
Glaciecola agarilytica 4H-3-7+YE-5	650716040	Bacteria	Proteobacteria	Gammaproteobacteria	650716040	Aquatic	Heterotroph	Aerobe			Psychrophile	4688	5	8	3
Streptococcus suis sv. 3 ST3	650716093	Bacteria	Firmicutes	Bacilli	650716093			Facultative			Mesophile	2018	1	0	0
Methylovorus glucosetrophus SIP3-4	644736389	Bacteria	Proteobacteria	Betaproteobacteria	644736389	Aquatic	Methylotroph	Aerobe			Mesophile	2976	2	2	3
Anoxybacillus sp. B2M1	2687453591	Bacteria	Firmicutes	Bacilli	2687453591							3813	1	2	2
Lactobacillus casei LOCK919	2561511213	Bacteria	Firmicutes	Bacilli	2561511213							3178	2	0	0
Listeria monocytogenes Lm N1546	2687453250	Bacteria	Firmicutes	Bacilli	2687453250							3137	2	0	1
Muricauda ruestringensis B1, DSM 13258	2505679007	Bacteria	Bacteroidetes	Flavobacteriia	2505679007	Aquatic	Chemoheterotroph, Heterotroph	Facultative			Mesophile	3525	0	3	1
Mycoplasma pneumoniae 39443	2639763109	Bacteria	Tenericutes	Mollicutes	2639763109							790	0	0	0
Brachyspira pilosicoli 95/1000	648028009	Bacteria	Spirochaetes	Spirochaetia	648028009	Animal	Chemoorganotroph	Anaerobe			Mesophile	2335	3	1	2
Legionella pneumophila sv. 1 2300/99 Alcoy	646564542	Bacteria	Proteobacteria	Gammaproteobacteria	646564542	Human	Chemoorganotroph	Aerobe			Mesophile	3242	1	0	2
Actinoplanes friuliensis DSM 7358	2554235379	Bacteria	Actinobacteria	Actinobacteria	2554235379							8648	0	5	6
Pseudarthrobacter sulfonivorans Ar51	2728369374	Bacteria	Actinobacteria	Actinobacteria	2728369374	Terrestrial						4672	1	1	4
Streptococcus pyogenes STAB 1001	2684623180	Bacteria	Firmicutes	Bacilli	2684623180							1969	1	0	0
Achromobacter xylosoxidans FDAARGOS_162	2728369360	Bacteria	Proteobacteria	Betaproteobacteria	2728369360	Human						6492	0	7	5
Paenibacillus durus VPI 6563-1	2636415532	Bacteria	Firmicutes	Bacilli	2636415532							5521	1	2	3
Taylorella asinigenitalis MCE3	2511231127	Bacteria	Proteobacteria	Betaproteobacteria	2511231127	Animal						1571	0	1	3
Chlorobaculum parvum DSM 263	642555120	Bacteria	Chlorobi	Chlorobia	642555120	Wastewater	Photolithotroph	Facultative	6.8-7.4	7.1	Mesophile	2133	0	0	5
Pseudomonas putida PC2	2687453538	Bacteria	Proteobacteria	Gammaproteobacteria	2687453538							5301	1	6	5
Bartonella sp. 114	2751185852	Bacteria	Proteobacteria	Alphaproteobacteria	2751185852	Mammals						1412	0	0	2
Chlamydia trachomatis F-6068	2721755836	Bacteria	Chlamydiae	Chlamydiia	2721755836	Human						953	0	1	0
Bacillus pumilus NJ-V2	2684623086	Bacteria	Firmicutes	Bacilli	2684623086							3953	3	0	1
Burkholderia cepacia JBK9	2660238443	Bacteria	Proteobacteria	Betaproteobacteria	2660238443							7632	4	11	5
Acinetobacter baumannii KAB02	2718218251	Bacteria	Proteobacteria	Gammaproteobacteria	2718218251	Human						4050	4	2	5
Campylobacter jejuni CJ677CC041	2667527470	Bacteria	Proteobacteria	Epsilonproteobacteria	2667527470							1778	1	0	3
Prevotella dentalis ES 2772, DSM 3688	2509276066	Bacteria	Bacteroidetes	Bacteroidia	2509276066	Human		Anaerobe			Mesophile	2726	1	0	2
Streptomyces sp. 4F	2687453197	Bacteria	Actinobacteria	Actinobacteria	2687453197							7242	0	8	2
Chthonomonas calidirosea T49, DSM 23976 (Chthonomonas calirisosea T49, DSM 23976)	2524614646	Bacteria	Armatimonadetes	Chthonomonadetes	2524614646	Terrestrial		Aerobe	5.3	5.3	Thermophile	2932	0	2	2
Buchnera aphidicola 5A	643348520	Bacteria	Proteobacteria	Gammaproteobacteria	643348520	Insecta					Mesophile	590	1	2	2
Corynebacterium glycinophilum AJ 3170	2576861442	Bacteria	Actinobacteria	Actinobacteria	2576861442							3341	0	0	2
Mycobacterium sp. KMS	639633042	Bacteria	Actinobacteria	Actinobacteria	639633042	Terrestrial	Chemoorganotroph	Aerobe			Mesophile	6089	0	5	11
Flavobacterium columnare 94-081	2684623209	Bacteria	Bacteroidetes	Flavobacteriia	2684623209							2936	1	1	4
Nonlabens dokdonensis DSW-6	2540341128	Bacteria	Bacteroidetes	Flavobacteriia	2540341128	Aquatic		Obligate aerobe				3666	0	1	1
Corynebacterium pseudotuberculosis sv. Equi 258	2518645564	Bacteria	Actinobacteria	Actinobacteria	2518645564	Mammals					Mesophile	2195	0	0	1
Kushneria konosiri X49	2751185544	Bacteria	Proteobacteria	Gammaproteobacteria	2751185544	Fish						3347	1	2	4
Legionella pneumophila sv. 1 Lens	637000146	Bacteria	Proteobacteria	Gammaproteobacteria	637000146	Human	Chemoorganotroph	Aerobe			Mesophile	3062	1	0	2
Niabella ginsenosidivorans BS26	2684622975	Bacteria	Bacteroidetes	Chitinophagia	2684622975	Terrestrial						4800	0	1	2
Bradyrhizobium sp. S23321	2513237178	Bacteria	Proteobacteria	Alphaproteobacteria	2513237178	Terrestrial	Oligotroph					6943	1	19	8
Bacillus velezensis TrigoCor1448	2563366598	Bacteria	Firmicutes	Bacilli	2563366598							3857	3	1	1
Streptococcus pyogenes 7F7	2636415680	Bacteria	Firmicutes	Bacilli	2636415680							1677	1	0	0
Klebsiella pneumoniae 34618	2684623202	Bacteria	Proteobacteria	Gammaproteobacteria	2684623202							5530	6	2	6
Corynebacterium pseudotuberculosis T1	2718217732	Bacteria	Actinobacteria	Actinobacteria	2718217732	Mammals						2171	0	0	1
Chlorobium phaeobacteroides BS1	642555122	Bacteria	Chlorobi	Chlorobia	642555122	Aquatic	Photosynthetic	Facultative			Mesophile	2611	2	0	6
Neisseria meningitidis M07165	2718218169	Bacteria	Proteobacteria	Betaproteobacteria	2718218169	Human						2154	0	2	2
Staphylococcus aureus aureus N315	637000278	Bacteria	Firmicutes	Bacilli	637000278	Mammals		Facultative			Mesophile	2734	0	0	1
Streptococcus suis sv. JS14	650377979	Bacteria	Firmicutes	Bacilli	650377979			Facultative			Mesophile	2140	1	0	0
Bacillus cereus FORC_024	2718218248	Bacteria	Firmicutes	Bacilli	2718218248	Food production						5517	2	2	2
Moraxella catarrhalis 25240	2597490148	Bacteria	Proteobacteria	Gammaproteobacteria	2597490148							1794	0	2	4
Campylobacter iguaniorum 2463D	2651869689	Bacteria	Proteobacteria	Epsilonproteobacteria	2651869689							1935	3	0	8
Mycobacterium sp. QIA-37	2687453205	Bacteria	Actinobacteria	Actinobacteria	2687453205							4758	0	1	4
Histophilus somni 129P	637000127	Bacteria	Proteobacteria	Gammaproteobacteria	637000127			Facultative			Mesophile	1880	2	2	2
Vibrio sp. EJY3	2511231129	Bacteria	Proteobacteria	Gammaproteobacteria	2511231129	Arthropoda	Autotroph	Facultative			Mesophile	4935	5	4	7
Cyanothece sp. PCC 7424	643348533	Bacteria	Cyanobacteria	unclassified	643348533	Terrestrial	Autotroph	Anaerobe			Mesophile	5933	2	9	9
Staphylococcus aureus ST228/10388	2526164721	Bacteria	Firmicutes	Bacilli	2526164721							2059	0	0	0
Enterococcus durans KLDS6.0933	2651869700	Bacteria	Firmicutes	Bacilli	2651869700							2820	3	0	1
Mycobacterium avium 2285 (R)	2627853999	Bacteria	Actinobacteria	Actinobacteria	2627853999							4954	1	1	8
Legionella pneumophila pneumophila FFI329	2718218297	Bacteria	Proteobacteria	Gammaproteobacteria	2718218297	Aquatic						3079	1	0	2
Salmonella enterica enterica sv. Enteritidis SA19980677	2721755697	Bacteria	Proteobacteria	Gammaproteobacteria	2721755697	Birds						4567	6	2	9
Clostridium botulinum sv. BoNT/B1 Okra	641522619	Bacteria	Firmicutes	Clostridia	641522619	Food production	Chemoorganotroph	Anaerobe			Mesophile	3961	5	3	5
Klebsiella pneumoniae UCLAOXA232KP-Pt1	2721755654	Bacteria	Proteobacteria	Gammaproteobacteria	2721755654	Human						5891	6	2	6
Streptococcus suis SS2-1	2718218047	Bacteria	Firmicutes	Bacilli	2718218047							2053	1	0	0
Paenibacillus crassostreae LPB0068	2718218093	Bacteria	Firmicutes	Bacilli	2718218093							4488	1	3	1
Neisseria gonorrhoeae TCDC-NG08107	651053047	Bacteria	Proteobacteria	Betaproteobacteria	651053047	Human		Aerobe			Mesophile	2254	0	1	2
Xanthomonas fuscans fuscans 4834-R	2554235375	Bacteria	Proteobacteria	Gammaproteobacteria	2554235375							4290	3	2	4
Caulobacter crescentus NA1000	643348526	Bacteria	Proteobacteria	Alphaproteobacteria	643348526	Lab synthesis		Obligate aerobe			Mesophile	3933	1	3	2
Xanthomonas gardneri JS749-3	2718218471	Bacteria	Proteobacteria	Gammaproteobacteria	2718218471	Plants						4639	3	2	4
Erwinia amylovora Ea273, ATCC 49946	646564530	Bacteria	Proteobacteria	Gammaproteobacteria	646564530	Food production		Facultative			Mesophile	3665	5	2	3
Buchnera aphidicola Bp	639633012	Bacteria	Proteobacteria	Gammaproteobacteria	639633012	Insecta					Mesophile	557	1	2	2
Staphylococcus equorum KS1039	2687453137	Bacteria	Firmicutes	Bacilli	2687453137							2772	0	0	1
Liberibacter crescens BT-1	2521172690	Bacteria	Proteobacteria	Alphaproteobacteria	2521172690	Plants		Aerobe			Mesophile	1432	0	0	2
Sphingobacterium sp. 21	2505679080	Bacteria	Bacteroidetes	Sphingobacteriia	2505679080		Chemoorganotroph				Mesophile	5340	0	5	4
Bdellovibrio bacteriovorus Tiberius	2519103098	Bacteria	Proteobacteria	Oligoflexia	2519103098			Aerobe				3779	0	3	1
Bordetella pertussis H627	2687453629	Bacteria	Proteobacteria	Betaproteobacteria	2687453629							3977	0	7	4
Xanthomonas fragariae Fap21	2718218198	Bacteria	Proteobacteria	Gammaproteobacteria	2718218198	Plants						3870	2	2	3
Planctomyces sp. SH-PL62	2687453257	Bacteria	Planctomycetes	Planctomycetia	2687453257							5353	0	1	4
Ralstonia solanacearum CFBP2957	2561511243	Bacteria	Proteobacteria	Betaproteobacteria	2561511243	Plants	Heterotroph	Aerobe			Mesophile	5231	3	5	4
Saprospira grandis Lewin	2512564032	Bacteria	Bacteroidetes	Saprospiria	2512564032	Aquatic	Chemoorganotroph	Obligate aerobe			Mesophile	4324	0	2	1
Mesoplasma florum L1	637000158	Bacteria	Tenericutes	Mollicutes	637000158	Plants		Facultative			Mesophile	726	0	0	0
Klebsiella pneumoniae pneumoniae KPNIH31	2627853793	Bacteria	Proteobacteria	Gammaproteobacteria	2627853793							5286	6	3	6
Escherichia coli SLK172	2718218131	Bacteria	Proteobacteria	Gammaproteobacteria	2718218131	Human						5849	5	3	10
Pantoea alhagi LTYR-11Z	2751185887	Bacteria	Proteobacteria	Gammaproteobacteria	2751185887							4163	6	3	4
Campylobacter subantarcticus RM8521	2636415804	Bacteria	Proteobacteria	Epsilonproteobacteria	2636415804							1813	1	0	5
Leptospira interrogans sv. Lai 56601	637000151	Bacteria	Spirochaetes	Spirochaetia	637000151			Aerobe			Mesophile	4774	0	0	2
Pseudomonas balearica DSM 6083	2648501814	Bacteria	Proteobacteria	Gammaproteobacteria	2648501814	Wastewater						4178	2	3	6
Bibersteinia trehalosi USDA-ARS-USMARC-192	2540341182	Bacteria	Proteobacteria	Gammaproteobacteria	2540341182	Mammals	Heterotroph					2325	3	1	4
Salmonella enterica enterica sv. Enteritidis SEE1	2687453561	Bacteria	Proteobacteria	Gammaproteobacteria	2687453561							4543	6	2	9
Staphylococcus pseudintermedius 081661 20081661	2718218200	Bacteria	Firmicutes	Bacilli	2718218200	Mammals						2770	0	0	2
Staphylococcus aureus HUV05	2657245603	Bacteria	Firmicutes	Bacilli	2657245603							2804	0	0	1
Eubacterium siraeum 70/3	650377938	Bacteria	Firmicutes	Clostridia	650377938			Anaerobe			Mesophile	2398	2	0	3
Winogradskyella sp. PG-2	2627853830	Bacteria	Bacteroidetes	Flavobacteriia	2627853830							3555	0	3	1
Chlamydia trachomatis sv. G G/11222	646862316	Bacteria	Chlamydiae	Chlamydiia	646862316	Unclassified					Mesophile	970	0	1	0
endosymbiont 'TC1' of Trimyema compressum	2757320682	Bacteria	Firmicutes	unclassified	2757320682							2382	2	6	8
Bacteroidales bacterium Bact_11	2751185608	Bacteria	Bacteroidetes	Bacteroidia	2751185608	Bioreactor						1704	0	0	3
Xanthomonas oryzae pv. oryzae PXO99A	642555170	Bacteria	Proteobacteria	Gammaproteobacteria	642555170	Human		Aerobe			Mesophile	5048	2	1	4
Listeria monocytogenes sv. 1/2a 10403S	2511231174	Bacteria	Firmicutes	Bacilli	2511231174	Mammals	Chemoorganotroph	Facultative			Mesophile	2899	2	0	1
Shigella flexneri 2a 981	2687453115	Bacteria	Proteobacteria	Gammaproteobacteria	2687453115							5346	6	3	8
Burkholderia thailandensis MSMB121	2540341176	Bacteria	Proteobacteria	Betaproteobacteria	2540341176							5840	1	7	4
Bacillus subtilis subtilis 168G	2718218347	Bacteria	Firmicutes	Bacilli	2718218347							4372	3	1	1
Candidatus Tremblaya princeps TPFVIR	2687453161	Bacteria	Proteobacteria	Betaproteobacteria	2687453161							194	0	1	1
Clostridium botulinum 111	2684623229	Bacteria	Firmicutes	Clostridia	2684623229							3674	2	3	5
Streptomyces bingchenggensis BCW-1	646862346	Bacteria	Actinobacteria	Actinobacteria	646862346	Terrestrial		Aerobe			Thermophile	10106	1	4	5
Fusobacterium hwasookii ChDC F206	2654587972	Bacteria	Fusobacteria	Fusobacteriia	2654587972							2404	4	0	0
Campylobacter coli 76339	2636415888	Bacteria	Proteobacteria	Epsilonproteobacteria	2636415888							1602	1	0	3
Lactococcus lactis lactis KLDS 4.0325	2558309065	Bacteria	Firmicutes	Bacilli	2558309065	Food production	Heterotroph					2737	0	0	1
Oscillatoria nigro-viridis PCC 7112	2503982035	Bacteria	Cyanobacteria	unclassified	2503982035	Terrestrial					Mesophile	7006	1	7	4
Enterococcus faecium 6E6	2675903263	Bacteria	Firmicutes	Bacilli	2675903263							3455	2	0	1
Spirochaetales bacterium Spiro_07	2751185593	Bacteria	Spirochaetes	Spirochaetia	2751185593	Bioreactor						2375	1	1	3
Caulobacter segnis ATCC 21756	646564519	Bacteria	Proteobacteria	Alphaproteobacteria	646564519	Terrestrial		Aerobe			Mesophile	4325	1	5	3
Brevibacterium linens BS258	2675903680	Bacteria	Actinobacteria	Actinobacteria	2675903680							3450	0	2	1
Rikenellaceae bacterium M3	2588253758	Bacteria	Bacteroidetes	Bacteroidia	2588253758							3060	0	0	0
Corynebacteriales bacterium X1698	2687453361	Bacteria	Actinobacteria	Actinobacteria	2687453361							1692	0	0	2
Chlamydia trachomatis L2b/Ams5	2563366567	Bacteria	Chlamydiae	Chlamydiia	2563366567							941	0	1	0
Cyanobium gracile PCC 6307	2508501011	Bacteria	Cyanobacteria	unclassified	2508501011	Aquatic	Autotroph	Aerobe			Mesophile	3439	0	7	1
Alicycliphilus denitrificans K601	650716008	Bacteria	Proteobacteria	Betaproteobacteria	650716008	Wastewater		Facultative			Mesophile	4898	1	6	4
Helicobacter pylori 908	648231708	Bacteria	Proteobacteria	Epsilonproteobacteria	648231708	Human		Aerobe			Mesophile	1634	1	0	3
Mycoplasma pneumoniae 309	2511231209	Bacteria	Tenericutes	Mollicutes	2511231209	Human					Mesophile	749	0	0	0
Clostridium estertheticum estertheticum DSM 8809	2721755605	Bacteria	Firmicutes	Clostridia	2721755605	Food production						4656	3	1	6
Planctomyces sp. SH-PL14	2684623219	Bacteria	Planctomycetes	Planctomycetia	2684623219							6604	0	1	5
Helicobacter pylori F57	651053035	Bacteria	Proteobacteria	Epsilonproteobacteria	651053035	Human		Aerobe			Mesophile	1562	1	0	3
Chlamydia muridarum Nigg3 CMUT3	2718218078	Bacteria	Chlamydiae	Chlamydiia	2718218078							938	0	1	0
Salmonella enterica enterica sv. Enteritidis EC20100131	2721755664	Bacteria	Proteobacteria	Gammaproteobacteria	2721755664	Birds						4506	6	2	9
Ehrlichia chaffeensis Osceola	2576861431	Bacteria	Proteobacteria	Alphaproteobacteria	2576861431							1030	0	1	2
Bifidobacterium breve NCFB 2258	2565956583	Bacteria	Actinobacteria	Actinobacteria	2565956583							1892	0	0	1
Mycobacterium tuberculosis H37Rv	637000173	Bacteria	Actinobacteria	Actinobacteria	637000173	Human	Chemoorganoheterotroph, Chemoorganotroph	Aerobe			Mesophile	4062	0	1	2
Campylobacter hyointestinalis lawsonii CCUG 27631	2687453245	Bacteria	Proteobacteria	Epsilonproteobacteria	2687453245	Animal						1852	3	0	8
Listeria monocytogenes Finland 1988	2511231203	Bacteria	Firmicutes	Bacilli	2511231203	Food production	Chemoorganotroph	Facultative			Mesophile	2847	2	0	1
Mycobacterium africanum UT307	2684623220	Bacteria	Actinobacteria	Actinobacteria	2684623220							4121	0	1	2
Flavobacterium columnare Pf1	2718218386	Bacteria	Bacteroidetes	Flavobacteriia	2718218386	Fish						2816	1	1	4
Acinetobacter baumannii AB5075-UW	2651869732	Bacteria	Proteobacteria	Gammaproteobacteria	2651869732							3867	4	2	5
Nitrospirillum amazonense CBAmc	2585427724	Bacteria	Proteobacteria	Alphaproteobacteria	2585427724							7804	3	9	6
Azospirillum lipoferum 4B	2511231221	Bacteria	Proteobacteria	Alphaproteobacteria	2511231221	Terrestrial	Diazotroph	Microaerophilic			Mesophile	6349	1	9	11
Candidatus Tremblaya princeps TPPMAR1	2687453292	Bacteria	Proteobacteria	Betaproteobacteria	2687453292							197	0	0	1
Corynebacterium pseudotuberculosis sv. Ovis P54B96	2512564058	Bacteria	Actinobacteria	Actinobacteria	2512564058	Mammals	Chemoorganotroph	Facultative			Mesophile	2207	0	0	1
Mycobacterium immunogenum CCUG 47286	2687453416	Bacteria	Actinobacteria	Actinobacteria	2687453416							5571	0	3	4
Staphylococcus aureus aureus FCFHV36	2687453308	Bacteria	Firmicutes	Bacilli	2687453308							2735	0	0	1
Burkholderia cenocepacia 842	2687453393	Bacteria	Proteobacteria	Betaproteobacteria	2687453393							7355	4	13	5
Rhodococcus sp. B7740	2645727586	Bacteria	Actinobacteria	Actinobacteria	2645727586							5087	3	2	5
Luteipulveratus mongoliensis MN07-A0370	2645727824	Bacteria	Actinobacteria	Actinobacteria	2645727824							5225	0	2	2
Pelobacter acetylenicus DSM 3247	2718217954	Bacteria	Proteobacteria	Deltaproteobacteria	2718217954							2969	0	0	7
Rickettsia typhi TH1527	2512564057	Bacteria	Proteobacteria	Alphaproteobacteria	2512564057	Human						874	0	1	2
Salmonella enterica enterica sv. Enteritidis SA20082034	2721755601	Bacteria	Proteobacteria	Gammaproteobacteria	2721755601	Solid waste						4567	6	2	9
Mycobacterium sp. JS623	2506783060	Bacteria	Actinobacteria	Actinobacteria	2506783060	Human	Chemoorganotroph	Aerobe			Mesophile	7311	1	5	5
Staphylococcus aureus ST228/10497	2526164701	Bacteria	Firmicutes	Bacilli	2526164701							2060	0	0	0
Salmonella enterica enterica sv. Enteritidis OLF-SE7	2718217908	Bacteria	Proteobacteria	Gammaproteobacteria	2718217908							4605	6	2	10
Corynebacterium ulcerans 131002	2636415853	Bacteria	Actinobacteria	Actinobacteria	2636415853							2231	0	0	1
Burkholderia humptydooensis MSMB122	2754412345	Bacteria	Proteobacteria	Betaproteobacteria	2754412345	Aquatic						5889	1	7	4
Aeromonas hydrophila ML09-119	2541047079	Bacteria	Proteobacteria	Gammaproteobacteria	2541047079	Fish	Heterotroph				Mesophile	4577	5	3	8
Dactylococcopsis salina PCC 8305	2509276056	Bacteria	Cyanobacteria	unclassified	2509276056	Aquatic					Mesophile	3685	1	6	3
Salmonella bongori Sbon_167	2561511179	Bacteria	Proteobacteria	Gammaproteobacteria	2561511179	Human	Heterotroph					4878	5	2	9
Thermus thermophilus SG0.5JP17-16	2505679077	Bacteria	Deinococcus-Thermus	Deinococci	2505679077		Chemosynthetic	Obligate aerobe	7.5 - 7.8	7.65	Thermophile	2488	0	0	3
Microcystis aeruginosa NIES-2481	2721755494	Bacteria	Cyanobacteria	unclassified	2721755494	Aquatic						4067	0	8	6
Clostridium botulinum Prevot_594	2651869679	Bacteria	Firmicutes	Clostridia	2651869679							4201	3	2	5
Conexibacter woesei ID131577, DSM 14684	646311917	Bacteria	Actinobacteria	Thermoleophilia	646311917	Terrestrial		Obligate aerobe			Mesophile	6001	0	5	7
Taylorella equigenitalis ATCC 35865	2517093031	Bacteria	Proteobacteria	Betaproteobacteria	2517093031	Mammals					Mesophile	1610	0	1	3
Melissococcus plutonius ATCC 35311	650716050	Bacteria	Firmicutes	Bacilli	650716050	Insecta						1958	1	0	1
Mesorhizobium sp. F7	2636415873	Bacteria	Proteobacteria	Alphaproteobacteria	2636415873	Aquatic						8512	1	11	5
Xylella fastidiosa sandyi Ann-1	2585427635	Bacteria	Proteobacteria	Gammaproteobacteria	2585427635			Aerobe			Mesophile	2769	3	0	4
Cyanobacterium aponinum PCC 10605	2503707009	Bacteria	Cyanobacteria	unclassified	2503707009		Photoheterotroph	Aerobe			Mesophile	3614	1	8	5
Pasteurella multocida multocida HN06	2512564074	Bacteria	Proteobacteria	Gammaproteobacteria	2512564074	Mammals		Facultative			Mesophile	2362	3	2	4
Paenibacillus polymyxa YC0136	2728369359	Bacteria	Firmicutes	Bacilli	2728369359	Plants						4995	2	1	2
Brucella abortus NCTC 10505	2597490094	Bacteria	Proteobacteria	Alphaproteobacteria	2597490094							3174	1	1	2
Acetobacter pasteurianus IFO 3283-32	646862307	Bacteria	Proteobacteria	Alphaproteobacteria	646862307	Food production		Aerobe				3118	1	4	2
Flavobacterium psychrophilum CSF259-93	2597490156	Bacteria	Bacteroidetes	Flavobacteriia	2597490156			Aerobe				2718	0	1	2
Salmonella enterica enterica sv. Enteritidis SA20095309	2718218312	Bacteria	Proteobacteria	Gammaproteobacteria	2718218312	Aquatic						4505	6	2	9
Frankia inefficax EuI1c	649633045	Bacteria	Actinobacteria	Actinobacteria	649633045		Chemoorganotroph	Aerobe			Mesophile	7262	0	3	11
Bacillus simplex SH-B26	2671180330	Bacteria	Firmicutes	Bacilli	2671180330							5592	2	3	5
Klebsiella pneumoniae pneumoniae 1084	2540341071	Bacteria	Proteobacteria	Gammaproteobacteria	2540341071	Unclassified						5069	6	2	6
Burkholderiales bacterium Beta_01	2751185655	Bacteria	Proteobacteria	Betaproteobacteria	2751185655	Bioreactor						3101	1	6	3
Blattabacterium sp. (Nauphoeta cinerea)	2558309074	Bacteria	Bacteroidetes	Flavobacteriia	2558309074							621	0	0	1
Shigella boydii sv. 18 CDC 3083-94	641522650	Bacteria	Proteobacteria	Gammaproteobacteria	641522650	Birds	Chemoorganotroph	Facultative			Mesophile	4725	4	2	8
Rhodococcus sp. PBTS2	2684623067	Bacteria	Actinobacteria	Actinobacteria	2684623067							5072	3	4	5
Enterobacter sp. HK169	2751185917	Bacteria	Proteobacteria	Gammaproteobacteria	2751185917	Plants						4353	6	2	6
Kushneria marisflavi SW32	2751185713	Bacteria	Proteobacteria	Gammaproteobacteria	2751185713	Aquatic						3372	2	1	3
Corynebacterium glutamicum K051	2554235360	Bacteria	Actinobacteria	Actinobacteria	2554235360	Lab synthesis		Facultative				2992	0	2	2
Echinicola vietnamensis KMM 6221, DSM 17526	2509276020	Bacteria	Bacteroidetes	Cytophagia	2509276020	Aquatic	Heterotroph				Mesophile	4684	0	3	1
Bacillus cereus AH820	643348511	Bacteria	Firmicutes	Bacilli	643348511	Animal		Facultative			Mesophile	5941	2	2	2
Chlamydia pneumoniae K7	2687453608	Bacteria	Chlamydiae	Chlamydiia	2687453608							1101	0	1	0
Beijerinckia indica indica ATCC 9039	641522606	Bacteria	Proteobacteria	Alphaproteobacteria	641522606	Terrestrial	Chemoorganotroph	Aerobe			Mesophile	3850	1	7	8
Staphylococcus aureus RIVM1295	2684623132	Bacteria	Firmicutes	Bacilli	2684623132							2651	0	0	1
Aeromonas veronii AVNIH1	2687453540	Bacteria	Proteobacteria	Gammaproteobacteria	2687453540							4657	5	4	7
Salmonella enterica enterica sv. Newport CFSAN003890	2721755770	Bacteria	Proteobacteria	Gammaproteobacteria	2721755770							4965	6	2	9
Flavobacterium psychrophilum Z2	2687453251	Bacteria	Bacteroidetes	Flavobacteriia	2687453251							3690	0	1	2
Rubrobacter radiotolerans RSPS-4	2574179822	Bacteria	Actinobacteria	Rubrobacteria	2574179822							3210	1	4	3
Bacillus anthracis PR10-4	2718218319	Bacteria	Firmicutes	Bacilli	2718218319							5608	2	2	2
Clostridioides difficile BJ08	2627853931	Bacteria	Firmicutes	Clostridia	2627853931							3742	5	3	11
Lactobacillus casei Zhang	649633061	Bacteria	Firmicutes	Bacilli	649633061	Mammals		Facultative			Mesophile	2923	2	0	0
Escherichia coli M19	2721755722	Bacteria	Proteobacteria	Gammaproteobacteria	2721755722							5220	5	3	9
Parvibaculum lavamentivorans DS-1	640753040	Bacteria	Proteobacteria	Alphaproteobacteria	640753040	Wastewater	Heterotroph	Aerobe			Mesophile	3714	0	7	2
Campylobacter jejuni CJ677CC527	2667527491	Bacteria	Proteobacteria	Epsilonproteobacteria	2667527491							1773	1	0	3
Chloroflexus sp. Y-400-fl	643692015	Bacteria	Chloroflexi	Chloroflexia	643692015	Aquatic					Mesophile	4305	1	3	3
Francisella tularensis novicida U112	2627854247	Bacteria	Proteobacteria	Gammaproteobacteria	2627854247			Aerobe			Mesophile	1849	2	0	3
Hydrogenovibrio crunogenus XCL-2	637000325	Bacteria	Proteobacteria	Gammaproteobacteria	637000325	Aquatic	Chemoautotroph	Anaerobe			Mesophile	2263	1	2	3
Campylobacter jejuni jejuni RM1285	2648501733	Bacteria	Proteobacteria	Epsilonproteobacteria	2648501733							1719	1	0	3
Corynebacterium pseudotuberculosis CS_10	2588253762	Bacteria	Actinobacteria	Actinobacteria	2588253762							2295	0	0	0
Lactobacillus amylophilus DSM 20533	2721755795	Bacteria	Firmicutes	Bacilli	2721755795	Mammals						1692	2	0	0
Dehalococcoides mccartyi DCMB5	2540341062	Bacteria	Chloroflexi	Dehalococcoidia	2540341062	Aquatic						1526	1	1	12
Pseudomonas aeruginosa LESlike5	2565956577	Bacteria	Proteobacteria	Gammaproteobacteria	2565956577							6077	2	9	7
Haemophilus ducreyi GHA1	2687453469	Bacteria	Proteobacteria	Gammaproteobacteria	2687453469							1618	2	1	3
Aliivibrio salmonicida LFI1238	643348506	Bacteria	Proteobacteria	Gammaproteobacteria	643348506	Fish	Heterotroph	Facultative			Psychrophile	4075	3	3	3
Francisella noatunensis LADL--07-285A	2558309050	Bacteria	Proteobacteria	Gammaproteobacteria	2558309050							1991	1	0	3
Xanthomonas campestris pv. raphani 756C	2511231136	Bacteria	Proteobacteria	Gammaproteobacteria	2511231136	Plants	Heterotroph					4597	3	2	4
Rhodococcus aetherivorans IcdP1	2619619300	Bacteria	Actinobacteria	Actinobacteria	2619619300	Terrestrial						5497	4	3	4
Candidatus Ruthia magnifica Cm	639633019	Bacteria	Proteobacteria	Gammaproteobacteria	639633019	Aquatic	Chemoautotroph	Aerobe			Mesophile	1118	0	2	4
Chloroflexus aggregans DSM 9485	643348527	Bacteria	Chloroflexi	Chloroflexia	643348527	Aquatic	Photosynthetic	Facultative			Thermophile	3895	0	3	2
Ralstonia solanacearum FJAT-1458	2718217783	Bacteria	Proteobacteria	Betaproteobacteria	2718217783	Plants		Aerobe			Mesophile	5448	3	5	4
Acidothermus cellulolyticus 11B	639633001	Bacteria	Actinobacteria	Actinobacteria	639633001	Aquatic		Aerobe	4.0-6.0	5	Thermophile	2229	0	2	4
Escherichia coli O83:H1 NRG 857C	650377933	Bacteria	Proteobacteria	Gammaproteobacteria	650377933	Human	Heterotroph	Facultative			Mesophile	4688	7	3	8
Acetobacterium woodii WB1, DSM 1030	2512047040	Bacteria	Firmicutes	Clostridia	2512047040	Aquatic		Anaerobe			Mesophile	3561	2	4	10
Bacillus thuringiensis YWC2-8	2671180266	Bacteria	Firmicutes	Bacilli	2671180266							6578	2	2	2
Enterobacter xiangfangensis LMG 27195	2718217756	Bacteria	Proteobacteria	Gammaproteobacteria	2718217756	Human						4511	6	2	6
Vibrio cholerae IEC224	2512564028	Bacteria	Proteobacteria	Gammaproteobacteria	2512564028	Human	Heterotroph	Facultative			Mesophile	3787	5	3	4
Streptomyces ambofaciens ATCC 23877	2654588008	Bacteria	Actinobacteria	Actinobacteria	2654588008	Terrestrial		Aerobe			Mesophile	7509	0	4	6
Lysinibacillus macroides DSM 54	2636415832	Bacteria	Firmicutes	Bacilli	2636415832							4857	0	1	1
Staphylococcus aureus ST228/16035	2526164718	Bacteria	Firmicutes	Bacilli	2526164718							2060	0	0	0
Aeromonas hydrophila NJ-35	2627853888	Bacteria	Proteobacteria	Gammaproteobacteria	2627853888							4922	5	3	7
Chlamydia trachomatis L2b/Canada2	2563366602	Bacteria	Chlamydiae	Chlamydiia	2563366602							941	0	1	0
Escherichia coli W, ATCC 9637	2521172717	Bacteria	Proteobacteria	Gammaproteobacteria	2521172717	Terrestrial	Heterotroph	Facultative			Mesophile	4848	6	3	9
Coriobacteriaceae bacterium 68-1-3	2634166451	Bacteria	Actinobacteria	Coriobacteriia	2634166451							1731	0	0	11
Pseudomonas aeruginosa PAO1	637000218	Bacteria	Proteobacteria	Gammaproteobacteria	637000218	Human	Heterotroph	Aerobe			Mesophile	5671	2	7	7
Dehalococcoides mccartyi CG5	2648501343	Bacteria	Chloroflexi	Dehalococcoidia	2648501343							1464	1	1	7
Marichromatium purpuratum 984	2510065050	Bacteria	Proteobacteria	Gammaproteobacteria	2510065050		Chemoautotroph, Chemoorganotroph, Photoautotroph, Photolithotroph	Anaerobe			Mesophile	3339	1	1	7
Marinobacter salarius R9SW1	2687453324	Bacteria	Proteobacteria	Gammaproteobacteria	2687453324							5497	2	9	3
Acetobacter pasteurianus IFO 3283-01-42C	646862301	Bacteria	Proteobacteria	Alphaproteobacteria	646862301	Food production		Aerobe				3050	1	4	2
Streptococcus mutans sv. C NN2025	646564575	Bacteria	Firmicutes	Bacilli	646564575	Human		Facultative			Mesophile	1975	1	0	0
Shigella sp. PAMC 28760	2687453370	Bacteria	Proteobacteria	Gammaproteobacteria	2687453370							4494	6	3	10
Listeria monocytogenes HPB5622	2718218411	Bacteria	Firmicutes	Bacilli	2718218411							3260	2	0	0
Lactobacillus plantarum ZS2058	2648501804	Bacteria	Firmicutes	Bacilli	2648501804							3054	3	0	0
Mycoplasma mycoides capri	646862336	Bacteria	Tenericutes	Mollicutes	646862336	Lab synthesis		Anaerobe			Mesophile	870	0	0	0
Granulosicoccus antarcticus IMCC3135	2747842540	Bacteria	Proteobacteria	Gammaproteobacteria	2747842540							6850	0	8	5
Rathayibacter tritici NCPPB 1953	2751185757	Bacteria	Actinobacteria	Actinobacteria	2751185757							3187	1	0	1
Mycoplasma pneumoniae M129-B7	2521172699	Bacteria	Tenericutes	Mollicutes	2521172699	Human		Facultative			Mesophile	693	0	0	0
Listeria monocytogenes L2626	2627853981	Bacteria	Firmicutes	Bacilli	2627853981							2966	2	0	1
Mycoplasma mycoides mycoides izsam_mm5713	2627853774	Bacteria	Tenericutes	Mollicutes	2627853774							1131	0	0	0
Shewanella baltica BA175	648276724	Bacteria	Proteobacteria	Gammaproteobacteria	648276724	Aquatic	Heterotroph	Facultative			Mesophile	4609	4	4	5
Candidatus Kinetoplastibacterium oncopeltii TCC290E	2563366578	Bacteria	Proteobacteria	Betaproteobacteria	2563366578							766	0	1	2
Clostridiales bacterium Firm_03	2751185638	Bacteria	Firmicutes	Clostridia	2751185638	Bioreactor						2504	2	1	10
Enterococcus faecium ATCC 700221	2718217898	Bacteria	Firmicutes	Bacilli	2718217898	Human						3459	2	0	1
Lactobacillus plantarum LZ227	2718218028	Bacteria	Firmicutes	Bacilli	2718218028	Mammals						3430	2	0	0
Mycobacterium tuberculosis 1458	2721755506	Bacteria	Actinobacteria	Actinobacteria	2721755506	Mammals						4148	0	1	2
Klebsiella pneumoniae U25	2687453379	Bacteria	Proteobacteria	Gammaproteobacteria	2687453379							5267	6	2	6
Bacillus cereus FORC_005	2639762914	Bacteria	Firmicutes	Bacilli	2639762914	Food production						5449	2	2	2
Chlamydophila caviae GPIC	637000066	Bacteria	Chlamydiae	Chlamydiia	637000066	Mammals					Mesophile	1050	0	1	0
Candidatus Caedibacter acanthamoebae 30173	2654587767	Bacteria	Proteobacteria	Alphaproteobacteria	2654587767							2115	0	1	2
Rhodovulum sulfidophilum DSM 1374	2687453592	Bacteria	Proteobacteria	Alphaproteobacteria	2687453592	Aquatic						4113	1	3	5
Streptococcus intermedius B196	2554235320	Bacteria	Firmicutes	Bacilli	2554235320			Anaerobe			Mesophile	1905	2	0	0
Campylobacter peloridis LMG 23910	2627854132	Bacteria	Proteobacteria	Epsilonproteobacteria	2627854132			Microaerophilic			Mesophile	1742	1	0	4
Geobacter lovleyi SZ	642555130	Bacteria	Proteobacteria	Deltaproteobacteria	642555130	Aquatic	Chemolithotroph	Anaerobe	6.8	6.8	Mesophile	3777	0	1	15
Lactobacillus plantarum plantarum P8	2554235316	Bacteria	Firmicutes	Bacilli	2554235316	Food production		Microaerophilic			Mesophile	3207	1	0	0
Desulfitobacterium hafniense Y51	637000093	Bacteria	Firmicutes	Clostridia	637000093	Terrestrial		Anaerobe			Mesophile	5208	1	1	34
Escherichia coli S43	2718218127	Bacteria	Proteobacteria	Gammaproteobacteria	2718218127							4909	6	3	10
Leuconostoc citreum KM20	641522636	Bacteria	Firmicutes	Bacilli	641522636	Food production		Facultative			Psychrotrophic	1902	2	0	0
Chlamydia sp. 2742-308	2721755525	Bacteria	Chlamydiae	Chlamydiia	2721755525							1004	0	1	0
Pseudothermotoga hypogea NBRC 106472	2558309119	Bacteria	Thermotogae	Thermotogae	2558309119	Terrestrial		Anaerobe			Thermophile	2148	1	1	6
Pseudomonas protegens UCT	2718217933	Bacteria	Proteobacteria	Gammaproteobacteria	2718217933							8162	1	6	4
Salmonella enterica enterica sv. Anatum USDA-ARS-USMARC-1736	2687453150	Bacteria	Proteobacteria	Gammaproteobacteria	2687453150							4749	6	3	9
Adlercreutzia equolifaciens DSM 19450	2597489914	Bacteria	Actinobacteria	Coriobacteriia	2597489914	Human						2321	0	0	14
Pediococcus damnosus TMW 2.1534	2687453549	Bacteria	Firmicutes	Bacilli	2687453549							2324	1	0	0
Bacillus anthracis STI	2597490108	Bacteria	Firmicutes	Bacilli	2597490108			Facultative			Mesophile	5734	2	2	2
Methylobacterium extorquens AM1	644736386	Bacteria	Proteobacteria	Alphaproteobacteria	644736386	Air	Methylotroph	Aerobe			Mesophile	6294	1	7	4
Paenibacillus sp. 32O-W	2654587549	Bacteria	Firmicutes	Bacilli	2654587549							4875	0	3	4
Leuconostoc gelidum JB7	2519899540	Bacteria	Firmicutes	Bacilli	2519899540	Food production						1875	2	0	0
Moraxella catarrhalis BBH18	646564552	Bacteria	Proteobacteria	Gammaproteobacteria	646564552	Human					Mesophile	1948	0	2	4
Listeria monocytogenes SLCC 7179	2540341143	Bacteria	Firmicutes	Bacilli	2540341143		Chemoorganotroph	Facultative			Mesophile	2911	2	0	0
Xylella fastidiosa Temecula1	637000349	Bacteria	Proteobacteria	Gammaproteobacteria	637000349	Plants	Heterotroph	Aerobe			Mesophile	2102	3	0	4
Xanthomonas citri pv. glycines CFBP 2526	2599185106	Bacteria	Proteobacteria	Gammaproteobacteria	2599185106							4534	3	2	4
Escherichia coli SQ2203	2687453558	Bacteria	Proteobacteria	Gammaproteobacteria	2687453558							4495	6	3	10
Legionella pneumophila C7_O	2718218290	Bacteria	Proteobacteria	Gammaproteobacteria	2718218290							3032	1	0	2
Burkholderia pseudomallei BFB	2597490134	Bacteria	Proteobacteria	Betaproteobacteria	2597490134							6130	1	5	4
Fusobacterium nucleatum vincentii 3_1_27	2563366552	Bacteria	Fusobacteria	Fusobacteriia	2563366552	Human	Chemoorganotroph	Anaerobe			Mesophile	2078	5	0	0
Prevotella ruminicola 23	646564560	Bacteria	Bacteroidetes	Bacteroidia	646564560			Anaerobe			Mesophile	2830	1	0	2
Roseburia intestinalis XB6B4	650377965	Bacteria	Firmicutes	Clostridia	650377965			Anaerobe			Mesophile	3699	3	1	0
Photorhabdus temperata thracensis:DSM 15199	2639762814	Bacteria	Proteobacteria	Gammaproteobacteria	2639762814	Invertebrates						4687	5	4	2
Bacillus anthracis Sterne	637000015	Bacteria	Firmicutes	Bacilli	637000015	Unclassified		Facultative			Mesophile	5521	2	2	2
Burkholderia thailandensis 34	2630968518	Bacteria	Proteobacteria	Betaproteobacteria	2630968518							6211	1	4	3
Campylobacter jejuni jejuni 00-6200	2627853671	Bacteria	Proteobacteria	Epsilonproteobacteria	2627853671							1760	1	0	3
Sphingobium sp. SYK-6	2511231055	Bacteria	Proteobacteria	Alphaproteobacteria	2511231055	Industrial production					Mesophile	4121	0	6	2
Achromobacter xylosoxidans A8	649633001	Bacteria	Proteobacteria	Betaproteobacteria	649633001	Terrestrial		Aerobe				6885	1	7	3
Rhodococcus pyridinivorans SB3094 (v1.0)	2516653027	Bacteria	Actinobacteria	Actinobacteria	2516653027			Aerobe			Mesophile	4976	2	3	5
Escherichia coli O145:H28 RM12761	2579778602	Bacteria	Proteobacteria	Gammaproteobacteria	2579778602							5613	5	3	11
Burkholderia mallei ATCC 23344	637000048	Bacteria	Proteobacteria	Betaproteobacteria	637000048	Human		Aerobe			Mesophile	5500	1	3	4
Mycobacterium avium avium DJO-44271	2627853683	Bacteria	Actinobacteria	Actinobacteria	2627853683							4793	1	1	8
Geobacillus stearothermophilus 10	2654588044	Bacteria	Firmicutes	Bacilli	2654588044							3850	0	2	3
Lactobacillus kefiranofaciens ZW3	650716047	Bacteria	Firmicutes	Bacilli	650716047	Food production		Facultative			Mesophile	2222	2	0	0
Escherichia coli Eco889	2721755644	Bacteria	Proteobacteria	Gammaproteobacteria	2721755644							5238	7	3	8
Staphylococcus aureus FDAARGOS_159	2718217825	Bacteria	Firmicutes	Bacilli	2718217825	Human						2768	0	0	1
Bordetella bronchialis AU3182	2721755531	Bacteria	Proteobacteria	Betaproteobacteria	2721755531	Human						5217	0	16	3
Clostridioides difficile NCTC13307	2663762959	Bacteria	Firmicutes	Clostridia	2663762959							3974	5	3	11
Halomonas sp. 1513	2751185871	Bacteria	Proteobacteria	Gammaproteobacteria	2751185871							3815	2	1	3
Bacillus velezensis SB1216	2687453157	Bacteria	Firmicutes	Bacilli	2687453157							3787	3	1	1
Rubrivivax gelatinosus IL144	2513237199	Bacteria	Proteobacteria	Betaproteobacteria	2513237199	Wastewater	Methylotroph, Phototroph	Facultative			Mesophile	4766	0	5	8
Clostridiales bacterium Firm_17	2751185651	Bacteria	Firmicutes	Clostridia	2751185651	Bioreactor						2156	0	2	3
Enterobacter cloacae NH52	2687453444	Bacteria	Proteobacteria	Gammaproteobacteria	2687453444							5363	6	2	7
Pseudomonas putida W619	641522646	Bacteria	Proteobacteria	Gammaproteobacteria	641522646	Plants	Heterotroph	Aerobe			Mesophile	5292	1	5	4
Serratia plymuthica S13	2554235463	Bacteria	Proteobacteria	Gammaproteobacteria	2554235463							5125	6	6	6
Campylobacter jejuni CJ677CC100	2667527472	Bacteria	Proteobacteria	Epsilonproteobacteria	2667527472							1822	1	0	3
Campylobacter jejuni jejuni PT14	2519899537	Bacteria	Proteobacteria	Epsilonproteobacteria	2519899537							1657	1	0	3
Pseudomonas fluorescens L111	2718217914	Bacteria	Proteobacteria	Gammaproteobacteria	2718217914	Plants						6050	1	7	3
Mycobacterium tuberculosis 37004	2687453277	Bacteria	Actinobacteria	Actinobacteria	2687453277							4272	0	1	2
Acinetobacter baumannii AB31	2597490184	Bacteria	Proteobacteria	Gammaproteobacteria	2597490184			Aerobe				3625	4	1	5
Vibrio cholerae I-1300	2667527501	Bacteria	Proteobacteria	Gammaproteobacteria	2667527501							3729	5	3	6
Borrelia miyamotoi CT14D4	2630968895	Bacteria	Spirochaetes	Spirochaetia	2630968895							867	0	0	0
Bacillus cellulosilyticus N-4, DSM 2522	649633010	Bacteria	Firmicutes	Bacilli	649633010	Terrestrial		Facultative			Mesophile	4443	0	2	4
Pseudoxanthomonas suwonensis 11-1	649633087	Bacteria	Proteobacteria	Gammaproteobacteria	649633087	Solid waste		Aerobe				3171	2	0	5
Brucella melitensis bv. 2 63/9	2588253747	Bacteria	Proteobacteria	Alphaproteobacteria	2588253747	Human		Aerobe			Mesophile	3201	0	0	0
Borrelia recurrentis A1	643348519	Bacteria	Spirochaetes	Spirochaetia	643348519	Human		Aerobe			Mesophile	1025	0	0	0
Elizabethkingia genomosp. 4 G4123 GCA_002023065.1	2751185808	Bacteria	Bacteroidetes	Flavobacteriia	2751185808	Human						3886	0	1	2
Moritella viscosa 06/09/139	2648501251	Bacteria	Proteobacteria	Gammaproteobacteria	2648501251							4760	4	2	4
Streptococcus pneumoniae 70585	643692040	Bacteria	Firmicutes	Bacilli	643692040			Facultative			Mesophile	2272	1	0	0
Francisella cf. novicida Fx1	651053026	Bacteria	Proteobacteria	Gammaproteobacteria	651053026	Human		Aerobe			Mesophile	1863	2	0	3
Staphylococcus aureus UTSW MRSA 55	2684623055	Bacteria	Firmicutes	Bacilli	2684623055							2976	0	0	1
Synechococcus elongatus PCC 6301	637000307	Bacteria	Cyanobacteria	unclassified	637000307	Aquatic	Photoautotroph, Photosynthetic	Facultative			Mesophile	2585	1	5	3
Vibrio parahaemolyticus FORC_004	2654587635	Bacteria	Proteobacteria	Gammaproteobacteria	2654587635							4727	6	3	5
Staphylococcus argenteus BN75	2721755719	Bacteria	Firmicutes	Bacilli	2721755719	Mammals						2631	0	0	1
Clostridium sporogenes NCIMB 10696	2627853631	Bacteria	Firmicutes	Clostridia	2627853631	Terrestrial	Heterotroph	Obligate anaerobe	7	7	Mesophile	3891	3	2	5
Lactobacillus curvatus FBA2	2721755541	Bacteria	Firmicutes	Bacilli	2721755541	Food production						1959	1	0	1
Leadbetterella byssophila 4M15, DSM 17132	649633063	Bacteria	Bacteroidetes	Cytophagia	649633063	Solid waste	Chemoorganotroph	Aerobe			Mesophile	3665	0	1	2
Salmonella enterica enterica sv. Enteritidis EC20090698	2718218340	Bacteria	Proteobacteria	Gammaproteobacteria	2718218340	Birds						4543	6	2	10
Clostridium perfringens 13	637000079	Bacteria	Firmicutes	Clostridia	637000079	Terrestrial	Chemoorganotroph	Anaerobe			Mesophile	2905	2	0	3
Kozakia baliensis DSM 14400	2718217748	Bacteria	Proteobacteria	Alphaproteobacteria	2718217748	Food production						3401	1	2	2
Bacillus subtilis subtilis OH 131.1 (contamination screened)	2585427626	Bacteria	Firmicutes	Bacilli	2585427626			Aerobe				4061	3	1	1
Maribacter sp. HTCC2170	648028027	Bacteria	Bacteroidetes	Flavobacteriia	648028027	Aquatic	Heterotroph	Aerobe			Mesophile	3455	0	1	5
Borrelia hermsii DAH-2E7	2687453340	Bacteria	Spirochaetes	Spirochaetia	2687453340							1398	0	0	0
Delftia tsuruhatensis CM13	2721755455	Bacteria	Proteobacteria	Betaproteobacteria	2721755455	Mammals						6704	2	9	4
Bacillus methanolicus MGA3	2585427643	Bacteria	Firmicutes	Bacilli	2585427643			Aerobe				3424	1	3	2
Stenotrophomonas sp. YM1	2718217951	Bacteria	Proteobacteria	Gammaproteobacteria	2718217951	Terrestrial						3963	2	0	4
Lactobacillus koreensis 26-25	2627853731	Bacteria	Firmicutes	Bacilli	2627853731							2828	3	0	0
Bacteroidales bacterium Bact_18	2751185624	Bacteria	Bacteroidetes	Bacteroidia	2751185624	Bioreactor						2185	1	1	2
Salmonella enterica enterica sv. Enteritidis EC20120927	2718218180	Bacteria	Proteobacteria	Gammaproteobacteria	2718218180	Birds						4508	6	2	9
Bacillus coagulans BC-HY1	2718217745	Bacteria	Firmicutes	Bacilli	2718217745	Mammals						3564	2	0	2
Streptomyces albus ZpM	2639762896	Bacteria	Actinobacteria	Actinobacteria	2639762896							8650	2	6	5
Leptospira interrogans sv. Bratislava PigK151	2636415765	Bacteria	Spirochaetes	Spirochaetia	2636415765							3818	0	0	3
Staphylococcus aureus SA564	2654588013	Bacteria	Firmicutes	Bacilli	2654588013							2681	0	0	1
Mycobacterium tuberculosis BT1	2687453389	Bacteria	Actinobacteria	Actinobacteria	2687453389							4150	0	1	2
Vibrio mimicus SCCF01	2718217984	Bacteria	Proteobacteria	Gammaproteobacteria	2718217984	Fish						4179	6	3	4
Rhizobium etli bv. mimosae Mim1	2565956559	Bacteria	Proteobacteria	Alphaproteobacteria	2565956559							7006	0	3	7
Haemophilus parainfluenzae T3T1	650377947	Bacteria	Proteobacteria	Gammaproteobacteria	650377947			Facultative			Mesophile	2069	3	2	4
Streptococcus pyogenes MGAS1882	2519103112	Bacteria	Firmicutes	Bacilli	2519103112							1791	1	0	0
Streptococcus agalactiae SA20-06 (Streptococcus agalactiae SA20-06)	2518285604	Bacteria	Firmicutes	Bacilli	2518285604	Fish		Facultative			Mesophile	1872	1	0	0
Escherichia coli ECONIH1	2630968533	Bacteria	Proteobacteria	Gammaproteobacteria	2630968533							5494	6	3	10
Mycoplasma bovoculi M165/69	2558860179	Bacteria	Tenericutes	Mollicutes	2558860179	Mammals		Facultative			Mesophile	625	0	0	0
Geobacillus sp. Y412MC61	646311930	Bacteria	Firmicutes	Bacilli	646311930	Aquatic	Chemoorganotroph	Facultative			Thermophile	3718	0	2	2
Tsukamurella paurometabola 33, DSM 20162	646564587	Bacteria	Actinobacteria	Actinobacteria	646564587	Insecta	Chemoorganotroph	Obligate aerobe			Mesophile	4391	1	0	2
Clostridium butyricum CDC_51208	2721755758	Bacteria	Firmicutes	Clostridia	2721755758							4311	4	2	5
Bacillus subtilis subtilis delta6	2718218018	Bacteria	Firmicutes	Bacilli	2718218018	Laboratory developed						4005	3	1	1
Chlamydia trachomatis RC-J953	2554235330	Bacteria	Chlamydiae	Chlamydiia	2554235330						Mesophile	963	0	1	0
Citrobacter amalonaticus Y19	2627854164	Bacteria	Proteobacteria	Gammaproteobacteria	2627854164							5733	6	4	12
Bacteroidales bacterium Bact_21	2751185619	Bacteria	Bacteroidetes	Bacteroidia	2751185619	Bioreactor						1438	0	0	3
Pseudomonas aeruginosa PA7790	2721755597	Bacteria	Proteobacteria	Gammaproteobacteria	2721755597	Human						6795	2	8	7
Clostridium tetani 12124569	2654587530	Bacteria	Firmicutes	Clostridia	2654587530							2860	2	1	4
Sphingobacterium sp. ML3W	2597490280	Bacteria	Bacteroidetes	Sphingobacteriia	2597490280							4669	0	1	3
Bacillus anthracis SVA11	2563366594	Bacteria	Firmicutes	Bacilli	2563366594							5905	2	2	2
Brucella canis HSK A52141	2511231087	Bacteria	Proteobacteria	Alphaproteobacteria	2511231087	Mammals		Aerobe			Mesophile	3342	1	1	2
Klebsiella pneumoniae YH43	2687453226	Bacteria	Proteobacteria	Gammaproteobacteria	2687453226							5274	7	3	6
Aeromonas veronii B565	650716006	Bacteria	Proteobacteria	Gammaproteobacteria	650716006	Aquatic		Aerobe			Mesophile	4161	5	3	7
Pseudomonas sp. Os17	2687453461	Bacteria	Proteobacteria	Gammaproteobacteria	2687453461							6250	1	5	3
Desulfobulbus propionicus 1pr3, DSM 2032	649633036	Bacteria	Proteobacteria	Deltaproteobacteria	649633036	Terrestrial	Chemoorganotroph	Anaerobe	7.1 - 7.5	7.3	Mesophile	3408	1	2	16
Rhizobium leguminosarum bv. trifolii WSM1325	644736401	Bacteria	Proteobacteria	Alphaproteobacteria	644736401	Aquatic		Aerobe	6.0-8.0	7	Mesophile	7292	1	2	4
Maribacter sp. 1_2014MBL_MicDiv	2718218448	Bacteria	Bacteroidetes	Flavobacteriia	2718218448							3822	0	4	1
Rickettsia canadensis McKiel	640753045	Bacteria	Proteobacteria	Alphaproteobacteria	640753045	Insecta		Aerobe			Mesophile	1129	0	1	2
Burkholderia stagnalis MSMB735WGS	2754412362	Bacteria	Proteobacteria	Betaproteobacteria	2754412362	Terrestrial						6779	3	9	5
Rickettsia rhipicephali HJ#5	2671180980	Bacteria	Proteobacteria	Alphaproteobacteria	2671180980							1672	0	1	2
Desulfohalobium retbaense HR100, DSM 5692	644736349	Bacteria	Proteobacteria	Deltaproteobacteria	644736349	Aquatic		Obligate anaerobe	6.5 - 7.0	6.75	Mesophile	2612	1	0	12
Xanthomonas axonopodis Xac29-1	2554235395	Bacteria	Proteobacteria	Gammaproteobacteria	2554235395							4466	3	2	5
Alteromonas stellipolaris PQQ-42	2684623167	Bacteria	Proteobacteria	Gammaproteobacteria	2684623167							4134	4	4	2
Yersinia pestis 790	2654588027	Bacteria	Proteobacteria	Gammaproteobacteria	2654588027							4431	6	2	6
Bibersteinia trehalosi USDA-ARS-USMARC-190	2558860263	Bacteria	Proteobacteria	Gammaproteobacteria	2558860263							2377	3	1	4
Mycoplasma suis KI_3806	2511231073	Bacteria	Tenericutes	Mollicutes	2511231073	Mammals		Facultative			Mesophile	844	0	0	0
Marinobacter aquaeolei VT8	639633037	Bacteria	Proteobacteria	Gammaproteobacteria	639633037	Terrestrial	Heterotroph	Facultative			Mesophile	4342	2	2	2
Candidatus Midichloria mitochondrii IricVA	650716015	Bacteria	Proteobacteria	Alphaproteobacteria	650716015	Arthropoda					Mesophile	1248	0	1	2
Burkholderia ambifaria MC40-6	641522608	Bacteria	Proteobacteria	Betaproteobacteria	641522608	Human		Facultative			Mesophile	6878	4	10	4
Pseudomonas putida GB-1	641522645	Bacteria	Proteobacteria	Gammaproteobacteria	641522645	Aquatic	Heterotroph	Aerobe			Mesophile	5515	1	5	3
Mycobacterium smegmatis INHR2	2684623232	Bacteria	Actinobacteria	Actinobacteria	2684623232							6731	0	8	7
Salmonella enterica enterica sv. Enteritidis EC20090531	2718217769	Bacteria	Proteobacteria	Gammaproteobacteria	2718217769	Birds						4503	6	2	9
Escherichia coli M9	2718218101	Bacteria	Proteobacteria	Gammaproteobacteria	2718218101							5187	5	3	9
Rhizobium phaseoli sv. phaseoli R620	2718218235	Bacteria	Proteobacteria	Alphaproteobacteria	2718218235	Plants						6404	0	2	6
Dichelobacter nodosus VCS1703A	640427112	Bacteria	Proteobacteria	Gammaproteobacteria	640427112			Anaerobe			Mesophile	1346	2	0	1
Xylella fastidiosa M23	641522660	Bacteria	Proteobacteria	Gammaproteobacteria	641522660	Plants	Heterotroph	Aerobe			Mesophile	2295	3	0	4
Pseudomonas aeruginosa PAO1-VE2	2597489951	Bacteria	Proteobacteria	Gammaproteobacteria	2597489951							5799	2	8	7
Mycoplasma fermentans JER	648028044	Bacteria	Tenericutes	Mollicutes	648028044	Human		Facultative			Mesophile	838	0	0	0
Corynebacterium pseudotuberculosis PA01	2675903590	Bacteria	Actinobacteria	Actinobacteria	2675903590							2169	0	0	1
Polynucleobacter necessarius asymbioticus P1-4-10KL	2639762512	Bacteria	Proteobacteria	Betaproteobacteria	2639762512	Aquatic						2207	1	3	3
Lactobacillus delbrueckii jakobsenii ZN7a-9	2718217815	Bacteria	Firmicutes	Bacilli	2718217815							1973	1	0	0
Pandoraea norimbergensis DSM 11628	2684623126	Bacteria	Proteobacteria	Betaproteobacteria	2684623126	Aquatic						5481	3	9	4
Mycobacterium bovis AF 2122/97	2636415814	Bacteria	Actinobacteria	Actinobacteria	2636415814	Mammals	Chemoorganotroph	Aerobe			Mesophile	4142	0	1	2
Leifsonia xyli cynodontis DSM 46306	2554235749	Bacteria	Actinobacteria	Actinobacteria	2554235749							2519	0	1	1
Lactococcus garvieae sv. KG+	2511231101	Bacteria	Firmicutes	Bacilli	2511231101	Fish		Facultative			Mesophile	2024	1	0	1
Salmonella enterica enterica sv. Enteritidis SA20085285	2721755512	Bacteria	Proteobacteria	Gammaproteobacteria	2721755512	Solid waste						4567	6	2	9
Corynebacterium pseudotuberculosis MB20	2634166496	Bacteria	Actinobacteria	Actinobacteria	2634166496							2311	0	0	1
Clostridium acetobutylicum ATCC 824	637000076	Bacteria	Firmicutes	Clostridia	637000076	Terrestrial	Chemoorganotroph	Anaerobe			Mesophile	4022	5	0	4
Entomoplasmatales bacterium Tener_02	2751185575	Bacteria	Tenericutes	Mollicutes	2751185575	Bioreactor						935	0	2	0
Bacillus pumilus GR-8	2654588042	Bacteria	Firmicutes	Bacilli	2654588042							3821	3	0	1
Lawsonia intracellularis PHE/MN1-00	637000145	Bacteria	Proteobacteria	Deltaproteobacteria	637000145	Mammals		Facultative			Mesophile	1398	0	0	1
Dickeya zeae Ech1591	644736355	Bacteria	Proteobacteria	Gammaproteobacteria	644736355			Facultative			Mesophile	4363	6	3	6
Prochlorococcus marinus MIT9303	640069323	Bacteria	Cyanobacteria	unclassified	640069323	Aquatic	Photosynthetic				Mesophile	3133	1	4	2
Legionella pneumophila pneumophila HL06041035	2540341167	Bacteria	Proteobacteria	Gammaproteobacteria	2540341167							3184	1	0	2
Zymomonas mobilis mobilis CP4	2545555880	Bacteria	Proteobacteria	Alphaproteobacteria	2545555880			Facultative			Mesophile	1933	2	2	3
Corynebacterium jeikeium K411	637000085	Bacteria	Actinobacteria	Actinobacteria	637000085	Human	Chemoorganotroph	Facultative			Mesophile	2186	0	0	1
Salmonella enterica enterica sv. Enteritidis OLF-00D989 87-1	2718218084	Bacteria	Proteobacteria	Gammaproteobacteria	2718218084	Food production						4630	6	2	10
Arcobacter nitrofigilis DSM 7299	646564506	Bacteria	Proteobacteria	Epsilonproteobacteria	646564506	Plants	Chemosynthetic	Microaerophilic			Mesophile	3220	3	2	11
Rhodobacter sphaeroides ATCC 17025	640427138	Bacteria	Proteobacteria	Alphaproteobacteria	640427138		Photosynthetic	Facultative			Mesophile	4475	2	6	8
Bacillus pumilus ku-bf1	2684623094	Bacteria	Firmicutes	Bacilli	2684623094							3713	3	0	1
Sphingopyxis sp. 113P3	2654588003	Bacteria	Proteobacteria	Alphaproteobacteria	2654588003							4594	2	3	2
Streptococcus suis ST1	2511231211	Bacteria	Firmicutes	Bacilli	2511231211							2097	1	0	0
uncultured Termite group 1 bacterium Rs-D17	642555172	Bacteria	Elusimicrobia	unclassified	642555172	Insecta					Mesophile	824	0	0	4
Amycolatopsis lurida NRRL 2430	2648501726	Bacteria	Actinobacteria	Actinobacteria	2648501726							8482	2	6	4
Bordetella pertussis I669	2684623124	Bacteria	Proteobacteria	Betaproteobacteria	2684623124							3970	0	7	4
Rhodanobacter denitrificans 2APBS1	2506520041	Bacteria	Proteobacteria	Gammaproteobacteria	2506520041	Bioremediation						3962	1	1	4
Vibrio splendidus LGP32	643348587	Bacteria	Proteobacteria	Gammaproteobacteria	643348587	Mollusca	Heterotroph	Facultative			Mesophile	4572	4	3	4
Deferribacter desulfuricans SSM1	646564525	Bacteria	Deferribacteres	Deferribacteres	646564525	Aquatic	Heterotroph	Anaerobe	5 - 7.5	6.25	Thermophile	2425	0	0	9
Xanthomonas citri citri BL18	2667527561	Bacteria	Proteobacteria	Gammaproteobacteria	2667527561							4540	3	2	4
Synechococcus sp. KORDI-100 (genome sequencing)	2507262013	Bacteria	Cyanobacteria	unclassified	2507262013	Aquatic	Oligotroph	Aerobe				3058	2	9	2
Rickettsia canadensis CA410	2512564031	Bacteria	Proteobacteria	Alphaproteobacteria	2512564031							1052	0	1	2
Bacillus thuringiensis sv. Kurstaki HD 1	2636415423	Bacteria	Firmicutes	Bacilli	2636415423							7194	2	2	2
Lactobacillus delbrueckii bulgaricus sv. E Lb14	637000139	Bacteria	Firmicutes	Bacilli	637000139	Food production		Facultative			Mesophile	2234	1	0	0
Rhodospirillum rubrum F11	2511231162	Bacteria	Proteobacteria	Alphaproteobacteria	2511231162	Lab synthesis						3945	1	3	12
Salmonella enterica enterica sv. Enteritidis EC20100100	2718218070	Bacteria	Proteobacteria	Gammaproteobacteria	2718218070	Food production						4503	6	2	9
Acinetobacter baumannii BJAB0868	2554235348	Bacteria	Proteobacteria	Gammaproteobacteria	2554235348							3912	3	2	5
Citrobacter freundii BD	2721755546	Bacteria	Proteobacteria	Gammaproteobacteria	2721755546							4866	6	2	9
Streptococcus lutetiensis 033	2554235351	Bacteria	Firmicutes	Bacilli	2554235351	Human	Heterotroph	Facultative				2016	2	0	0
Corynebacterium resistens DSM 45100	650716029	Bacteria	Actinobacteria	Actinobacteria	650716029	Human	Chemoorganotroph	Anaerobe			Mesophile	2230	0	0	1
Muricauda lutaonensis CC-HSB-11	2630968620	Bacteria	Bacteroidetes	Flavobacteriia	2630968620							3092	0	3	2
Algoriphagus sp. M8-2	2667527547	Bacteria	Bacteroidetes	Cytophagia	2667527547							3384	0	6	1
Pseudomonas aeruginosa W45909	2687453263	Bacteria	Proteobacteria	Gammaproteobacteria	2687453263							6426	2	8	7
Halocynthiibacter arcticus PAMC 20958	2636415419	Bacteria	Proteobacteria	Alphaproteobacteria	2636415419			Aerobe				4856	1	6	3
Burkholderia sp. CCGE1003	648028011	Bacteria	Proteobacteria	Betaproteobacteria	648028011			Facultative			Mesophile	6188	2	17	4
Yersinia pestis bv. Medievalis Harbin 35	650377987	Bacteria	Proteobacteria	Gammaproteobacteria	650377987	Human	Heterotroph	Facultative			Mesophile	4548	6	3	5
Haemophilus influenzae Hi375	2627853926	Bacteria	Proteobacteria	Gammaproteobacteria	2627853926							1829	2	2	4
Helicobacter pylori Shi169	2513237192	Bacteria	Proteobacteria	Epsilonproteobacteria	2513237192	Human						1567	1	0	3
Enterococcus mundtii QU 25	2599185104	Bacteria	Firmicutes	Bacilli	2599185104							3269	2	0	1
Thermotoga maritima MSB8	2554235387	Bacteria	Thermotogae	Thermotogae	2554235387	Aquatic	Heterotroph	Anaerobe			Hyperthermophile	1943	0	0	9
Candidatus Phytoplasma M3	2718218463	Bacteria	Tenericutes	Mollicutes	2718218463	Arthropoda						571	0	0	0
Campylobacter jejuni jejuni 35925B2	2648501900	Bacteria	Proteobacteria	Epsilonproteobacteria	2648501900							1671	1	0	3
Staphylococcus epidermidis SEI	2627853920	Bacteria	Firmicutes	Bacilli	2627853920							2446	0	0	1
Parachlamydia acanthamoebae UV7	650716071	Bacteria	Chlamydiae	Chlamydiia	650716071						Mesophile	2841	0	1	2
Pseudomonas aeruginosa KU	2687453431	Bacteria	Proteobacteria	Gammaproteobacteria	2687453431							9665	1	14	7
Paenibacillus xylanexedens PAMC 22703	2718217922	Bacteria	Firmicutes	Bacilli	2718217922							6339	1	2	1
Bacillus subtilis VV2	2718218428	Bacteria	Firmicutes	Bacilli	2718218428	Food production						4085	3	1	1
Bacillus sp. SDLI1	2684623176	Bacteria	Firmicutes	Bacilli	2684623176							4205	3	2	1
Candidatus Puniceispirillum marinum IMCC1322	646564516	Bacteria	Proteobacteria	Alphaproteobacteria	646564516	Aquatic					Mesophile	2582	0	4	2
Xanthomonas oryzae pv. oryzae PXO71	2721755465	Bacteria	Proteobacteria	Gammaproteobacteria	2721755465	Plants						4776	3	1	4
Escherichia coli CFSAN004177	2728369393	Bacteria	Proteobacteria	Gammaproteobacteria	2728369393	Human						5600	6	3	11
Bacillus pumilus NJ-M2	2687453204	Bacteria	Firmicutes	Bacilli	2687453204							3955	3	0	1
Leuconostoc mesenteroides mesenteroides BD3749	2684623076	Bacteria	Firmicutes	Bacilli	2684623076							2045	1	0	0
Propionibacterium acnes 6609	651053059	Bacteria	Actinobacteria	Actinobacteria	651053059	Human		Anaerobe			Mesophile	2402	0	0	3
Salmonella enterica enterica sv. Enteritidis SA20094301	2718217939	Bacteria	Proteobacteria	Gammaproteobacteria	2718217939	Birds						4505	6	2	9
Bifidobacterium animalis A6	2639763076	Bacteria	Actinobacteria	Actinobacteria	2639763076							1641	1	0	1
Rubrobacter xylanophilus DSM 9941	637000248	Bacteria	Actinobacteria	Rubrobacteria	637000248	Wastewater	Heterotroph	Aerobe			Thermophile	3283	0	6	5
Pelobacter sp. SFB93	2721755672	Bacteria	Proteobacteria	Deltaproteobacteria	2721755672							3033	0	0	11
Streptobacillus moniliformis 9901, DSM 12112	646311956	Bacteria	Fusobacteria	Fusobacteriia	646311956	Human		Facultative			Mesophile	1568	1	0	0
Francisella tularensis holarctica FTA (FTNF002-00)	640753028	Bacteria	Proteobacteria	Gammaproteobacteria	640753028	Human		Aerobe			Mesophile	2131	2	0	4
Vibrio cholerae sv. O1 O395	640427151	Bacteria	Proteobacteria	Gammaproteobacteria	640427151	Human	Heterotroph	Facultative			Mesophile	4031	5	3	4
Gluconacetobacter diazotrophicus PA1 5	643348555	Bacteria	Proteobacteria	Alphaproteobacteria	643348555	Plants	Diazotroph	Aerobe			Mesophile	3633	1	4	6
Cupriavidus metallidurans CH34	637000230	Bacteria	Proteobacteria	Betaproteobacteria	637000230	Aquatic		Aerobe			Mesophile	6430	1	8	4
Brucella vulpis B32851	2675903683	Bacteria	Proteobacteria	Alphaproteobacteria	2675903683							3299	1	2	2
Neisseria meningitidis sv. A Z2491	637000190	Bacteria	Proteobacteria	Betaproteobacteria	637000190	Animal		Aerobe			Mesophile	2227	0	2	2
Mycobacterium canettii CIPT 140070008	2541047045	Bacteria	Actinobacteria	Actinobacteria	2541047045							4110	0	1	2
Acinetobacter baumannii ZW85-1	2558309051	Bacteria	Proteobacteria	Gammaproteobacteria	2558309051	Human	Heterotroph					3671	4	2	5
Candidatus Phytoplasma mali AT	642555118	Bacteria	Tenericutes	Mollicutes	642555118	Plants		Aerobe			Mesophile	518	0	0	0
Corynebacterium vitaeruminis DSM 20294 Genome sequencing	2558860221	Bacteria	Actinobacteria	Actinobacteria	2558860221	Mammals	Chemoheterotroph	Facultative			Mesophile	2645	0	0	1
Waddlia chondrophila WSU 86-1044	646564588	Bacteria	Chlamydiae	Chlamydiia	646564588	Mammals						1999	0	1	1
Salmonella bongori NCTC 12419	650716084	Bacteria	Proteobacteria	Gammaproteobacteria	650716084	Amphibia	Chemoorganotroph	Facultative			Mesophile	3969	6	2	9
Bordetella bronchiseptica RB50	637000032	Bacteria	Proteobacteria	Betaproteobacteria	637000032	Mammals	Heterotroph	Obligate aerobe			Mesophile	5086	0	12	3
Treponema pallidum pallidum PT_SIF1200	2718218346	Bacteria	Spirochaetes	Spirochaetia	2718218346	Human						1035	0	1	0
Cupriavidus gilardii CR3	2648501168	Bacteria	Proteobacteria	Betaproteobacteria	2648501168							5216	1	11	4
Xanthomonas citri citri AW16	2663763094	Bacteria	Proteobacteria	Gammaproteobacteria	2663763094							4694	3	2	4
Bacillus weihenstephanensis WSBC 10204	2623621013	Bacteria	Firmicutes	Bacilli	2623621013							5685	2	2	2
Thermoanaerobacterium thermosaccharolyticum DSM 571	648028060	Bacteria	Firmicutes	Clostridia	648028060	Aquatic		Obligate anaerobe			Thermophile	2830	0	0	8
Salmonella enterica enterica sv. Enteritidis EC20111514	2721755766	Bacteria	Proteobacteria	Gammaproteobacteria	2721755766	Birds						4505	6	2	9
Salmonella enterica enterica sv. Enteritidis SA20093977	2718218372	Bacteria	Proteobacteria	Gammaproteobacteria	2718218372	Birds						4506	6	2	9
Pediococcus damnosus TMW 2.1532	2687453112	Bacteria	Firmicutes	Bacilli	2687453112							2222	1	0	0
Pseudomonas syringae pv. syringae B728a	637000224	Bacteria	Proteobacteria	Gammaproteobacteria	637000224	Plants	Heterotroph	Aerobe			Mesophile	5245	1	4	3
Mycobacterium canettii CIPT 140010059	650716060	Bacteria	Actinobacteria	Actinobacteria	650716060		Chemoorganotroph	Aerobe			Mesophile	3909	0	1	2
Staphylococcus simulans FDAARGOS_124	2718217846	Bacteria	Firmicutes	Bacilli	2718217846	Human						2561	0	0	1
Lysinibacillus sphaericus OT4b.25	2684623204	Bacteria	Firmicutes	Bacilli	2684623204							4873	0	2	2
Pseudomonas stutzeri AN10, CCUG 29243	2518645567	Bacteria	Proteobacteria	Gammaproteobacteria	2518645567	Aquatic	Heterotroph	Aerobe			Mesophile	4374	2	3	3
Fluviicola taffensis RW262, DSM 16823	2503707007	Bacteria	Bacteroidetes	Flavobacteriia	2503707007	Aquatic	Chemoorganotroph	Aerobe			Mesophile	4131	0	1	2
Maricaulis maris MCS10	637000157	Bacteria	Proteobacteria	Alphaproteobacteria	637000157	Aquatic		Facultative			Mesophile	3138	0	1	2
Candidatus Vesicomyosocius okutanii HA	640427107	Bacteria	Proteobacteria	Gammaproteobacteria	640427107	Mollusca	Chemoautotroph	Anaerobe			Mesophile	981	0	2	4
Bordetella pertussis H559	2684623135	Bacteria	Proteobacteria	Betaproteobacteria	2684623135							3980	0	7	4
Acinetobacter baumannii B8300	2645727596	Bacteria	Proteobacteria	Gammaproteobacteria	2645727596							3779	4	2	5
Streptococcus suis 05HAS68	2563366551	Bacteria	Firmicutes	Bacilli	2563366551			Facultative			Mesophile	1938	1	0	0
Pseudomonas aeruginosa PA_D21	2718218242	Bacteria	Proteobacteria	Gammaproteobacteria	2718218242	Human						6174	3	8	7
Neisseria meningitidis M07999	2721755641	Bacteria	Proteobacteria	Betaproteobacteria	2721755641	Human						2081	0	2	2
Serratia marcescens RSC-14	2639762997	Bacteria	Proteobacteria	Gammaproteobacteria	2639762997							4878	7	8	3
Chlamydia trachomatis E/SotonE4	2563366562	Bacteria	Chlamydiae	Chlamydiia	2563366562							944	0	1	0
Lactobacillus delbrueckii bulgaricus ATCC BAA-365	639633029	Bacteria	Firmicutes	Bacilli	639633029	Lab synthesis		Facultative			Mesophile	1865	1	0	0
Lactobacillus plantarum plantarum CGMCC 1.557 GCA_001272315.1	2645727654	Bacteria	Firmicutes	Bacilli	2645727654							3142	1	0	0
Mycoplasma hominis AF1	2654587502	Bacteria	Tenericutes	Mollicutes	2654587502							610	0	0	0
Kangiella geojedonensis KCTC 23420	2630968673	Bacteria	Proteobacteria	Gammaproteobacteria	2630968673	Aquatic						2347	1	1	4
Clostridium beijerinckii 59B (CBEI59B)	2608642293	Bacteria	Firmicutes	Clostridia	2608642293		Chemoorganotroph	Anaerobe			Mesophile	5699	4	2	8
Bradyrhizobium diazoefficiens USDA 122	2718218025	Bacteria	Proteobacteria	Alphaproteobacteria	2718218025	Plants						8627	2	19	9
Salmonella enterica enterica sv. Enteritidis EC20110222	2718218377	Bacteria	Proteobacteria	Gammaproteobacteria	2718218377	Food production						4506	6	2	9
Vibrio vulnificus FORC_009	2645727848	Bacteria	Proteobacteria	Gammaproteobacteria	2645727848							4616	6	3	4
Veillonella parvula Te3, DSM 2008	646311965	Bacteria	Firmicutes	Negativicutes	646311965	Animal		Anaerobe	6.5 - 8.0	7.25	Mesophile	1923	1	1	2
Escherichia coli sv. O157:H7 319	2721755651	Bacteria	Proteobacteria	Gammaproteobacteria	2721755651	Human						5544	6	3	8
Spiroplasma mirum ATCC 29335	2558860181	Bacteria	Tenericutes	Mollicutes	2558860181	Insecta		Anaerobe			Mesophile	1176	0	0	1
Escherichia coli D2	2718218434	Bacteria	Proteobacteria	Gammaproteobacteria	2718218434							4761	6	3	10
Streptomyces incarnatus NRRL8089	2654588036	Bacteria	Actinobacteria	Actinobacteria	2654588036							8106	1	5	6
Streptococcus pneumoniae SP64	2721755519	Bacteria	Firmicutes	Bacilli	2721755519	Human						2125	1	0	0
Rickettsia rickettsii Iowa Large Clone	2718218151	Bacteria	Proteobacteria	Alphaproteobacteria	2718218151	Arthropoda						1471	0	1	2
Streptococcus sanguinis SK36	640069334	Bacteria	Firmicutes	Bacilli	640069334	Human		Facultative			Mesophile	2367	2	0	0
Methyloversatilis sp. RAC08	2718218442	Bacteria	Proteobacteria	Betaproteobacteria	2718218442	Algae						3611	3	4	11
Pseudomonas aeruginosa RP73	2563366590	Bacteria	Proteobacteria	Gammaproteobacteria	2563366590							5864	2	8	7
Piscirickettsia salmonis PM37984A	2721755579	Bacteria	Proteobacteria	Gammaproteobacteria	2721755579	Fish						3485	1	0	3
Staphylococcus equorum KM1031	2721755687	Bacteria	Firmicutes	Bacilli	2721755687	Food production						2767	0	0	1
Campylobacter jejuni jejuni F38011	2636415564	Bacteria	Proteobacteria	Epsilonproteobacteria	2636415564							1803	1	0	3
Piscirickettsia salmonis AY6297B	2718218257	Bacteria	Proteobacteria	Gammaproteobacteria	2718218257	Fish						3617	1	0	3
Bifidobacterium animalis lactis B420	2518645551	Bacteria	Actinobacteria	Actinobacteria	2518645551							1625	1	0	1
Listeria monocytogenes EGD	2636415747	Bacteria	Firmicutes	Bacilli	2636415747							2981	2	0	1
Campylobacter jejuni jejuni NCTC 11168-mfK12E5	2687453612	Bacteria	Proteobacteria	Epsilonproteobacteria	2687453612							1714	1	0	3
Pandoraea apista DSM 16535	2684623145	Bacteria	Proteobacteria	Betaproteobacteria	2684623145							5132	1	9	4
Leptospira borgpetersenii sv. Hardjo NVSL S 818	2684623164	Bacteria	Spirochaetes	Spirochaetia	2684623164							3659	0	0	3
Mycobacterium bovis SP38	2627853616	Bacteria	Actinobacteria	Actinobacteria	2627853616							4128	0	1	2
Bacillus atrophaeus NRS 1221A	2634166470	Bacteria	Firmicutes	Bacilli	2634166470							4239	3	1	1
Alicyclobacillus acidocaldarius acidocaldarius Tc-4-1	2511231141	Bacteria	Firmicutes	Bacilli	2511231141	Aquatic		Aerobe			Thermophile	3297	1	0	1
Xanthomonas gardneri ICMP 7383	2718218438	Bacteria	Proteobacteria	Gammaproteobacteria	2718218438	Plants						4945	3	2	4
Neisseria meningitidis M07149	2721755619	Bacteria	Proteobacteria	Betaproteobacteria	2721755619	Human						2090	0	2	2
Mycoplasma mycoides mycoides Ben50	2687453579	Bacteria	Tenericutes	Mollicutes	2687453579	Mammals						1115	0	0	0
Salmonella enterica enterica sv. Choleraesuis ATCC 10708	2568526425	Bacteria	Proteobacteria	Gammaproteobacteria	2568526425		Heterotroph					4542	6	2	8
Neisseria meningitidis M09293	2721755677	Bacteria	Proteobacteria	Betaproteobacteria	2721755677	Human						2079	0	2	2
Aeromonas hydrophila pc104A	2576861445	Bacteria	Proteobacteria	Gammaproteobacteria	2576861445							4493	5	3	7
Corynebacterium pseudotuberculosis I19	650377927	Bacteria	Actinobacteria	Actinobacteria	650377927	Mammals	Chemoorganotroph	Facultative			Mesophile	2127	0	0	1
Clostridiales bacterium Firm_12	2751185644	Bacteria	Firmicutes	Clostridia	2751185644	Bioreactor						1407	0	1	1
Serratia fonticola GS2	2721755548	Bacteria	Proteobacteria	Gammaproteobacteria	2721755548	Plants						6075	5	6	8
Rhodopseudomonas palustris DX-1	649633091	Bacteria	Proteobacteria	Alphaproteobacteria	649633091		Phototroph	Facultative			Mesophile	5081	2	6	8
Neisseria meningitidis M25476	2718218274	Bacteria	Proteobacteria	Betaproteobacteria	2718218274	Human						2088	0	2	2
Granulibacter bethesdensis CGDNIH2	2558860205	Bacteria	Proteobacteria	Alphaproteobacteria	2558860205			Aerobe	5.0-6.5	5.75	Mesophile	2725	0	3	2
Salmonella enterica enterica sv. Typhimurium LT2	637000255	Bacteria	Proteobacteria	Gammaproteobacteria	637000255	Human	Chemoorganotroph	Facultative			Mesophile	4781	6	2	9
Streptococcus uberis 0140J	643348578	Bacteria	Firmicutes	Bacilli	643348578	Mammals		Facultative			Mesophile	1843	2	0	0
Campylobacter jejuni YQ2210	2718217827	Bacteria	Proteobacteria	Epsilonproteobacteria	2718217827	Food production						1959	1	0	3
Pseudomonas aeruginosa F9676	2645727675	Bacteria	Proteobacteria	Gammaproteobacteria	2645727675							5905	2	8	7
Neorhizobium galegae bv. orientalis HAMBI 540	2585427634	Bacteria	Proteobacteria	Alphaproteobacteria	2585427634	Plants					Mesophile	6230	3	11	6
Escherichia coli Ecol_745	2687453535	Bacteria	Proteobacteria	Gammaproteobacteria	2687453535							4930	7	3	8
Borrelia hermsii CC1	2645728098	Bacteria	Spirochaetes	Spirochaetia	2645728098							869	0	0	0
Azospirillum thiophilum BV-S	2645728001	Bacteria	Proteobacteria	Alphaproteobacteria	2645728001							6730	1	9	9
Frankia sp. EAN1pec	641228492	Bacteria	Actinobacteria	Actinobacteria	641228492	Plants	Chemoorganotroph	Aerobe			Mesophile	7250	0	5	7
Mycobacterium tuberculosis Haarlem	641736194	Bacteria	Actinobacteria	Actinobacteria	641736194		Chemoorganotroph	Aerobe			Mesophile	4376	0	1	2
Bordetella sp. H567	2718217878	Bacteria	Proteobacteria	Betaproteobacteria	2718217878	Human						5006	1	17	3
Lactobacillus curieae CCTCC M 2011381	2627853662	Bacteria	Firmicutes	Bacilli	2627853662							2194	2	0	0
Bacillus subtilis spizizenii NRS 231	2645727729	Bacteria	Firmicutes	Bacilli	2645727729							4125	3	1	1
Bacillus atrophaeus globigii BSS	2597490137	Bacteria	Firmicutes	Bacilli	2597490137							4207	3	1	1
Aggregatibacter actinomycetemcomitans HK1651	2576861460	Bacteria	Proteobacteria	Gammaproteobacteria	2576861460	Unclassified		Facultative			Mesophile	2401	3	2	3
Pseudomonas aeruginosa 12-4-4(59)	2684623235	Bacteria	Proteobacteria	Gammaproteobacteria	2684623235							5992	2	8	7
Pelagibaca abyssi JLT2014	2757320866	Bacteria	Proteobacteria	Alphaproteobacteria	2757320866	Aquatic						5182	0	11	3
Staphylococcus aureus CA15	2654587616	Bacteria	Firmicutes	Bacilli	2654587616							2713	0	0	1
Thermomicrobium roseum DSM 5159	643348582	Bacteria	Chloroflexi	Thermomicrobia	643348582	Aquatic		Aerobe			Thermophile	2901	0	5	2
Thioalkalivibrio sp. K90mix	646564584	Bacteria	Proteobacteria	Gammaproteobacteria	646564584	Aquatic	Chemolithoautotroph	Aerobe			Mesophile	2942	0	1	5
Salmonella enterica enterica sv. Enteritidis EC20121969	2718218162	Bacteria	Proteobacteria	Gammaproteobacteria	2718218162	Food production						4507	6	2	9
Candidatus Sulcia muelleri ML	2648501303	Bacteria	Bacteroidetes	Flavobacteriia	2648501303							220	0	0	1
Bacillus coagulans HM-08	2684623182	Bacteria	Firmicutes	Bacilli	2684623182							3615	2	0	2
Salmonella enterica enterica sv. Infantis 1326/28	2648501490	Bacteria	Proteobacteria	Gammaproteobacteria	2648501490							4569	6	2	9
Staphylococcus aureus aureus JH9	640427145	Bacteria	Firmicutes	Bacilli	640427145	Human	Heterotroph	Facultative			Mesophile	2872	0	0	1
Yersinia pestis 8787	2654587722	Bacteria	Proteobacteria	Gammaproteobacteria	2654587722							4110	6	2	5
Neisseria meningitidis M22759	2718218302	Bacteria	Proteobacteria	Betaproteobacteria	2718218302	Human						2082	0	2	2
Neisseria meningitidis NZ-05/33	651053053	Bacteria	Proteobacteria	Betaproteobacteria	651053053			Aerobe			Mesophile	2085	0	2	2
Clostridium botulinum Ba4 657	643692017	Bacteria	Firmicutes	Clostridia	643692017	Human	Chemoorganotroph	Obligate anaerobe			Mesophile	4206	3	2	5
Bacteroidales bacterium Bact_19	2751185621	Bacteria	Bacteroidetes	Bacteroidia	2751185621	Bioreactor						2559	0	0	3
Mycoplasma hyorhinis DBS 1050	2554235454	Bacteria	Tenericutes	Mollicutes	2554235454	Lab synthesis		Facultative			Mesophile	782	0	0	0
Escherichia coli O157:H7 WS4202	2654588054	Bacteria	Proteobacteria	Gammaproteobacteria	2654588054							5450	6	3	9
Buchnera aphidicola USDA	2558860194	Bacteria	Proteobacteria	Gammaproteobacteria	2558860194						Mesophile	610	1	2	2
Burkholderia pseudomallei MSHR491	2627854143	Bacteria	Proteobacteria	Betaproteobacteria	2627854143							6163	1	4	4
Bacillus sp. 1NLA3E	2506520047	Bacteria	Firmicutes	Bacilli	2506520047	Bioremediation						4833	3	6	6
Methylibium petroleiphilum PM1	640069319	Bacteria	Proteobacteria	Betaproteobacteria	640069319	Solid waste	Methylotroph, Phototroph	Facultative			Mesophile	4601	2	5	4
Streptomyces collinus Tu 365	2554235367	Bacteria	Actinobacteria	Actinobacteria	2554235367	Terrestrial	Chemoheterotroph	Aerobe			Mesophile	7205	1	5	5
Wolbachia endosymbiont Cameroon of Onchocerca volvulus	2597490173	Bacteria	Proteobacteria	Alphaproteobacteria	2597490173							803	0	1	2
Porphyromonas gingivalis ATCC 33277	642555148	Bacteria	Bacteroidetes	Bacteroidia	642555148	Human		Anaerobe			Mesophile	2155	2	0	2
Staphylococcus aureus ST228/16125	2561511181	Bacteria	Firmicutes	Bacilli	2561511181							2059	0	0	0
Corynebacterium glutamicum USDA-ARS-USMARC-56828	2687453317	Bacteria	Actinobacteria	Actinobacteria	2687453317							3098	0	2	1
Burkholderia sp. PAMC 28687 PAMC28687	2687453491	Bacteria	Proteobacteria	Betaproteobacteria	2687453491							6528	3	12	4
Clostridium perfringens JP55	2684623210	Bacteria	Firmicutes	Clostridia	2684623210							3371	2	0	3
Legionella fallonii LLAP-10 ATCC700992	2654588015	Bacteria	Proteobacteria	Gammaproteobacteria	2654588015							3808	2	0	2
Chlamydia pneumoniae Wien3	2687453457	Bacteria	Chlamydiae	Chlamydiia	2687453457							1097	0	1	0
Synechococcus sp. UTEX 2973	2630968581	Bacteria	Cyanobacteria	unclassified	2630968581							2785	1	5	3
Francisella tularensis holarctica OSU18	637000112	Bacteria	Proteobacteria	Gammaproteobacteria	637000112	Mammals		Aerobe			Mesophile	1922	1	0	3
Mycoplasma ovis Michigan	2558309058	Bacteria	Tenericutes	Mollicutes	2558309058							886	0	0	0
Salmonella enterica enterica sv. Enteritidis SA19940857	2721755448	Bacteria	Proteobacteria	Gammaproteobacteria	2721755448	Birds						4544	6	2	9
Salmonella enterica enterica sv. Tennessee CFSAN001387	2721755802	Bacteria	Proteobacteria	Gammaproteobacteria	2721755802	Food production						4802	6	2	9
Mycobacterium abscessus FLAC029	2687453401	Bacteria	Actinobacteria	Actinobacteria	2687453401							5171	0	3	3
Escherichia coli MC1061	2687453424	Bacteria	Proteobacteria	Gammaproteobacteria	2687453424							4535	6	3	10
Listeria monocytogenes sv. 4e SLCC 2378	2526164717	Bacteria	Firmicutes	Bacilli	2526164717	Birds	Chemoorganotroph	Facultative			Mesophile	2958	2	0	0
Mycoplasma pneumoniae M2592	2648501708	Bacteria	Tenericutes	Mollicutes	2648501708							792	0	0	0
Acidobacterium capsulatum ATCC 51196	643692001	Bacteria	Acidobacteria	Acidobacteriia	643692001	Terrestrial	Chemoorganotroph, Heterotroph	Aerobe			Mesophile	3425	0	1	3
Agrobacterium tumefaciens LBA4213 (Ach5)	2558860256	Bacteria	Proteobacteria	Alphaproteobacteria	2558860256							5499	1	2	3
Xylella fastidiosa 3124 (Xf3124_v3.0)	2513237125	Bacteria	Proteobacteria	Gammaproteobacteria	2513237125	Food production		Aerobe				2729	4	0	3
Rhizobium phaseoli sv. phaseoli R650	2721755822	Bacteria	Proteobacteria	Alphaproteobacteria	2721755822	Plants						6445	0	2	6
Helicobacter pylori Oki422	2576861466	Bacteria	Proteobacteria	Epsilonproteobacteria	2576861466							1620	1	0	3
Ilyobacter polytropus CuHBu1, DSM 2926	649633056	Bacteria	Fusobacteria	Fusobacteriia	649633056	Terrestrial	Chemoorganotroph	Anaerobe			Mesophile	3042	1	4	14
Campylobacter jejuni CJ677CC526	2660238277	Bacteria	Proteobacteria	Epsilonproteobacteria	2660238277							1807	1	0	3
Sphingopyxis macrogoltabida EY-1	2654587506	Bacteria	Proteobacteria	Alphaproteobacteria	2654587506							4514	0	5	2
Actinoalloteichus hoggarensis DSM 45943	2758568006	Bacteria	Actinobacteria	Actinobacteria	2758568006	Terrestrial						5611	0	1	5
Bacillus sp. H15-1	2718218328	Bacteria	Firmicutes	Bacilli	2718218328							4408	3	0	1
Chlamydia trachomatis E-547	2721755841	Bacteria	Chlamydiae	Chlamydiia	2721755841	Human						952	0	1	0
Lactobacillus amylovorus 30SC	650716045	Bacteria	Firmicutes	Bacilli	650716045	Mammals		Facultative	4.0-5.0	4.5	Mesophile	2134	2	0	0
Yersinia pestis 1522	2654588019	Bacteria	Proteobacteria	Gammaproteobacteria	2654588019							4413	6	2	5
Arthrospira platensis YZ	2687453185	Bacteria	Cyanobacteria	unclassified	2687453185							6587	0	6	4
Wolbachia endosymbiont of Drosophila incompta wInc_Cu	2721755752	Bacteria	Proteobacteria	Alphaproteobacteria	2721755752	Arthropoda						1394	0	1	2
Rickettsia massiliae AZT80	2512564029	Bacteria	Proteobacteria	Alphaproteobacteria	2512564029							1243	0	1	2
Pseudomonas monteilii SB3078 (v1.0)	2516653025	Bacteria	Proteobacteria	Gammaproteobacteria	2516653025			Aerobe			Mesophile	5525	1	5	4
Brucella melitensis bv. 1 16M	637000040	Bacteria	Proteobacteria	Alphaproteobacteria	637000040	Mammals		Aerobe				3279	1	1	2
Nostocales cyanobacterium HT-58-2	2758568003	Bacteria	Cyanobacteria	unclassified	2758568003	Terrestrial						6657	1	9	8
Corynebacterium pseudotuberculosis 32	2718218467	Bacteria	Actinobacteria	Actinobacteria	2718218467	Mammals						2262	0	0	1
Xanthomonas phaseoli pv. dieffenbachiae LMG 695	2687453235	Bacteria	Proteobacteria	Gammaproteobacteria	2687453235							4295	3	2	4
Croceicoccus marinus E4A9	2751185708	Bacteria	Proteobacteria	Alphaproteobacteria	2751185708	Aquatic						3877	1	5	3
Burkholderia oklahomensis C6786	2627853643	Bacteria	Proteobacteria	Betaproteobacteria	2627853643	Human	Heterotroph	Aerobe			Mesophile	6178	1	5	4
Propionimicrobium sp. Marseille-P3275	2757320924	Bacteria	Actinobacteria	Actinobacteria	2757320924							1911	0	0	2
Corynebacterium pseudotuberculosis PO269-5	2675903328	Bacteria	Actinobacteria	Actinobacteria	2675903328							2164	0	0	1
Pantoea sp. PSNIH2	2630968889	Bacteria	Proteobacteria	Gammaproteobacteria	2630968889							4824	6	3	3
Klebsiella pneumoniae pneumoniae TGH10	2687453408	Bacteria	Proteobacteria	Gammaproteobacteria	2687453408							5250	6	2	6
Acinetobacter baumannii B8342	2654587863	Bacteria	Proteobacteria	Gammaproteobacteria	2654587863							3853	4	2	5
Lactobacillus salivarius CECT 5713	648231712	Bacteria	Firmicutes	Bacilli	648231712	Human		Microaerophilic			Mesophile	1672	1	0	0
Bartonella henselae BM1374164	2654587602	Bacteria	Proteobacteria	Alphaproteobacteria	2654587602							1658	0	0	2
Serratia marcescens marcescens Db11	2585427672	Bacteria	Proteobacteria	Gammaproteobacteria	2585427672				5.0-9.0	7	Mesophile	4831	7	8	3
Gordonia bronchialis 3410, DSM 43247	646311932	Bacteria	Actinobacteria	Actinobacteria	646311932	Human	Chemoorganotroph	Obligate aerobe			Mesophile	5002	1	2	3
Acinetobacter baumannii AB30	2597490178	Bacteria	Proteobacteria	Gammaproteobacteria	2597490178			Aerobe				4390	4	2	5
Bordetella pertussis B203	2721755759	Bacteria	Proteobacteria	Betaproteobacteria	2721755759	Human						4011	0	8	4
Bacillus subtilis UD1022	2684623045	Bacteria	Firmicutes	Bacilli	2684623045							4118	3	1	1
Staphylococcus aureus aureus USA300_TCH1516	643692036	Bacteria	Firmicutes	Bacilli	643692036	Human	Heterotroph	Facultative			Mesophile	2774	0	0	1
Campylobacter jejuni CJ677CC095	2667527540	Bacteria	Proteobacteria	Epsilonproteobacteria	2667527540							1764	1	0	3
Campylobacter jejuni jejuni MTVDSCj16	2718218212	Bacteria	Proteobacteria	Epsilonproteobacteria	2718218212	Birds						1920	1	0	4
Pseudomonas putida DOT-T1E	2518645549	Bacteria	Proteobacteria	Gammaproteobacteria	2518645549							5802	2	6	3
Nitrosomonas sp. IS79A3	650716067	Bacteria	Proteobacteria	Betaproteobacteria	650716067	Aquatic	Lithotroph, Oligotroph	Aerobe			Mesophile	3597	0	0	3
Pseudomonas aeruginosa NHmuc	2721755589	Bacteria	Proteobacteria	Gammaproteobacteria	2721755589							5769	2	7	7
Aeromonas hydrophila D4	2687453503	Bacteria	Proteobacteria	Gammaproteobacteria	2687453503							4913	5	4	7
Beutenbergia cavernae HKI 0122, DSM 12333	643692008	Bacteria	Actinobacteria	Actinobacteria	643692008	Terrestrial		Aerobe			Mesophile	4278	0	1	1
Treponema pallidum pallidum PT_SIF1261	2718217820	Bacteria	Spirochaetes	Spirochaetia	2718217820	Human						1035	0	1	0
Helicobacter pylori 26695	2522572170	Bacteria	Proteobacteria	Epsilonproteobacteria	2522572170	Human		Aerobe			Mesophile	1636	1	0	3
Bacteroidales bacterium Bact_17	2751185623	Bacteria	Bacteroidetes	Bacteroidia	2751185623	Bioreactor						1119	0	0	1
Chlamydia muridarum Nigg3 G0.1.1	2718217730	Bacteria	Chlamydiae	Chlamydiia	2718217730							938	0	1	0
Flavobacterium psychrophilum FPG3	2654587532	Bacteria	Bacteroidetes	Flavobacteriia	2654587532							2548	0	1	2
Mycobacterium tuberculosis CCDC5180	651053044	Bacteria	Actinobacteria	Actinobacteria	651053044	Human	Chemoorganotroph	Aerobe			Mesophile	3639	0	1	3
Halyomorpha halys symbiont US	2648501870	Bacteria	Proteobacteria	Gammaproteobacteria	2648501870							888	1	1	2
Klebsiella pneumoniae Kp_Goe_822579	2728369383	Bacteria	Proteobacteria	Gammaproteobacteria	2728369383	Human						5875	6	4	6
Streptomyces sp. 769	2627853736	Bacteria	Actinobacteria	Actinobacteria	2627853736							9132	0	6	9
Prochlorococcus marinus AS9601	640069321	Bacteria	Cyanobacteria	unclassified	640069321	Aquatic	Photosynthetic				Mesophile	1988	1	5	2
Ralstonia solanacearum YC45	2651869651	Bacteria	Proteobacteria	Betaproteobacteria	2651869651							3453	3	4	3
Vibrio parahaemolyticus BB22OP	2563366579	Bacteria	Proteobacteria	Gammaproteobacteria	2563366579	Food production						4689	6	3	5
Spiroplasma litorale TN-1	2636415681	Bacteria	Tenericutes	Mollicutes	2636415681							1154	0	0	1
Chlamydia muridarum Nigg3 G28.38.1	2718217727	Bacteria	Chlamydiae	Chlamydiia	2718217727							938	0	1	0
Serratia plymuthica AS13	2506520009	Bacteria	Proteobacteria	Gammaproteobacteria	2506520009	Plants	Heterotroph	Facultative			Mesophile	5139	7	6	6
Haemophilus influenzae NTHi PittGG	640427117	Bacteria	Proteobacteria	Gammaproteobacteria	640427117	Human		Facultative			Mesophile	1798	2	2	3
Salmonella enterica enterica sv. Enteritidis EC20120544	2721755594	Bacteria	Proteobacteria	Gammaproteobacteria	2721755594	Food production						4505	6	2	9
Salmonella enterica enterica sv. Typhimurium YU39	2630968936	Bacteria	Proteobacteria	Gammaproteobacteria	2630968936							5154	6	2	9
Klebsiella pneumoniae pneumoniae HKUOPLC	2687453136	Bacteria	Proteobacteria	Gammaproteobacteria	2687453136							4864	6	3	6
Mannheimia haemolytica D171	2554235407	Bacteria	Proteobacteria	Gammaproteobacteria	2554235407	Mammals	Heterotroph					2487	3	1	1
Parvularcula bermudensis HTCC2503	648028050	Bacteria	Proteobacteria	Alphaproteobacteria	648028050	Aquatic	Chemoheterotroph	Aerobe			Mesophile	2733	1	1	2
Neisseria meningitidis sv. Cnl ST-53 a-14	644736394	Bacteria	Proteobacteria	Betaproteobacteria	644736394			Aerobe			Mesophile	1943	0	2	2
Chlamydia trachomatis F/SWFPminus	2619619080	Bacteria	Chlamydiae	Chlamydiia	2619619080							940	0	1	0
Sodalis praecaptivus HS1	2576861453	Bacteria	Proteobacteria	Gammaproteobacteria	2576861453							4460	5	2	3
Escherichia coli O25b:H4	2718218398	Bacteria	Proteobacteria	Gammaproteobacteria	2718218398	Human						5462	7	3	8
Salmonella enterica enterica sv. Saintpaul SARA26	2571042867	Bacteria	Proteobacteria	Gammaproteobacteria	2571042867	Human	Heterotroph					4966	6	2	9
Lactobacillus gasseri 130918	2630968908	Bacteria	Firmicutes	Bacilli	2630968908							1973	1	0	0
Candidatus Koribacter versatilis Ellin345	637000001	Bacteria	Acidobacteria	Acidobacteriia	637000001	Terrestrial	Chemoorganotroph, Heterotroph, Oligotroph	Aerobe			Mesophile	4837	0	4	6
Xanthomonas campestris pv. campestris 4013	2645727725	Bacteria	Proteobacteria	Gammaproteobacteria	2645727725							4220	3	2	4
Mycobacterium sp. 05-1390	2541047007	Bacteria	Actinobacteria	Actinobacteria	2541047007	Human						5270	1	2	7
Enterococcus faecalis L9	2718218266	Bacteria	Firmicutes	Bacilli	2718218266	Mammals						2611	2	0	1
Yersinia enterocolitica LC20	2565956564	Bacteria	Proteobacteria	Gammaproteobacteria	2565956564							5596	6	3	10
Wolbachia sp. wOo	2524023201	Bacteria	Proteobacteria	Alphaproteobacteria	2524023201							880	0	1	2
Clostridium botulinum CDC_1632	2718218351	Bacteria	Firmicutes	Clostridia	2718218351							4275	2	3	5
Escherichia coli M1	2718217716	Bacteria	Proteobacteria	Gammaproteobacteria	2718217716							5038	6	3	9
Corynebacterium glutamicum MB001	2554235405	Bacteria	Actinobacteria	Actinobacteria	2554235405							2944	0	2	2
Bordetella pertussis VA-145	2718217814	Bacteria	Proteobacteria	Betaproteobacteria	2718217814	Human						3984	0	7	4
Ketogulonicigenium robustum SPU_B003	2751185723	Bacteria	Proteobacteria	Alphaproteobacteria	2751185723	Terrestrial						2700	0	2	2
Flavobacterium psychrophilum VQ50	2627853801	Bacteria	Bacteroidetes	Flavobacteriia	2627853801							2641	0	1	2
Bordetella pertussis I498	2687453333	Bacteria	Proteobacteria	Betaproteobacteria	2687453333							3973	0	7	4
Immundisolibacter cernigliae TR3.2	2654588185	Bacteria	Proteobacteria	Gammaproteobacteria	2654588185	Terrestrial						3114	0	9	6
Mycoplasma pneumoniae 51494	2645727841	Bacteria	Tenericutes	Mollicutes	2645727841							798	0	0	0
Mycobacterium abscessus FLAC003	2687453359	Bacteria	Actinobacteria	Actinobacteria	2687453359							4754	0	1	3
Actinobacillus pleuropneumoniae sv. 7 AP76	642555103	Bacteria	Proteobacteria	Gammaproteobacteria	642555103	Mammals		Facultative			Mesophile	2220	2	1	3
Salmonella enterica enterica sv. Enteritidis EC20120917	2721755493	Bacteria	Proteobacteria	Gammaproteobacteria	2721755493	Birds						4507	6	2	9
Caulobacter sp. UKL13	2684623106	Bacteria	Proteobacteria	Alphaproteobacteria	2684623106							3312	1	1	2
Escherichia coli B C2566	2690315697	Bacteria	Proteobacteria	Gammaproteobacteria	2690315697							4417	6	3	10
Yersinia pestis 2944	2654588049	Bacteria	Proteobacteria	Gammaproteobacteria	2654588049							4356	6	2	6
Desulfovibrio fairfieldensis CCUG 45958	2684623112	Bacteria	Proteobacteria	Deltaproteobacteria	2684623112							3202	1	2	7
Xanthomonas citri citri GD3	2657245473	Bacteria	Proteobacteria	Gammaproteobacteria	2657245473							4498	3	2	4
Magnetospirillum gryphiswaldense MSR-1 v2	2639762798	Bacteria	Proteobacteria	Alphaproteobacteria	2639762798							4172	1	2	8
Brucella melitensis ATCC 23457	643692012	Bacteria	Proteobacteria	Alphaproteobacteria	643692012							3203	1	1	2
Campylobacter jejuni CJ677CC034	2667527476	Bacteria	Proteobacteria	Epsilonproteobacteria	2667527476							1786	1	0	3
Salmonella enterica enterica sv. Thompson RM6836	2554235342	Bacteria	Proteobacteria	Gammaproteobacteria	2554235342	Plants	Heterotroph	Facultative				4482	6	2	9
Oligotropha carboxidovorans OM5	2576861421	Bacteria	Proteobacteria	Alphaproteobacteria	2576861421	Wastewater	Chemolithoautotroph				Mesophile	3782	1	3	3
Chlamydia trachomatis RC-F69	2554235326	Bacteria	Chlamydiae	Chlamydiia	2554235326						Mesophile	967	0	1	0
Rickettsia massiliae MTU5	641228503	Bacteria	Proteobacteria	Alphaproteobacteria	641228503	Insecta		Aerobe			Mesophile	1435	1	1	2
Collimonas fungivorans Ter331	650716028	Bacteria	Proteobacteria	Betaproteobacteria	650716028	Plants	Heterotroph					4493	1	5	5
Francisella tularensis tularensis NR-21736	2728369346	Bacteria	Proteobacteria	Gammaproteobacteria	2728369346							2081	2	0	4
Pseudomonas aeruginosa SCVJan	2718218406	Bacteria	Proteobacteria	Gammaproteobacteria	2718218406	Mammals						5770	2	7	7
Streptococcus pneumoniae A66	2687453169	Bacteria	Firmicutes	Bacilli	2687453169							2020	1	0	0
Klebsiella pneumoniae Kp_Goe_33208	2718218495	Bacteria	Proteobacteria	Gammaproteobacteria	2718218495	Human						5615	6	2	6
Wolinella succinogenes DSM 1740	637000341	Bacteria	Proteobacteria	Epsilonproteobacteria	637000341	Mammals		Anaerobe			Mesophile	2098	1	1	12
Listeria monocytogenes sv. 1/2b J2-064 BL0117	2718218069	Bacteria	Firmicutes	Bacilli	2718218069							2965	2	0	0
Caldicellulosiruptor kristjanssonii 177R1B, DSM 12137	649633023	Bacteria	Firmicutes	Clostridia	649633023	Aquatic		Anaerobe			Hyperthermophile	2707	0	0	9
Bifidobacterium animalis animalis YL2	2721755707	Bacteria	Actinobacteria	Actinobacteria	2721755707	Mammals						1520	0	0	1
Methylophilales bacterium MBRSF5	2687453631	Bacteria	Proteobacteria	Betaproteobacteria	2687453631							1466	1	1	4
Planococcus kocurii JCM 2569 GCA_001465835.2	2651869776	Bacteria	Firmicutes	Bacilli	2651869776							3428	1	0	1
Pseudomonas koreensis CRS05-R5	2721755610	Bacteria	Proteobacteria	Gammaproteobacteria	2721755610	Plants						5579	2	7	4
Ramlibacter tataouinensis 5-10	2687453260	Bacteria	Proteobacteria	Betaproteobacteria	2687453260							4615	3	6	4
Mycobacterium abscessus FLAC008	2675903612	Bacteria	Actinobacteria	Actinobacteria	2675903612							5252	0	2	3
Bdellovibrio bacteriovorus HD100 merdel	2634166446	Bacteria	Proteobacteria	Oligoflexia	2634166446							3506	1	3	2
Ornithobacterium rhinotracheale DSM 15997	2509601001	Bacteria	Bacteroidetes	Flavobacteriia	2509601001	Birds		Aerobe			Mesophile	2371	0	0	2
Candidatus Thioglobus singularis PS1	2687453190	Bacteria	Proteobacteria	Gammaproteobacteria	2687453190							1767	0	2	3
Candidatus Kinetoplastibacterium blastocrithidii TCC012E	2563366628	Bacteria	Proteobacteria	Betaproteobacteria	2563366628							783	0	1	2
Blastomonas sp. RAC04	2718217928	Bacteria	Proteobacteria	Alphaproteobacteria	2718217928	Algae						4168	2	10	3
Mycoplasma pneumoniae MAC	2639762787	Bacteria	Tenericutes	Mollicutes	2639762787							796	0	0	0
Haemophilus ducreyi Class II chancroid strain 2	2657245440	Bacteria	Proteobacteria	Gammaproteobacteria	2657245440							1569	2	1	2
Francisella noatunensis orientalis FNO-12	2639763178	Bacteria	Proteobacteria	Gammaproteobacteria	2639763178							2228	1	0	3
Escherichia coli C2	2718218309	Bacteria	Proteobacteria	Gammaproteobacteria	2718218309	Mammals						4691	6	3	9
Klebsiella michiganensis M1	2585427669	Bacteria	Proteobacteria	Gammaproteobacteria	2585427669			Aerobe				5837	8	3	7
Lentzea guizhouensis DHS C013	2718218054	Bacteria	Actinobacteria	Actinobacteria	2718218054	Terrestrial						9847	1	6	7
Klebsiella pneumoniae KPNIH36	2718218494	Bacteria	Proteobacteria	Gammaproteobacteria	2718218494							5673	6	2	6
Staphylococcus aureus CC45	2561511208	Bacteria	Firmicutes	Bacilli	2561511208	Human	Heterotroph					2802	0	0	1
Croceibacter atlanticus HTCC2559 (Re-annotation of existing genome that was not originally submitted by me)	2526164557	Bacteria	Bacteroidetes	Flavobacteriia	2526164557	Aquatic	Chemoheterotroph	Aerobe			Mesophile	2727	0	1	1
Mollicutes bacterium HR1	2597490271	Bacteria	Tenericutes	unclassified	2597490271							1836	0	1	4
Chlamydia trachomatis F/SW5	2561511165	Bacteria	Chlamydiae	Chlamydiia	2561511165							944	0	1	0
Denitrobacterium detoxificans NPOH1	2687453125	Bacteria	Actinobacteria	Coriobacteriia	2687453125							2024	1	0	9
Mycoplasma gallisepticum NC08_2008.031-4-3P	2517093025	Bacteria	Tenericutes	Mollicutes	2517093025	Birds	Heterotroph	Facultative				777	1	0	0
Bacillus pumilus NJ-V	2718218480	Bacteria	Firmicutes	Bacilli	2718218480	Terrestrial						3958	3	0	1
Shigella sonnei 53G	2558860170	Bacteria	Proteobacteria	Gammaproteobacteria	2558860170	Human	Chemoorganotroph	Facultative			Mesophile	5459	6	3	9
Burkholderia pseudomallei MSHR1153	2627853796	Bacteria	Proteobacteria	Betaproteobacteria	2627853796							6056	1	4	4
Staphylococcus xylosus SMQ121	2588253750	Bacteria	Firmicutes	Bacilli	2588253750			Facultative				2592	0	0	0
Escherichia coli H1827/12	2718217897	Bacteria	Proteobacteria	Gammaproteobacteria	2718217897	Human						4690	6	3	10
Neisseria meningitidis M10208	2627853882	Bacteria	Proteobacteria	Betaproteobacteria	2627853882							2163	0	3	2
Escherichia coli O55:H7 RM12579	2511231131	Bacteria	Proteobacteria	Gammaproteobacteria	2511231131	Human	Organotroph	Facultative	7	7	Mesophile	5255	6	3	10
Lactobacillus johnsonii FI9785	646564540	Bacteria	Firmicutes	Bacilli	646564540	Birds	Heterotroph	Microaerophilic			Mesophile	1804	1	0	0
Piscirickettsia salmonis AY6492A	2728369368	Bacteria	Proteobacteria	Gammaproteobacteria	2728369368	Fish						3558	1	0	3
Pseudomonas aeruginosa LESlike4	2565956576	Bacteria	Proteobacteria	Gammaproteobacteria	2565956576							6066	2	9	7
Lactobacillus brevis NPS-QW-145	2718217946	Bacteria	Firmicutes	Bacilli	2718217946	Food production						2544	2	0	0
Magnetospirillum sp. ME-1 re-analysis	2675903070	Bacteria	Proteobacteria	Alphaproteobacteria	2675903070	Aquatic						4181	1	6	12
Cylindrospermum stagnale PCC 7417	2509601025	Bacteria	Cyanobacteria	unclassified	2509601025	Terrestrial	Chemoheterotroph	Aerobe			Mesophile	6739	0	10	6
Francisella tularensis tularensis MA00-2987	2636415648	Bacteria	Proteobacteria	Gammaproteobacteria	2636415648	Human		Aerobe			Mesophile	2078	2	0	4
Calditerrivibrio nitroreducens Yu37-1, DSM 19672	649633026	Bacteria	Deferribacteres	Deferribacteres	649633026	Aquatic		Anaerobe	7.0 - 7.5	7.25	Thermophile	2177	0	0	6
Melioribacter roseus P3M	2517093030	Bacteria	Ignavibacteriae	Ignavibacteria	2517093030	Unclassified		Anaerobe			Thermophile	2902	1	1	7
Synechococcus sp. JA-2-3B'a(2-13)	637000312	Bacteria	Cyanobacteria	unclassified	637000312	Aquatic	Photoautotroph, Photosynthetic	Facultative			Thermophile	2947	1	7	4
Enterococcus cecorum SA1	2687453438	Bacteria	Firmicutes	Bacilli	2687453438							2274	1	0	1
Streptococcus intermedius C270	2554235319	Bacteria	Firmicutes	Bacilli	2554235319			Anaerobe			Mesophile	1873	2	0	0
Chlamydia pecorum P787	2554235368	Bacteria	Chlamydiae	Chlamydiia	2554235368							969	0	1	0
Geminocystis sp. NIES-3709	2671180423	Bacteria	Cyanobacteria	unclassified	2671180423							3922	1	9	5
Burkholderia pseudomallei Bp1651	2651869733	Bacteria	Proteobacteria	Betaproteobacteria	2651869733							6103	1	4	4
Prochlorococcus marinus NATL2A	637000212	Bacteria	Cyanobacteria	unclassified	637000212	Aquatic	Photosynthetic				Mesophile	1985	1	4	2
Eubacterium eligens ATCC 27750	644736366	Bacteria	Firmicutes	Clostridia	644736366	Human		Anaerobe			Mesophile	2827	2	1	2
Bordetella hinzii F582	2687453479	Bacteria	Proteobacteria	Betaproteobacteria	2687453479							4659	0	7	3
Escherichia coli C321.deltaA substr. rEc.y.dC.46	2630968505	Bacteria	Proteobacteria	Gammaproteobacteria	2630968505							4579	6	3	10
Bacteroides fragilis NCTC 9343	637000024	Bacteria	Bacteroidetes	Bacteroidia	637000024	Human	Chemoorganotroph	Obligate anaerobe			Mesophile	4403	3	0	2
Fischerella sp. NIES-3754	2687453106	Bacteria	Cyanobacteria	unclassified	2687453106							5017	1	5	6
Xanthomonas oryzae pv. oryzae PXO602	2721755788	Bacteria	Proteobacteria	Gammaproteobacteria	2721755788	Plants						4815	3	1	4
Klebsiella pneumoniae 13004	2684623080	Bacteria	Proteobacteria	Gammaproteobacteria	2684623080							4900	6	2	6
Salmonella enterica enterica sv. Choleraesuis C500	2597490160	Bacteria	Proteobacteria	Gammaproteobacteria	2597490160			Aerobe				4696	6	2	8
Geobacillus sp. Y412MC52	649633048	Bacteria	Firmicutes	Bacilli	649633048	Aquatic	Chemoorganotroph	Facultative			Thermophile	3750	0	2	2
Mycobacterium tuberculosis 0A117DS	2718217865	Bacteria	Actinobacteria	Actinobacteria	2718217865	Human						4671	0	1	2
Helicobacter pylori ML3	2687453513	Bacteria	Proteobacteria	Epsilonproteobacteria	2687453513							1685	1	0	3
Erwinia billingiae Eb661	649633042	Bacteria	Proteobacteria	Gammaproteobacteria	649633042	Plants	Heterotroph	Facultative			Mesophile	5015	6	2	3
Listeria monocytogenes sv. 4b CLIP 80459	643692027	Bacteria	Firmicutes	Bacilli	643692027		Chemoorganotroph	Facultative			Mesophile	2851	2	0	1
Haemophilus ducreyi GHA9	2687453581	Bacteria	Proteobacteria	Gammaproteobacteria	2687453581							1857	2	1	2
Clostridiales bacterium Firm_08	2751185640	Bacteria	Firmicutes	Clostridia	2751185640	Bioreactor						1567	1	1	3
Lactobacillus brevis KB290	2597489931	Bacteria	Firmicutes	Bacilli	2597489931							2648	2	0	0
Mycobacterium tuberculosis CDC1551	637000172	Bacteria	Actinobacteria	Actinobacteria	637000172	Industrial production	Chemoorganotroph	Aerobe			Mesophile	4300	0	1	2
Escherichia coli JJ1887	2687453300	Bacteria	Proteobacteria	Gammaproteobacteria	2687453300							5305	7	3	8
Geobacter metallireducens GS-15	637000119	Bacteria	Proteobacteria	Deltaproteobacteria	637000119	Aquatic	Chemolithotroph	Anaerobe			Mesophile	3663	2	3	15
Microcystis sp. PCC 7806SL	2751185885	Bacteria	Cyanobacteria	unclassified	2751185885	Aquatic						4929	1	8	5
Asaia bogorensis NBRC 16594	2687453310	Bacteria	Proteobacteria	Alphaproteobacteria	2687453310							2874	0	1	2
Spirochaetales bacterium Spiro_02	2751185602	Bacteria	Spirochaetes	Spirochaetia	2751185602	Bioreactor						2350	2	2	6
Pseudomonas syringae pv. actinidiae NZ-47	2718218271	Bacteria	Proteobacteria	Gammaproteobacteria	2718218271	Plants						6320	2	4	3
Streptococcus agalactiae 2-22	2619619105	Bacteria	Firmicutes	Bacilli	2619619105							1960	1	0	0
Buchnera aphidicola Ak	2511231206	Bacteria	Proteobacteria	Gammaproteobacteria	2511231206	Insecta					Mesophile	624	1	2	2
Francisella tularensis tularensis NR-21737	2721755475	Bacteria	Proteobacteria	Gammaproteobacteria	2721755475							2080	2	0	4
Bordetella pertussis I518	2687453360	Bacteria	Proteobacteria	Betaproteobacteria	2687453360							3973	0	7	4
Salmonella enterica enterica sv. Typhimurium U288	2561511177	Bacteria	Proteobacteria	Gammaproteobacteria	2561511177	Mammals	Heterotroph	Aerobe				4905	6	2	9
Mycobacterium tuberculosis TB282	2718218048	Bacteria	Actinobacteria	Actinobacteria	2718218048	Human						4166	0	1	2
Campylobacter iguaniorum RM11343	2687453223	Bacteria	Proteobacteria	Epsilonproteobacteria	2687453223							1666	3	0	7
Mycoplasma yeatsii GM274B	2630968412	Bacteria	Tenericutes	Mollicutes	2630968412	Mammals		Facultative			Mesophile	791	0	0	0
Bordetella holmesii F627	2534681667	Bacteria	Proteobacteria	Betaproteobacteria	2534681667	Animal						3446	0	3	3
Escherichia coli AIEC UM146	648231706	Bacteria	Proteobacteria	Gammaproteobacteria	648231706	Human	Heterotroph	Facultative			Mesophile	4891	7	3	8
Gluconobacter oxydans 1.637	2718217838	Bacteria	Proteobacteria	Alphaproteobacteria	2718217838	Terrestrial						3394	0	2	3
Bordetella pertussis B1838	2667527466	Bacteria	Proteobacteria	Betaproteobacteria	2667527466							3974	0	7	4
Burkholderia pseudomallei vgh16W	2645728027	Bacteria	Proteobacteria	Betaproteobacteria	2645728027							6079	1	4	4
Salmonella enterica enterica sv. Enteritidis EC20121970	2718218338	Bacteria	Proteobacteria	Gammaproteobacteria	2718218338	Food production						4505	6	2	9
Klebsiella pneumoniae 30684/NJST258_2	2565956563	Bacteria	Proteobacteria	Gammaproteobacteria	2565956563							5702	4	2	6
Granulicella mallensis MP5ACTX8	2503982037	Bacteria	Acidobacteria	Acidobacteriia	2503982037	Terrestrial		Aerobe				4960	0	2	2
Corynebacterium diphtheriae HC04	2511231084	Bacteria	Actinobacteria	Actinobacteria	2511231084	Animal	Chemoorganotroph	Facultative			Mesophile	2342	0	0	1
Mycoplasma pneumoniae M129-B7	637000183	Bacteria	Tenericutes	Mollicutes	637000183	Human		Facultative			Mesophile	733	0	0	0
Legionella pneumophila pascullei D-7158	2687453338	Bacteria	Proteobacteria	Gammaproteobacteria	2687453338							3124	1	0	3
Brucella melitensis 20236	2684622666	Bacteria	Proteobacteria	Alphaproteobacteria	2684622666							3231	1	1	2
Staphylococcus aureus 144_S7	2663763496	Bacteria	Firmicutes	Bacilli	2663763496							2608	0	0	1
Bacillus subtilis TO-A JPC	2645728007	Bacteria	Firmicutes	Bacilli	2645728007							4207	3	1	1
Corynebacterium ulcerans 131001	2645727559	Bacteria	Actinobacteria	Actinobacteria	2645727559							2284	0	0	1
Burkholderia pseudomallei MSHR840	2648501102	Bacteria	Proteobacteria	Betaproteobacteria	2648501102							5952	1	5	4
Eubacterium rectale DSM 17629	650377936	Bacteria	Firmicutes	Clostridia	650377936	Human		Anaerobe			Mesophile	2946	1	1	2
Cutibacterium acnes PA_15_1_R1	2687453256	Bacteria	Actinobacteria	Actinobacteria	2687453256							2442	0	0	3
Staphylococcus aureus aureus Newman	640753054	Bacteria	Firmicutes	Bacilli	640753054	Human	Heterotroph	Facultative			Mesophile	2726	0	0	1
Vibrio cholerae 2010AA-142	2711768113	Bacteria	Proteobacteria	Gammaproteobacteria	2711768113							3652	5	3	4
Pseudomonas aeruginosa ATCC 27853	2687453218	Bacteria	Proteobacteria	Gammaproteobacteria	2687453218							6436	2	8	7
Staphylococcus aureus aureus COL	637000273	Bacteria	Firmicutes	Bacilli	637000273	Built environment	Heterotroph	Facultative			Mesophile	2759	0	0	1
Helicobacter pylori 26695-1	2648501200	Bacteria	Proteobacteria	Epsilonproteobacteria	2648501200							1615	1	0	3
Salmonella enterica enterica sv. Senftenberg ATCC 43845	2574179806	Bacteria	Proteobacteria	Gammaproteobacteria	2574179806		Heterotroph					5067	6	2	9
Sulfurospirillum sp. SL2-1	2751185767	Bacteria	Proteobacteria	Epsilonproteobacteria	2751185767							3016	3	1	17
Neisseria gonorrhoeae 32867	2718217959	Bacteria	Proteobacteria	Betaproteobacteria	2718217959	Human						2296	1	2	2
Azotobacter chroococcum NCIMB 8003	2639762859	Bacteria	Proteobacteria	Gammaproteobacteria	2639762859	Terrestrial	Chemoheterotroph	Aerobe	7	7	Mesophile	4871	3	5	11
Xanthomonas euvesicatoria LH3	2728369376	Bacteria	Proteobacteria	Gammaproteobacteria	2728369376	Plants						4566	3	4	4
Escherichia coli S21	2718218361	Bacteria	Proteobacteria	Gammaproteobacteria	2718218361							4574	6	3	9
Mycobacterium avium 2285 (S)	2645728013	Bacteria	Actinobacteria	Actinobacteria	2645728013							4960	1	1	8
Klebsiella pneumoniae KP_Goe_828304	2718218149	Bacteria	Proteobacteria	Gammaproteobacteria	2718218149	Human						5861	6	4	6
Haemophilus ducreyi VAN2	2687453128	Bacteria	Proteobacteria	Gammaproteobacteria	2687453128							1598	2	1	3
Salmonella enterica enterica sv. Enteritidis EC20121177	2721755806	Bacteria	Proteobacteria	Gammaproteobacteria	2721755806	Food production						4568	6	2	9
Desulfosporosinus meridiei S10, DSM 13257	2510065044	Bacteria	Firmicutes	Clostridia	2510065044	Aquatic		Anaerobe			Mesophile	4663	2	7	22
Streptomyces pactum KLBMP 5084	2721755614	Bacteria	Actinobacteria	Actinobacteria	2721755614	Plants						7355	1	3	5
Sinorhizobium meliloti SM11	651053067	Bacteria	Proteobacteria	Alphaproteobacteria	651053067			Aerobe			Mesophile	7156	1	10	6
Serratia plymuthica V4	2576861477	Bacteria	Proteobacteria	Gammaproteobacteria	2576861477							5081	7	6	6
Salmonella enterica enterica sv. Enteritidis SA19970769	2721755698	Bacteria	Proteobacteria	Gammaproteobacteria	2721755698	Birds						4570	6	2	9
Arthrobacter sp. LS16	2645727772	Bacteria	Actinobacteria	Actinobacteria	2645727772							3612	0	1	1
Bifidobacterium longum BXY01	2585427648	Bacteria	Actinobacteria	Actinobacteria	2585427648							1997	0	0	1
Bordetella pertussis VA-175	2718218472	Bacteria	Proteobacteria	Betaproteobacteria	2718218472	Human						3973	0	7	4
Streptococcus thermophilus KLDS SM	2718217802	Bacteria	Firmicutes	Bacilli	2718217802							2035	1	0	0
Enterobacter cloacae MBRL1077	2675903460	Bacteria	Proteobacteria	Gammaproteobacteria	2675903460							4564	6	2	6
Ruminococcus albus 7	649633094	Bacteria	Firmicutes	Clostridia	649633094	Mammals		Anaerobe			Mesophile	4103	2	0	3
Sporosarcina psychrophila DSM 6497	2687453372	Bacteria	Firmicutes	Bacilli	2687453372							4607	1	1	1
Enterobacter cloacae 35734	2718218382	Bacteria	Proteobacteria	Gammaproteobacteria	2718218382	Human						5179	6	2	6
Bacillus subtilis subtilis RO-NN-1	2511231173	Bacteria	Firmicutes	Bacilli	2511231173			Facultative			Mesophile	4257	3	1	1
Pararhodospirillum photometricum DSM 122	2513237204	Bacteria	Proteobacteria	Alphaproteobacteria	2513237204		Phototroph	Anaerobe			Mesophile	3376	1	2	6
Burkholderia pseudomallei NCTC 13179	2554235374	Bacteria	Proteobacteria	Betaproteobacteria	2554235374							6157	1	4	4
Candidatus Portiera aleyrodidarum BT-B	2517093038	Bacteria	Proteobacteria	Gammaproteobacteria	2517093038	Insecta						296	0	0	2
Borrelia garinii NMJW1	2518645579	Bacteria	Spirochaetes	Spirochaetia	2518645579	Insecta						849	0	0	0
Proteus mirabilis HI4320	642555150	Bacteria	Proteobacteria	Gammaproteobacteria	642555150	Human		Facultative			Mesophile	3784	4	2	4
Escherichia coli K-12 RV308	2636415583	Bacteria	Proteobacteria	Gammaproteobacteria	2636415583							4479	6	3	10
Leptospira interrogans sv. Copenhageni Fiocruz L1-130	637000150	Bacteria	Spirochaetes	Spirochaetia	637000150	Human		Aerobe			Mesophile	3707	0	0	3
Nitrosospira briensis C-128	2585428181	Bacteria	Proteobacteria	Betaproteobacteria	2585428181	Terrestrial	Autotroph, Lithotroph	Aerobe				3073	0	0	4
Mycobacterium smegmatis NCTC8159	2657245626	Bacteria	Actinobacteria	Actinobacteria	2657245626							6728	1	8	7
Staphylococcus aureus FORC_012	2687453116	Bacteria	Firmicutes	Bacilli	2687453116							2685	0	0	1
Helicobacter pylori F30	651053033	Bacteria	Proteobacteria	Epsilonproteobacteria	651053033	Human		Aerobe			Mesophile	1526	1	0	3
Pandoraea thiooxydans DSM 25325	2648501246	Bacteria	Proteobacteria	Betaproteobacteria	2648501246							4213	2	6	3
Brucella suis BSP	2597490119	Bacteria	Proteobacteria	Alphaproteobacteria	2597490119							3157	1	1	2
Klebsiella pneumoniae rhinoscleromatis SB3432	2561511244	Bacteria	Proteobacteria	Gammaproteobacteria	2561511244						Mesophile	5362	6	2	7
Bacteroidales bacterium Bact_14	2751185609	Bacteria	Bacteroidetes	Bacteroidia	2751185609	Bioreactor						1021	0	0	1
Escherichia coli sv. O157:H7 8368	2718218130	Bacteria	Proteobacteria	Gammaproteobacteria	2718218130	Mammals						5549	6	3	8
Salmonella enterica enterica sv. Typhimurium ST931R	2718217913	Bacteria	Proteobacteria	Gammaproteobacteria	2718217913	Human						5102	6	2	9
Escherichia coli O157:H7 EDL933 (EHEC)	637000107	Bacteria	Proteobacteria	Gammaproteobacteria	637000107	Food production	Heterotroph	Facultative			Mesophile	5633	6	3	10
Rufibacter tibetensis 1351	2654587981	Bacteria	Bacteroidetes	Cytophagia	2654587981							4542	0	3	2
Mycobacterium tuberculosis 0A036DS	2718218222	Bacteria	Actinobacteria	Actinobacteria	2718218222	Human						5291	0	2	2
Xenorhabdus doucetiae FRM16, DSM 17909	2630968576	Bacteria	Proteobacteria	Gammaproteobacteria	2630968576							3790	5	2	2
Pseudomonas aeruginosa USDA-ARS-USMARC-41639	2687453307	Bacteria	Proteobacteria	Gammaproteobacteria	2687453307							5904	2	8	7
Escherichia coli C5	2721755711	Bacteria	Proteobacteria	Gammaproteobacteria	2721755711	Mammals						5659	6	3	9
Escherichia coli sv. O36:H14 06-00048	2721755653	Bacteria	Proteobacteria	Gammaproteobacteria	2721755653	Plants						5713	6	3	10
Aeromonas aquatica MX16A	2721755787	Bacteria	Proteobacteria	Gammaproteobacteria	2721755787							4416	5	3	7
Rickettsia australis Cutlack	2512564059	Bacteria	Proteobacteria	Alphaproteobacteria	2512564059							1297	0	1	2
Mycoplasma synoviae ATCC 25204	2627853883	Bacteria	Tenericutes	Mollicutes	2627853883	Birds						779	0	0	0
Mesorhizobium ciceri bv. biserrulae WSM1271	649633066	Bacteria	Proteobacteria	Alphaproteobacteria	649633066	Plants	Chemoorganotroph	Aerobe	5.5-8.0	6.75	Mesophile	6531	0	8	6
Lentisphaerales bacterium Lenti_01	2751185564	Bacteria	Lentisphaerae	Lentisphaeria	2751185564	Bioreactor						2300	0	5	6
Salmonella enterica enterica sv. Gallinarum 9184	2531839548	Bacteria	Proteobacteria	Gammaproteobacteria	2531839548	Human	Chemoorganotroph	Facultative			Mesophile	4387	6	2	11
Faecalibacterium prausnitzii L2-6	650377941	Bacteria	Firmicutes	Clostridia	650377941						Mesophile	2820	2	1	3
Haemophilus ducreyi Class I chancroid strain 3	2663763024	Bacteria	Proteobacteria	Gammaproteobacteria	2663763024							1761	2	1	2
Brucella sp. 2002734562	2751185952	Bacteria	Proteobacteria	Alphaproteobacteria	2751185952							3200	1	1	2
Mycobacterium tuberculosis Erdman	2540341098	Bacteria	Actinobacteria	Actinobacteria	2540341098	Human	Chemoorganotroph	Aerobe			Mesophile	4301	0	1	3
Enterobacter cloacae ECNIH1	2602041561	Bacteria	Proteobacteria	Gammaproteobacteria	2602041561							4800	6	2	6
Alteromonas macleodii 'Ionian Sea U8'	2554235400	Bacteria	Proteobacteria	Gammaproteobacteria	2554235400							3873	5	5	1
Alcanivorax dieselolei B5	2521172691	Bacteria	Proteobacteria	Gammaproteobacteria	2521172691	Aquatic		Aerobe			Mesophile	4470	2	4	4
Escherichia coli S10	2718218358	Bacteria	Proteobacteria	Gammaproteobacteria	2718218358							4772	6	3	9
Campylobacter jejuni jejuni NCTC 11168-mcK12E5	2684623228	Bacteria	Proteobacteria	Epsilonproteobacteria	2684623228							1716	1	0	3
Candidatus Portiera aleyrodidarum BT-QVLC	2518645538	Bacteria	Proteobacteria	Gammaproteobacteria	2518645538	Insecta						314	0	0	2
Francisella tularensis holarctica OR96-0246	2648501871	Bacteria	Proteobacteria	Gammaproteobacteria	2648501871							2162	2	0	4
Hyphomonas sp. Mor2	2757321051	Bacteria	Proteobacteria	Alphaproteobacteria	2757321051							3518	1	3	2
Burkholderia sp. 2002721687	2627854054	Bacteria	Proteobacteria	Betaproteobacteria	2627854054							6428	1	7	4
Bifidobacterium coryneforme LMG 18911	2597490194	Bacteria	Actinobacteria	Actinobacteria	2597490194			Anaerobe				1436	0	0	1
Listeria monocytogenes N53-1	2554235373	Bacteria	Firmicutes	Bacilli	2554235373							3235	2	1	1
Streptococcus thermophilus SMQ-301	2639762932	Bacteria	Firmicutes	Bacilli	2639762932							2040	1	0	0
Chlamydia trachomatis G/9301	646862317	Bacteria	Chlamydiae	Chlamydiia	646862317	Unclassified					Mesophile	964	0	1	0
Mycoplasma penetrans HF-2	637000182	Bacteria	Tenericutes	Mollicutes	637000182			Facultative			Mesophile	1075	1	0	0
Brevibacterium flavum ATCC 15168	2636415695	Bacteria	Actinobacteria	Actinobacteria	2636415695							3261	0	1	2
Bordetella holmesii H903	2718218331	Bacteria	Proteobacteria	Betaproteobacteria	2718218331	Human						3755	0	3	3
Octadecabacter antarcticus 307	2510461047	Bacteria	Proteobacteria	Alphaproteobacteria	2510461047	Unclassified					Psychrophile	4939	0	5	2
Geobacillus sp. LC300	2654587636	Bacteria	Firmicutes	Bacilli	2654587636							3754	0	2	2
Ralstonia solanacearum UY031	2654587975	Bacteria	Proteobacteria	Betaproteobacteria	2654587975							4766	2	5	4
Mannheimia haemolytica 89010807N lktA-	2718218077	Bacteria	Proteobacteria	Gammaproteobacteria	2718218077	Mammals						2834	3	1	2
Thermobispora bispora R51, DSM 43833	646564581	Bacteria	Actinobacteria	Actinobacteria	646564581	Solid waste		Aerobe			Thermophile	3661	0	3	3
Leuconostoc garlicum KFRI01	2751185830	Bacteria	Firmicutes	Bacilli	2751185830	Food production						1792	1	0	0
Francisella tularensis T01	2684623223	Bacteria	Proteobacteria	Gammaproteobacteria	2684623223							2143	2	0	4
Pseudomonas fluorescens FW300-N2E2 (Draft-1)	2600255295	Bacteria	Proteobacteria	Gammaproteobacteria	2600255295	Aquatic						6155	1	9	3
Bacillus thuringiensis HD-789	2518645577	Bacteria	Firmicutes	Bacilli	2518645577		Heterotroph					6626	2	2	2
Staphylococcus aureus ATCC BAA1680 31b	2721755602	Bacteria	Firmicutes	Bacilli	2721755602							2752	0	0	1
Campylobacter coli YH501	2687453160	Bacteria	Proteobacteria	Epsilonproteobacteria	2687453160							1764	1	0	3
Staphylococcus haemolyticus JCSC1435	642555160	Bacteria	Firmicutes	Bacilli	642555160	Human	Heterotroph	Facultative			Mesophile	2809	0	0	1
Candidatus Carsonella ruddii PV Reanalysis	639633018	Bacteria	Proteobacteria	Gammaproteobacteria	639633018	Insecta					Mesophile	213	0	0	1
Diaphorobacter polyhydroxybutyrativorans SL-205	2757320913	Bacteria	Proteobacteria	Betaproteobacteria	2757320913							3807	2	2	5
Bacteroides dorei CL03T12C01	2675903348	Bacteria	Bacteroidetes	Bacteroidia	2675903348	Human	Heterotroph					4477	3	0	3
Cupriavidus taiwanensis LMG 19424	644736347	Bacteria	Proteobacteria	Betaproteobacteria	644736347	Plants	Heterotroph	Facultative			Mesophile	5986	2	12	8
Pseudomonas aeruginosa PA1RG	2744054992	Bacteria	Proteobacteria	Gammaproteobacteria	2744054992	Lab synthesis						6094	2	8	7
Bacillus thuringiensis sv. chinensis CT-43	651053003	Bacteria	Firmicutes	Bacilli	651053003		Heterotroph	Microaerophilic			Mesophile	6330	2	2	2
Salmonella enterica enterica sv. Minnesota ATCC 49284	2558860463	Bacteria	Proteobacteria	Gammaproteobacteria	2558860463	Lab synthesis						4387	6	2	10
Moorella thermoacetica DSM 521 (MOTHE)	2627853541	Bacteria	Firmicutes	Clostridia	2627853541							2608	1	2	23
Pseudoalteromonas translucida KMM 520	2654587552	Bacteria	Proteobacteria	Gammaproteobacteria	2654587552							3826	5	2	3
Clostridiales bacterium Firm_13	2751185647	Bacteria	Firmicutes	Clostridia	2751185647	Bioreactor						1546	0	0	2
Brevibacterium linens SMQ-1335	2718218476	Bacteria	Actinobacteria	Actinobacteria	2718218476							3926	0	0	3
Marinomonas mediterranea MMB-1, ATCC 700492	2506210002	Bacteria	Proteobacteria	Gammaproteobacteria	2506210002	Aquatic	Chemoheterotroph	Aerobe			Mesophile	4326	2	3	3
Klebsiella pneumoniae Kp_Goe_822917	2718217966	Bacteria	Proteobacteria	Gammaproteobacteria	2718217966	Human						5537	6	2	6
Cupriavidus sp. USMAA1020	2721755486	Bacteria	Proteobacteria	Betaproteobacteria	2721755486							7285	3	11	4
Clavibacter michiganensis capsici PF008	2654588053	Bacteria	Actinobacteria	Actinobacteria	2654588053							3131	0	1	2
Marinobacter salinus Hb8	2718217953	Bacteria	Proteobacteria	Gammaproteobacteria	2718217953	Aquatic						3869	1	2	3
Actinobacillus succinogenes 130Z	640753001	Bacteria	Proteobacteria	Gammaproteobacteria	640753001	Mammals		Facultative			Mesophile	2210	3	3	4
Calothrix sp. PCC 6303	2503982036	Bacteria	Cyanobacteria	unclassified	2503982036	Algae	Photoheterotroph	Aerobe			Mesophile	5840	1	8	6
Haemophilus influenzae R2866	650377946	Bacteria	Proteobacteria	Gammaproteobacteria	650377946	Human		Facultative			Mesophile	1875	2	2	4
Salmonella enterica enterica sv. Enteritidis EC20100130	2721755507	Bacteria	Proteobacteria	Gammaproteobacteria	2721755507	Birds						4504	6	2	9
Pseudomonas alcaligenes NEB 585	2687453443	Bacteria	Proteobacteria	Gammaproteobacteria	2687453443							4130	2	2	3
Lactobacillus reuteri TD1	2554235439	Bacteria	Firmicutes	Bacilli	2554235439							2061	5	0	0
Burkholderia pseudomallei K96243	637000050	Bacteria	Proteobacteria	Betaproteobacteria	637000050	Human	Heterotroph	Aerobe			Mesophile	5942	1	4	4
Salmonella enterica enterica sv. Anatum USDA-ARS-USMARC-1676	2687453175	Bacteria	Proteobacteria	Gammaproteobacteria	2687453175							4523	6	2	9
Mycoplasma leachii PG50	649633074	Bacteria	Tenericutes	Mollicutes	649633074	Mammals		Facultative			Mesophile	922	0	0	0
Shigella flexneri sv. 2a 2457T	637000263	Bacteria	Proteobacteria	Gammaproteobacteria	637000263	Human	Chemoorganotroph	Facultative			Mesophile	4604	6	3	8
Salmonella enterica enterica sv. Enteritidis EC20120597	2718218161	Bacteria	Proteobacteria	Gammaproteobacteria	2718218161	Birds						4505	6	2	9
Rhodovulum sp. P5	2757321003	Bacteria	Proteobacteria	Alphaproteobacteria	2757321003							4328	0	10	7
Bacillus cereus D17	2630968303	Bacteria	Firmicutes	Bacilli	2630968303							5870	2	2	2
Desulfosporosinus acidiphilus SJ4, DSM 22704	2506783061	Bacteria	Firmicutes	Clostridia	2506783061	Terrestrial		Obligate anaerobe			Mesophile	4799	1	4	24
Mesorhizobium ciceri biserrulae WSM1284	2687453392	Bacteria	Proteobacteria	Alphaproteobacteria	2687453392							6583	0	8	5
Bacillus infantis NRRL B-14911	2554235446	Bacteria	Firmicutes	Bacilli	2554235446	Aquatic					Mesophile	5179	1	1	2
Serratia marcescens FGI94	2517093050	Bacteria	Proteobacteria	Gammaproteobacteria	2517093050			Facultative			Mesophile	4609	5	5	3
Planococcus maritimus Y42	2724679746	Bacteria	Firmicutes	Bacilli	2724679746	Terrestrial					0-20	4283	4	0	1
Lactobacillus plantarum ZJ316	2561511196	Bacteria	Firmicutes	Bacilli	2561511196							3352	2	0	0
Salmonella enterica enterica sv. Enteritidis SA19983126	2718217890	Bacteria	Proteobacteria	Gammaproteobacteria	2718217890	Birds						4513	6	2	9
Bacillus cereus HN001	2687453537	Bacteria	Firmicutes	Bacilli	2687453537							6167	2	2	2
Campylobacter jejuni CJ677CC061	2660237946	Bacteria	Proteobacteria	Epsilonproteobacteria	2660237946							1775	1	0	3
Thermoanaerobacterium saccharolyticum JW/SL-YS485, DSM 8691	2519103102	Bacteria	Firmicutes	Clostridia	2519103102	Aquatic		Anaerobe	3.85 - 6.35	5.1	Thermophile	2931	1	0	10
Staphylococcus schleiferi 2142-05	2651869711	Bacteria	Firmicutes	Bacilli	2651869711							2300	0	0	1
Listeria monocytogenes 6179	2599185105	Bacteria	Firmicutes	Bacilli	2599185105							3156	2	0	1
Xylella fastidiosa DixonR (Dixon_LNCC)	2514752001	Bacteria	Proteobacteria	Gammaproteobacteria	2514752001			Aerobe			Mesophile	2710	3	0	3
Campylobacter fetus fetus 04/554	2645727740	Bacteria	Proteobacteria	Epsilonproteobacteria	2645727740							1911	2	0	7
Pseudomonas sp. TKP	2558309084	Bacteria	Proteobacteria	Gammaproteobacteria	2558309084	Terrestrial	Heterotroph					6413	1	7	3
Salmonella enterica enterica sv. Enteritidis EC20120774	2718218034	Bacteria	Proteobacteria	Gammaproteobacteria	2718218034	Food production						4505	6	2	9
Treponema caldarium DSM 7334	2505679006	Bacteria	Spirochaetes	Spirochaetia	2505679006	Aquatic	Chemoorganotroph	Anaerobe	6.5 - 8	7.25	Mesophile	2928	0	2	6
Thermoanaerobacter brockii finnii Ako-1, DSM 3389	649633102	Bacteria	Firmicutes	Clostridia	649633102	Aquatic		Anaerobe	6.8	6.8	Thermophile	2407	1	0	7
Listeria monocytogenes CFSAN006122	2576861451	Bacteria	Firmicutes	Bacilli	2576861451							2874	2	0	1
Lactobacillus fermentum CECT 5716	648231711	Bacteria	Firmicutes	Bacilli	648231711	Human		Microaerophilic			Mesophile	1125	0	0	0
Collimonas fungivorans Ter6	2675903243	Bacteria	Proteobacteria	Betaproteobacteria	2675903243							5040	1	5	5
Arthrobacter nitroguajacolicus Rue61a	2510461014	Bacteria	Actinobacteria	Actinobacteria	2510461014	Wastewater						4655	1	2	1
Porphyromonas gingivalis W83	637000209	Bacteria	Bacteroidetes	Bacteroidia	637000209	Human		Anaerobe			Mesophile	1984	2	0	2
Candidatus Blochmannia pennsylvanicus BPEN	637000057	Bacteria	Proteobacteria	Gammaproteobacteria	637000057	Insecta					Mesophile	660	1	1	1
Riemerella anatipestifer A350/72, DSM 15868	2512564079	Bacteria	Bacteroidetes	Flavobacteriia	2512564079	Birds		Microaerophilic			Mesophile	2087	0	1	3
Mycoplasma putrefaciens Mput9231	2540341179	Bacteria	Tenericutes	Mollicutes	2540341179	Mammals						746	0	0	0
Weissella koreensis KACC 15510	650716105	Bacteria	Firmicutes	Bacilli	650716105	Food production						1428	1	0	0
Marinithermus hydrothermalis T1, DSM 14884	2504643006	Bacteria	Deinococcus-Thermus	Deinococci	2504643006	Aquatic	Heterotroph	Obligate aerobe	7	7	Thermophile	2310	0	0	4
Pseudoxanthomonas suwonensis J1	2636415958	Bacteria	Proteobacteria	Gammaproteobacteria	2636415958							3313	3	0	5
Aggregatibacter actinomycetemcomitans ANH9381	2511231110	Bacteria	Proteobacteria	Gammaproteobacteria	2511231110	Animal		Facultative			Mesophile	2142	3	2	4
Achromobacter insolitus DSM 23807	2751185845	Bacteria	Proteobacteria	Betaproteobacteria	2751185845							6098	0	8	3
Chlamydia trachomatis SB002739	2721755837	Bacteria	Chlamydiae	Chlamydiia	2721755837	Human						1070	0	1	0
Salmonella enterica enterica sv. Enteritidis SA20093538	2728369343	Bacteria	Proteobacteria	Gammaproteobacteria	2728369343	Food production						4505	6	2	9
Pseudomonas syringae UMAF0158	2651869650	Bacteria	Proteobacteria	Gammaproteobacteria	2651869650							5110	2	4	3
Polymorphum gilvum SL003B-26A1	2512047034	Bacteria	Proteobacteria	Alphaproteobacteria	2512047034	Terrestrial						4453	0	10	2
Pseudomonadaceae bacterium B4199	2657244959	Bacteria	Proteobacteria	Gammaproteobacteria	2657244959							2445	2	2	3
Dyella jiangningensis SBZ 3-12	2576861470	Bacteria	Proteobacteria	Gammaproteobacteria	2576861470							4765	1	3	4
Weissella cibaria CH2 replaces 100905	2654587995	Bacteria	Firmicutes	Bacilli	2654587995							2592	1	0	0
Gluconobacter oxydans H24	2540341122	Bacteria	Proteobacteria	Alphaproteobacteria	2540341122							3543	0	2	3
Francisella novicida 3523	651053025	Bacteria	Proteobacteria	Gammaproteobacteria	651053025	Human		Aerobe			Mesophile	1902	2	0	3
Paracoccus denitrificans PD1222	639633048	Bacteria	Proteobacteria	Alphaproteobacteria	639633048			Aerobe			Mesophile	5158	1	4	2
Staphylococcus aureus ST228/18341	2526164722	Bacteria	Firmicutes	Bacilli	2526164722							2055	0	0	0
Enterococcus faecium Hucker1, NRRL B-2354	2526164709	Bacteria	Firmicutes	Bacilli	2526164709	Food production		Anaerobe			Mesophile	2772	2	0	1
Chlamydia trachomatis L2b/Canada1	2563366601	Bacteria	Chlamydiae	Chlamydiia	2563366601							946	0	1	0
Pyropristinus bacterium T1.2	2693429619	Bacteria	unclassified	unclassified	2693429619	Aquatic						1516	0	0	2
Bacillus thuringiensis sv. tolworthi tolworthi_1	2684623201	Bacteria	Firmicutes	Bacilli	2684623201							7167	2	2	2
Bordetella pertussis 137	2630968604	Bacteria	Proteobacteria	Betaproteobacteria	2630968604							4024	0	8	4
Streptococcus pneumoniae INV104B (ST 227, serotype 1)	650377976	Bacteria	Firmicutes	Bacilli	650377976			Facultative			Mesophile	2009	1	0	0
Thiomicrospira cyclica ALM1	2505679009	Bacteria	Proteobacteria	Gammaproteobacteria	2505679009	Aquatic	Chemolithoautotroph	Aerobe			Mesophile	1734	2	1	3
Staphylococcus aureus aureus GR2	2654587986	Bacteria	Firmicutes	Bacilli	2654587986							2689	0	0	1
Pseudomonas koreensis D26	2684622590	Bacteria	Proteobacteria	Gammaproteobacteria	2684622590							5908	2	6	4
Alcanivorax sp. NBRC 101098	2758568033	Bacteria	Proteobacteria	Gammaproteobacteria	2758568033							2869	1	1	2
Bacillus amyloliquefaciens Y2	2540341129	Bacteria	Firmicutes	Bacilli	2540341129	Plants						4352	3	1	1
Salmonella enterica enterica sv. Weltevreden VNSC2346	2667527471	Bacteria	Proteobacteria	Gammaproteobacteria	2667527471							5131	6	2	10
Helicobacter pylori SouthAfrica20	2554235464	Bacteria	Proteobacteria	Epsilonproteobacteria	2554235464							1745	1	0	3
Streptococcus thermophilus TH1435	2597489979	Bacteria	Firmicutes	Bacilli	2597489979							1876	1	0	0
Salmonella enterica enterica sv. Montevideo USDA-ARS-USMARC-1921	2630968844	Bacteria	Proteobacteria	Gammaproteobacteria	2630968844							4312	6	2	9
Campylobacter jejuni jejuni 00-2544	2561511214	Bacteria	Proteobacteria	Epsilonproteobacteria	2561511214							1804	1	0	3
Salmonella enterica enterica sv. Newport CFSAN003887	2721755801	Bacteria	Proteobacteria	Gammaproteobacteria	2721755801							4565	6	2	9
Corynebacterium diphtheriae 241	2511231126	Bacteria	Actinobacteria	Actinobacteria	2511231126	Human	Chemoorganotroph	Facultative			Mesophile	2318	0	0	1
Thermobacillus composti KWC4, DSM 18247	2508501069	Bacteria	Firmicutes	Bacilli	2508501069	Solid waste		Aerobe	5.6 - 10.1	7.85	Thermophile	4120	0	1	4
Lactobacillus fermentum 47-7	2721755580	Bacteria	Firmicutes	Bacilli	2721755580	Human						1898	3	0	0
Butyrivibrio proteoclasticus B316	648028012	Bacteria	Firmicutes	Clostridia	648028012	Mammals		Anaerobe			Mesophile	3879	1	0	2
Staphylococcus haemolyticus S167	2675903376	Bacteria	Firmicutes	Bacilli	2675903376							2562	0	0	1
Clostridium cellulosi DG5	2639762740	Bacteria	Firmicutes	Clostridia	2639762740							2076	1	0	5
Lactococcus lactis AI06	2627854122	Bacteria	Firmicutes	Bacilli	2627854122							2342	1	0	0
Haemophilus influenzae Rd (KW20)	637000126	Bacteria	Proteobacteria	Gammaproteobacteria	637000126	Human		Facultative			Mesophile	1762	2	2	3
Mycobacterium tuberculosis I0004000-1	2718218252	Bacteria	Actinobacteria	Actinobacteria	2718218252	Human						4118	0	1	2
Candidatus Carsonella ruddii PC, NHV	2540341151	Bacteria	Proteobacteria	Gammaproteobacteria	2540341151	Insecta						213	0	0	1
Acidovorax sp. T1	2758568038	Bacteria	Proteobacteria	Betaproteobacteria	2758568038							4130	2	4	3
Lactobacillus gallinarum HFD4 replaces 100950	2654588033	Bacteria	Firmicutes	Bacilli	2654588033							2695	2	0	0
Xanthomonas citri citri LH276	2728369373	Bacteria	Proteobacteria	Gammaproteobacteria	2728369373	Plants						4720	3	2	4
Bacteroidales bacterium Bact_13	2751185610	Bacteria	Bacteroidetes	Bacteroidia	2751185610	Bioreactor						1942	0	0	3
Haemophilus ducreyi GHA5	2687453583	Bacteria	Proteobacteria	Gammaproteobacteria	2687453583							1810	2	1	2
Vibrio parahaemolyticus FORC_008	2687453196	Bacteria	Proteobacteria	Gammaproteobacteria	2687453196							4693	6	3	5
Bdellovibrio exovorus JSS	2541047022	Bacteria	Proteobacteria	Oligoflexia	2541047022			Aerobe				2656	0	3	2
Escherichia coli MRSN346638	2718218450	Bacteria	Proteobacteria	Gammaproteobacteria	2718218450	Human						5045	6	3	9
Rickettsia raoultii Khabarovsk	2718218392	Bacteria	Proteobacteria	Alphaproteobacteria	2718218392							1704	0	1	2
Mycobacterium smegmatis MC2 155	639633041	Bacteria	Actinobacteria	Actinobacteria	639633041	Lab synthesis	Chemoorganotroph	Aerobe			Mesophile	6941	1	8	7
Riemerella anatipestifer RA153	2718217740	Bacteria	Bacteroidetes	Flavobacteriia	2718217740	Birds						2168	0	1	3
Bordetella pertussis CS	651053009	Bacteria	Proteobacteria	Betaproteobacteria	651053009			Aerobe			Mesophile	3516	0	8	3
Streptococcus pyogenes sv. M3 SSI-1	637000301	Bacteria	Firmicutes	Bacilli	637000301	Human	Heterotroph	Facultative			Mesophile	1954	1	0	0
Mycobacterium bovis BCG Mexico	2511231152	Bacteria	Actinobacteria	Actinobacteria	2511231152	Unclassified	Chemoorganotroph	Aerobe			Mesophile	4030	0	1	2
Roseburia hominis A2-183, DSM 16839	2511231128	Bacteria	Firmicutes	Clostridia	2511231128	Human		Anaerobe			Mesophile	3432	2	0	2
Microbulbifer aggregans CCB-MM1	2751185758	Bacteria	Proteobacteria	Gammaproteobacteria	2751185758	Terrestrial						3413	2	1	2
Sphaerochaeta coccoides SPN1, DSM 17374	2503904012	Bacteria	Spirochaetes	Spirochaetia	2503904012	Insecta		Anaerobe			Mesophile	1924	2	0	2
Synechococcus sp. RCC307	640427148	Bacteria	Cyanobacteria	unclassified	640427148	Aquatic	Photoautotroph, Photosynthetic	Facultative			Mesophile	2588	0	7	4
Legionella pneumophila E3_N	2718218247	Bacteria	Proteobacteria	Gammaproteobacteria	2718218247							3137	1	0	2
Vibrio cholerae O1	2645727549	Bacteria	Proteobacteria	Gammaproteobacteria	2645727549							3738	5	3	4
Chlamydia trachomatis L2b/8200/07	2563366610	Bacteria	Chlamydiae	Chlamydiia	2563366610							941	0	1	0
Shimwellia blattae DSM 4481	2513020017	Bacteria	Proteobacteria	Gammaproteobacteria	2513020017	Insecta	Heterotroph	Facultative			Mesophile	4017	6	3	7
Jeongeupia sp. USM3	2718218053	Bacteria	Proteobacteria	Betaproteobacteria	2718218053	Terrestrial						3626	2	2	4
Escherichia coli K-12 GM4792 Lac-	2636415864	Bacteria	Proteobacteria	Gammaproteobacteria	2636415864							4508	6	3	10
Campylobacter coli RM1875	2563366572	Bacteria	Proteobacteria	Epsilonproteobacteria	2563366572							2015	1	0	3
Mycobacterium tuberculosis 0A033DS	2728369392	Bacteria	Actinobacteria	Actinobacteria	2728369392	Human						4477	0	1	2
Pimelobacter simplex VKM Ac-2033D	2627854157	Bacteria	Actinobacteria	Actinobacteria	2627854157							5584	0	6	6
Lactobacillus paracasei N1115 (unscreened)	2563366599	Bacteria	Firmicutes	Bacilli	2563366599							3126	2	0	0
Wolbachia endosymbiont of Drosophila melanogaster	637000339	Bacteria	Proteobacteria	Alphaproteobacteria	637000339			Aerobe			Mesophile	1312	0	1	2
Oscillatoria acuminata PCC 6304	2509276028	Bacteria	Cyanobacteria	unclassified	2509276028	Terrestrial		Aerobe			Mesophile	6101	1	8	3
Mycobacterium tuberculosis 2279	2684623049	Bacteria	Actinobacteria	Actinobacteria	2684623049							4640	0	2	2
Mycoplasma genitalium M6282	2540341080	Bacteria	Tenericutes	Mollicutes	2540341080	Animal		Aerobe			Mesophile	523	0	0	0
Chlamydia psittaci NJ1	2519899532	Bacteria	Chlamydiae	Chlamydiia	2519899532	Birds						1093	0	1	0
Neorickettsia sennetsu Miyayama	637000191	Bacteria	Proteobacteria	Alphaproteobacteria	637000191	Human		Aerobe			Mesophile	973	0	1	2
Paraglaciecola psychrophila 170	2545824640	Bacteria	Proteobacteria	Gammaproteobacteria	2545824640	Unclassified		Aerobe				5695	5	6	2
Candidatus Liberibacter asiaticus psy62	644736336	Bacteria	Proteobacteria	Alphaproteobacteria	644736336	Insecta					Mesophile	1162	0	0	2
Escherichia coli SQ37	2687453557	Bacteria	Proteobacteria	Gammaproteobacteria	2687453557							4524	6	3	10
Pseudomonas syringae pv. syringae B301D	2645727672	Bacteria	Proteobacteria	Gammaproteobacteria	2645727672							5375	1	4	3
Sneathia sanguinegens CCUG41628	2728369525	Bacteria	Fusobacteria	Fusobacteriia	2728369525							1256	1	0	0
Corynebacterium terpenotabidum Y-11 Genome sequencing	2554235357	Bacteria	Actinobacteria	Actinobacteria	2554235357	Terrestrial	Chemoheterotroph	Aerobe	7	7	Mesophile	2441	0	0	2
Flavobacterium psychrophilum 3	2648501190	Bacteria	Bacteroidetes	Flavobacteriia	2648501190							2633	0	1	2
Anaplasma phagocytophilum Norway variant2	2576861622	Bacteria	Proteobacteria	Alphaproteobacteria	2576861622							1174	0	1	2
Alicycliphilus denitrificans BC	649633004	Bacteria	Proteobacteria	Betaproteobacteria	649633004			Facultative			Mesophile	4708	1	6	4
Clostridium botulinum F 230613	646862320	Bacteria	Firmicutes	Clostridia	646862320		Chemoorganotroph	Obligate anaerobe			Mesophile	3620	5	3	6
Thermosipho melanesiensis BI429	640753057	Bacteria	Thermotogae	Thermotogae	640753057	Mollusca		Anaerobe	6.5	6.5	Thermophile	1998	0	2	5
Klebsiella pneumoniae Kp_Goe_62629	2718218150	Bacteria	Proteobacteria	Gammaproteobacteria	2718218150	Human						5774	6	2	7
Lysinibacillus sphaericus LMG 22257	2718218010	Bacteria	Firmicutes	Bacilli	2718218010	Bioreactor						3411	1	2	2
Aeromicrobium erythreum AR18	2687453509	Bacteria	Actinobacteria	Actinobacteria	2687453509							3500	0	1	3
Streptococcus thermophilus 1F8CT	2667527502	Bacteria	Firmicutes	Bacilli	2667527502							1954	1	0	0
Escherichia coli S1	2718217884	Bacteria	Proteobacteria	Gammaproteobacteria	2718217884	Mammals						4651	6	3	10
Streptococcus gallolyticus ICDDRB-NRC-S1	2687453156	Bacteria	Firmicutes	Bacilli	2687453156	Human						2241	1	0	0
Clostridiales bacterium Firm_18	2751185650	Bacteria	Firmicutes	Clostridia	2751185650	Bioreactor						1975	1	0	3
Borrelia mayonii MN14-1420	2718218094	Bacteria	Spirochaetes	Spirochaetia	2718218094	Human						1341	0	0	0
Geobacillus thermoleovorans CCB_US3_UF5	2511231121	Bacteria	Firmicutes	Bacilli	2511231121	Aquatic					Thermophile	3996	0	2	2
Moraxella bovoculi 58086	2718218329	Bacteria	Proteobacteria	Gammaproteobacteria	2718218329	Mammals						2021	1	2	4
Acetobacter pasteurianus Ab3	2634166445	Bacteria	Proteobacteria	Alphaproteobacteria	2634166445							2746	1	4	2
Campylobacter jejuni CJ677CC522	2667527473	Bacteria	Proteobacteria	Epsilonproteobacteria	2667527473							1767	1	0	3
Lactobacillus backii TMW 1.1991	2721755452	Bacteria	Firmicutes	Bacilli	2721755452	Food production						2698	1	0	0
Akkermansia glycaniphila ERS1290231	2751185716	Bacteria	Verrucomicrobia	Verrucomicrobiae	2751185716							2589	0	0	2
Salmonella enterica enterica sv. Enteritidis SA20084824	2718218159	Bacteria	Proteobacteria	Gammaproteobacteria	2718218159	Birds						4471	6	2	9
Acinetobacter baumannii R2091	2687453278	Bacteria	Proteobacteria	Gammaproteobacteria	2687453278							3745	4	2	5
Neisseria meningitidis M07161	2721755642	Bacteria	Proteobacteria	Betaproteobacteria	2721755642	Human						2084	0	2	2
Bacillus subtilis PY79	2558309080	Bacteria	Firmicutes	Bacilli	2558309080							4257	3	1	1
Synechococcus elongatus PCC 7942	637000308	Bacteria	Cyanobacteria	unclassified	637000308	Aquatic	Photoautotroph, Photosynthetic	Facultative			Mesophile	2719	1	5	3
Hydrogenophaga crassostreae LPB0072	2718217877	Bacteria	Proteobacteria	Betaproteobacteria	2718217877							4672	1	9	6
Streptococcus mitis SVGS_061	2684623060	Bacteria	Firmicutes	Bacilli	2684623060							2023	2	0	0
Bacillus anthracis Pollino	2630968468	Bacteria	Firmicutes	Bacilli	2630968468							5896	2	2	2
Streptococcus pyogenes M23ND	2627853682	Bacteria	Firmicutes	Bacilli	2627853682							1890	1	0	0
Altererythrobacter namhicola JCM 16345	2751185748	Bacteria	Proteobacteria	Alphaproteobacteria	2751185748							2564	0	5	2
Nitrosomonas communis Nm2	2627854142	Bacteria	Proteobacteria	Betaproteobacteria	2627854142	Terrestrial						3924	1	0	4
Pelagibacterium halotolerans B2	2511231054	Bacteria	Proteobacteria	Alphaproteobacteria	2511231054	Aquatic						3940	2	2	2
Bacillus amyloliquefaciens IT-45	2563366559	Bacteria	Firmicutes	Bacilli	2563366559			Aerobe			Mesophile	3985	3	1	1
Gemella sp. W2231	2687453343	Bacteria	Firmicutes	Bacilli	2687453343							1683	2	0	1
Streptomyces hygroscopicus jinggangensis TL01	2561511180	Bacteria	Actinobacteria	Actinobacteria	2561511180							8964	1	6	4
Spongiibacter sp. IMCC21906	2654587660	Bacteria	Proteobacteria	Gammaproteobacteria	2654587660							3263	2	7	2
Campylobacter jejuni jejuni 00-1597	2630968324	Bacteria	Proteobacteria	Epsilonproteobacteria	2630968324							1833	1	0	3
Pseudomonas savastanoi pv. savastanoi NCPPB 3335	648861013	Bacteria	Proteobacteria	Gammaproteobacteria	648861013	Plants	Heterotroph	Aerobe			Mesophile	5081	1	4	3
Salmonella enterica enterica sv. Enteritidis SA20094803	2718217826	Bacteria	Proteobacteria	Gammaproteobacteria	2718217826	Birds						4503	6	2	9
Enterobacter cloacae EcWSU1	2506520035	Bacteria	Proteobacteria	Gammaproteobacteria	2506520035	Plants	Chemoorganotroph	Anaerobe			Mesophile	4740	4	2	6
Streptococcus thermophilus ASCC 1275 (contamination screened)	2585427627	Bacteria	Firmicutes	Bacilli	2585427627			Facultative			Mesophile	1961	1	0	1
Granulibacter bethesdensis CGDNIH3	2558860199	Bacteria	Proteobacteria	Alphaproteobacteria	2558860199			Aerobe	5.0-6.5	5.75		2682	1	3	2
Bacillus thuringiensis MC28	2521172701	Bacteria	Firmicutes	Bacilli	2521172701	Terrestrial	Heterotroph					6679	2	2	2
Pseudomonas mendocina S5.2	2551306356	Bacteria	Proteobacteria	Gammaproteobacteria	2551306356	Plants	Heterotroph					5122	2	2	3
Acinetobacter baumannii XH859	2684623056	Bacteria	Proteobacteria	Gammaproteobacteria	2684623056							3842	4	2	5
Acinetobacter baumannii KAB07	2718218459	Bacteria	Proteobacteria	Gammaproteobacteria	2718218459	Human						4013	4	2	5
Streptococcus pneumoniae SPNA45	2521172687	Bacteria	Firmicutes	Bacilli	2521172687			Facultative			Mesophile	2159	1	0	0
Streptococcus salivarius CCHSS3	650716092	Bacteria	Firmicutes	Bacilli	650716092	Human		Facultative			Mesophile	2113	2	0	0
Escherichia coli SE11	643348551	Bacteria	Proteobacteria	Gammaproteobacteria	643348551	Human	Heterotroph	Facultative			Mesophile	5109	6	3	10
Salmonella enterica enterica sv. Infantis N55391	2721755627	Bacteria	Proteobacteria	Gammaproteobacteria	2721755627	Food production						4933	6	2	9
Treponema pallidum pallidum PT_SIF1002	2718218181	Bacteria	Spirochaetes	Spirochaetia	2718218181	Human						1037	0	1	0
Streptococcus mutans sv. K LJ23	2540341174	Bacteria	Firmicutes	Bacilli	2540341174	Human		Facultative			Mesophile	2004	2	0	0
Bradyrhizobium japonicum J5	2718218430	Bacteria	Proteobacteria	Alphaproteobacteria	2718218430	Plants						9644	1	20	10
Bacillus subtilis globigii ATCC 49760	2671181184	Bacteria	Firmicutes	Bacilli	2671181184							4241	3	1	1
Streptococcus agalactiae GBS ST-1	2687453388	Bacteria	Firmicutes	Bacilli	2687453388							2224	1	0	0
Corynebacterium pseudotuberculosis sv. Ovis 3/99-5	2511231067	Bacteria	Actinobacteria	Actinobacteria	2511231067	Animal					Mesophile	2239	0	0	1
Pseudomonas simiae WCS417	2585427642	Bacteria	Proteobacteria	Gammaproteobacteria	2585427642							5610	1	5	3
Azoarcus olearius DQS4	2718217757	Bacteria	Proteobacteria	Betaproteobacteria	2718217757							4110	6	8	12
Acinetobacter baumannii R2090	2684622529	Bacteria	Proteobacteria	Gammaproteobacteria	2684622529							3718	4	2	5
Rahnella sp. Y9602	649633088	Bacteria	Proteobacteria	Gammaproteobacteria	649633088	Human	Heterotroph	Facultative			Mesophile	5285	5	1	6
Pediococcus claussenii P06, ATCC BAA-344	2511231169	Bacteria	Firmicutes	Bacilli	2511231169	Food production		Aerobe			Mesophile	1961	3	0	0
Salmonella enterica enterica sv. Enteritidis EC20120005	2721755749	Bacteria	Proteobacteria	Gammaproteobacteria	2721755749	Food production						4555	6	2	10
Salmonella enterica enterica sv. Heidelberg SA02DT10168701	2684622520	Bacteria	Proteobacteria	Gammaproteobacteria	2684622520							4779	6	2	9
Klebsiella pneumoniae KCTC 2242	651053036	Bacteria	Proteobacteria	Gammaproteobacteria	651053036							5264	6	2	6
Chlamydia trachomatis RC-JL2s3	2554235331	Bacteria	Chlamydiae	Chlamydiia	2554235331						Mesophile	962	0	1	0
Streptococcus agalactiae GX064	2654587721	Bacteria	Firmicutes	Bacilli	2654587721							2098	1	0	0
Bacteroidales bacterium Bact_24	2751185618	Bacteria	Bacteroidetes	Bacteroidia	2751185618	Bioreactor						2498	1	0	4
Mycobacterium tuberculosis 26105	2687453283	Bacteria	Actinobacteria	Actinobacteria	2687453283							4242	0	1	2
Lactobacillus helveticus H10	650377955	Bacteria	Firmicutes	Bacilli	650377955	Food production		Facultative			Mesophile	2052	2	0	0
Halomonas sp. Soap Lake #7	2751185870	Bacteria	Proteobacteria	Gammaproteobacteria	2751185870	Aquatic						4365	3	1	3
Chlamydia trachomatis SB013112	2718218195	Bacteria	Chlamydiae	Chlamydiia	2718218195	Human						963	0	1	0
Francisella tularensis holarctica OSU18	2690315721	Bacteria	Proteobacteria	Gammaproteobacteria	2690315721	Mammals		Aerobe			Mesophile	2165	2	0	4
Salmonella enterica enterica sv. Typhimurium USDA-ARS-USMARC-1898	2687453236	Bacteria	Proteobacteria	Gammaproteobacteria	2687453236							4899	6	2	9
Haliscomenobacter hydrossis O, DSM 1100	2504756004	Bacteria	Bacteroidetes	Saprospiria	2504756004	Wastewater	Chemoorganotroph	Aerobe	7.5	7.5	Mesophile	6918	0	9	2
Clostridiales sp. SM4/1	2622736406	Bacteria	Firmicutes	Clostridia	2622736406			Anaerobe			Mesophile	3047	2	1	4
Dickeya chrysanthemi NCPPB 516	2551306348	Bacteria	Proteobacteria	Gammaproteobacteria	2551306348							4336	6	3	5
Streptococcus agalactiae NGBS128	2687453456	Bacteria	Firmicutes	Bacilli	2687453456							2129	1	0	0
Streptococcus salivarius NCTC 8618	2684623183	Bacteria	Firmicutes	Bacilli	2684623183							2095	2	0	0
Ferrimonas balearica PAT, DSM 9799	648028026	Bacteria	Proteobacteria	Gammaproteobacteria	648028026	Aquatic	Chemoorganotroph	Facultative			Mesophile	3947	5	3	7
Chlamydia trachomatis E-8873	2728369407	Bacteria	Chlamydiae	Chlamydiia	2728369407	Human						953	0	1	0
Salmonella enterica enterica sv. Enteritidis EC20120969	2718218280	Bacteria	Proteobacteria	Gammaproteobacteria	2718218280	Food production						4505	6	2	9
Lysinibacillus fusiformis RB21 (Lysinibacillus fusiformis RB21 complete genome assembly)	2602042065	Bacteria	Firmicutes	Bacilli	2602042065	Solid waste						4900	0	1	2
Xanthomonas axonopodis pv. citrumelo F1	2511231060	Bacteria	Proteobacteria	Gammaproteobacteria	2511231060			Aerobe			Mesophile	4241	3	3	4
Mycobacterium tuberculosis CAS/NITR204	2545824629	Bacteria	Actinobacteria	Actinobacteria	2545824629	Unclassified						4008	0	1	2
Pelobacter acetylenicus DSM 3246	2721755701	Bacteria	Proteobacteria	Deltaproteobacteria	2721755701							3082	0	0	6
Salmonella enterica enterica sv. Heidelberg SH14-009	2718217907	Bacteria	Proteobacteria	Gammaproteobacteria	2718217907	Human						4774	6	2	9
Bifidobacterium longum	2648501683	Bacteria	Actinobacteria	Actinobacteria	2648501683							1892	0	0	1
Sphingopyxis sp. LPB0140	2718217855	Bacteria	Proteobacteria	Alphaproteobacteria	2718217855	Aquatic						2419	0	3	2
Yersinia pestis Antiqua	2648501297	Bacteria	Proteobacteria	Gammaproteobacteria	2648501297	Terrestrial	Heterotroph	Facultative			Mesophile	4586	6	2	6
Hafnia alvei HUMV-5920	2684623068	Bacteria	Proteobacteria	Gammaproteobacteria	2684623068							4306	6	4	9
Agrobacterium vitis bv. III S4	643348505	Bacteria	Proteobacteria	Alphaproteobacteria	643348505	Plants		Aerobe			Mesophile	5455	0	5	3
Neisseria meningitidis M01-240149	651053050	Bacteria	Proteobacteria	Betaproteobacteria	651053050			Aerobe			Mesophile	2056	0	2	2
Corynebacterium pseudotuberculosis 42/02-A	2511231212	Bacteria	Actinobacteria	Actinobacteria	2511231212	Mammals					Mesophile	2164	0	0	1
Corynebacterium pseudotuberculosis 48252	2588253763	Bacteria	Actinobacteria	Actinobacteria	2588253763							2290	0	0	0
Salmonella enterica enterica sv. Enteritidis OLF-SE3-98983-4 OLF-SE3	2718217831	Bacteria	Proteobacteria	Gammaproteobacteria	2718217831							4549	6	2	10
Pseudomonadaceae bacterium D3318	2663763088	Bacteria	Proteobacteria	Gammaproteobacteria	2663763088							2208	2	2	3
Chlamydophila pneumoniae CWL029	637000069	Bacteria	Chlamydiae	Chlamydiia	637000069						Mesophile	1096	0	1	0
Bifidobacterium bifidum S17	649633016	Bacteria	Actinobacteria	Actinobacteria	649633016	Human		Anaerobe			Mesophile	1845	0	0	1
Corynebacterium imitans DSM 44264	2597490159	Bacteria	Actinobacteria	Actinobacteria	2597490159	Human	Chemoorganotroph	Aerobe			Mesophile	2413	0	0	1
Escherichia coli P12b	2513237219	Bacteria	Proteobacteria	Gammaproteobacteria	2513237219	Human	Heterotroph	Facultative			Mesophile	4581	5	2	13
Campylobacter jejuni CJ677CC016	2667527529	Bacteria	Proteobacteria	Epsilonproteobacteria	2667527529							1782	1	0	3
Fusobacterium nucleatum vincentii ChDC F8	2654587788	Bacteria	Fusobacteria	Fusobacteriia	2654587788							1928	4	0	0
Lactobacillus amylovorus GRL 1112	650716046	Bacteria	Firmicutes	Bacilli	650716046	Mammals	Heterotroph	Facultative			Mesophile	2193	2	0	0
Corynebacterium ulcerans 809	651053019	Bacteria	Actinobacteria	Actinobacteria	651053019		Heterotroph	Facultative			Mesophile	2246	0	0	1
Mycobacterium tuberculosis H37Ra	640427124	Bacteria	Actinobacteria	Actinobacteria	640427124	Laboratory developed	Chemoorganotroph	Aerobe			Mesophile	4099	0	1	2
Bartonella sp. WD16.2	2751185855	Bacteria	Proteobacteria	Alphaproteobacteria	2751185855	Mammals						1582	0	0	2
Pandoraea apista TF80G25	2636415872	Bacteria	Proteobacteria	Betaproteobacteria	2636415872							5090	1	8	4
Chlamydia trachomatis QH111L	2718217778	Bacteria	Chlamydiae	Chlamydiia	2718217778	Human						943	0	1	0
Staphylococcus aureus 93b_S9	2667527518	Bacteria	Firmicutes	Bacilli	2667527518							2697	0	0	1
Flavobacterium columnare TC 1691	2718218387	Bacteria	Bacteroidetes	Flavobacteriia	2718218387	Aquatic						2683	1	1	4
Leuconostoc gelidum gasicomitatum KG16-1 LEKG1	2687453206	Bacteria	Firmicutes	Bacilli	2687453206							2106	2	0	0
Streptococcus pyogenes Alab49	2511231137	Bacteria	Firmicutes	Bacilli	2511231137	Human	Heterotroph					1866	1	0	0
Klebsiella pneumoniae MS6671	2687453387	Bacteria	Proteobacteria	Gammaproteobacteria	2687453387							5859	6	4	6
Acetobacter pasteurianus IFO 3283-26	646862306	Bacteria	Proteobacteria	Alphaproteobacteria	646862306	Food production		Aerobe				3120	1	4	2
Staphylococcus aureus XQ	2684623085	Bacteria	Firmicutes	Bacilli	2684623085							2755	0	0	1
Bacillus subtilis spizizenii W23	648028008	Bacteria	Firmicutes	Bacilli	648028008	Terrestrial		Facultative			Mesophile	4168	3	1	1
Stenotrophomonas maltophilia ISMMS2R	2687453593	Bacteria	Proteobacteria	Gammaproteobacteria	2687453593							4143	2	0	4
Mycoplasma agalactiae 5632	2540341079	Bacteria	Tenericutes	Mollicutes	2540341079			Facultative			Mesophile	866	0	0	0
Bordetella pertussis H374	2687453628	Bacteria	Proteobacteria	Betaproteobacteria	2687453628							3976	0	7	4
Deinococcus peraridilitoris KR-200, DSM 19664	2509276065	Bacteria	Deinococcus-Thermus	Deinococci	2509276065	Terrestrial		Aerobe	6.5 - 8.0	7.25	Mesophile	4466	0	1	3
Mannheimia haemolytica USDA-ARS-USMARC-184	2636415910	Bacteria	Proteobacteria	Gammaproteobacteria	2636415910							2532	3	1	2
Escherichia coli sv. ST131-O25b:H4 81009	2737471753	Bacteria	Proteobacteria	Gammaproteobacteria	2737471753	Human						5146	7	3	8
Collimonas arenae Cal35	2627853766	Bacteria	Proteobacteria	Betaproteobacteria	2627853766							5093	1	6	5
Neisseria meningitidis 8013	646862337	Bacteria	Proteobacteria	Betaproteobacteria	646862337	Human		Aerobe			Mesophile	2206	0	2	2
Escherichia coli D5	2721755710	Bacteria	Proteobacteria	Gammaproteobacteria	2721755710							4902	6	3	9
Mycobacterium tuberculosis DK9897	2718218414	Bacteria	Actinobacteria	Actinobacteria	2718218414	Human						4159	0	1	2
Coxiella-like endosymbiont CRt	2718217749	Bacteria	Proteobacteria	Gammaproteobacteria	2718217749	Insecta						2018	1	0	3
Aeromonas salmonicida salmonicida A449	641522605	Bacteria	Proteobacteria	Gammaproteobacteria	641522605	Fish	Heterotroph	Facultative			Psychrophile	4608	5	3	6
Mycobacterium tuberculosis K	2588253735	Bacteria	Actinobacteria	Actinobacteria	2588253735							4194	0	0	0
Salmonella enterica enterica sv. Enteritidis EC20121812	2718218163	Bacteria	Proteobacteria	Gammaproteobacteria	2718218163	Food production						4505	6	2	9
Burkholderia pseudomallei HBPUB10303a	2597490143	Bacteria	Proteobacteria	Betaproteobacteria	2597490143	Animal						5903	1	4	4
Porphyromonas asaccharolytica VPI 4198, DSM 20707	2504756018	Bacteria	Bacteroidetes	Bacteroidia	2504756018	Unclassified		Anaerobe			Mesophile	1777	1	0	2
Geobacter sulfurreducens KN400	648231707	Bacteria	Proteobacteria	Deltaproteobacteria	648231707	Industrial production	Chemolithotroph	Anaerobe			Mesophile	3384	1	1	16
Sulfurospirillum deleyianum 5175, DSM 6946	646311960	Bacteria	Proteobacteria	Epsilonproteobacteria	646311960	Terrestrial		Microaerophilic			Mesophile	2346	1	0	10
Pseudomonas aeruginosa PA1 (unscreened)	2558309066	Bacteria	Proteobacteria	Gammaproteobacteria	2558309066							5876	2	8	7
Enterobacter cloacae P101	2558860275	Bacteria	Proteobacteria	Gammaproteobacteria	2558860275			Facultative			Mesophile	5289	6	2	6
Escherichia coli S50	2721755721	Bacteria	Proteobacteria	Gammaproteobacteria	2721755721							4951	5	3	9
Acinetobacter baumannii IOMTU433	2648501174	Bacteria	Proteobacteria	Gammaproteobacteria	2648501174							4050	4	3	5
Clostridium stercorarium stercorarium DSM 8532	2522125167	Bacteria	Firmicutes	Clostridia	2522125167	Solid waste		Anaerobe	7.5	7.5	Thermophile	2763	0	0	3
Burkholderia pseudomallei MSHR435	2667527500	Bacteria	Proteobacteria	Betaproteobacteria	2667527500							6014	1	4	4
Bacillus subtilis subtilis 6051-HGW	2540341072	Bacteria	Firmicutes	Bacilli	2540341072	Terrestrial		Aerobe			Mesophile	4337	3	1	1
Neisseria meningitidis M22191	2718218318	Bacteria	Proteobacteria	Betaproteobacteria	2718218318	Human						2067	0	2	2
Escherichia coli YD786	2687453563	Bacteria	Proteobacteria	Gammaproteobacteria	2687453563							4771	6	3	10
Brucella suis bv. 3 686	2597490105	Bacteria	Proteobacteria	Alphaproteobacteria	2597490105	Mammals		Aerobe			Mesophile	3149	1	1	2
Streptococcus sp. I-G2	2546825502	Bacteria	Firmicutes	Bacilli	2546825502	Human		Aerobe	6.0-11.0	8.5	Mesophile	1944	1	0	0
Desulfatibacillum alkenivorans AK-01 (Desulfatibacillum alkenivorans AK-01)	2502957028	Bacteria	Proteobacteria	Deltaproteobacteria	2502957028	Aquatic		Anaerobe			Mesophile	5361	3	1	14
Helicobacter pylori 52	646862329	Bacteria	Proteobacteria	Epsilonproteobacteria	646862329	Human		Aerobe			Mesophile	1447	1	0	3
Salmonella enterica enterica sv Typhimurium 4/74	650377971	Bacteria	Proteobacteria	Gammaproteobacteria	650377971		Chemoorganotroph	Facultative			Mesophile	4948	5	2	9
Shigella flexneri sv. 5 8401	637000265	Bacteria	Proteobacteria	Gammaproteobacteria	637000265		Chemoorganotroph	Facultative			Mesophile	4466	5	3	7
Shewanella violacea DSS12	646564568	Bacteria	Proteobacteria	Gammaproteobacteria	646564568	Aquatic	Heterotroph	Facultative			Psychrophile	4515	3	4	4
Lactobacillus delbrueckii bulgaricus ND02	649633062	Bacteria	Firmicutes	Bacilli	649633062	Food production		Facultative			Mesophile	2139	1	0	0
Salmonella enterica enterica sv. Enteritidis EC20111554	2718218313	Bacteria	Proteobacteria	Gammaproteobacteria	2718218313	Birds						4503	6	2	9
Rhodopseudomonas palustris BisB18	637000237	Bacteria	Proteobacteria	Alphaproteobacteria	637000237	Aquatic	Phototroph	Facultative			Mesophile	5028	2	7	11
Enterococcus faecalis D32	2517572131	Bacteria	Firmicutes	Bacilli	2517572131	Mammals	Heterotroph	Facultative			Mesophile	3046	2	0	0
Staphylococcus aureus ST228/18412	2526164699	Bacteria	Firmicutes	Bacilli	2526164699							2052	0	0	0
Bacteroidales bacterium Bact_23	2751185617	Bacteria	Bacteroidetes	Bacteroidia	2751185617	Bioreactor						3014	2	0	2
Mesotoga prima MesG1AG4.2	2510065086	Bacteria	Thermotogae	Thermotogae	2510065086							2736	5	4	4
Paenibacillus polymyxa CF05	2636415923	Bacteria	Firmicutes	Bacilli	2636415923							5082	2	2	2
Chryseobacterium sp. StRB126	2648501837	Bacteria	Bacteroidetes	Flavobacteriia	2648501837							5099	0	1	3
Salmonella enterica enterica sv. Enteritidis SA20094079	2718218085	Bacteria	Proteobacteria	Gammaproteobacteria	2718218085	Food production						4505	6	2	9
Helicobacter pylori Aklavik86	2521172716	Bacteria	Proteobacteria	Epsilonproteobacteria	2521172716	Unclassified						1429	1	0	3
Desulfotalea psychrophila LSv54	637000094	Bacteria	Proteobacteria	Deltaproteobacteria	637000094	Aquatic		Anaerobe			Psychrophile	3332	0	5	7
Escherichia coli K-12 MC4100	2645728047	Bacteria	Proteobacteria	Gammaproteobacteria	2645728047							4430	6	3	10
Mycobacterium africanum GM041182	650716059	Bacteria	Actinobacteria	Actinobacteria	650716059		Chemoorganotroph	Aerobe			Mesophile	3880	0	1	2
Neisseria elongata glycolytica ATCC 29315	2627853762	Bacteria	Proteobacteria	Betaproteobacteria	2627853762	Animal		Aerobe			Mesophile	2235	0	2	2
Flavonifractor plautii YL31	2728369350	Bacteria	Firmicutes	Clostridia	2728369350	Mammals						3728	1	1	4
Mycoplasma hyorhinis MCLD	2512047042	Bacteria	Tenericutes	Mollicutes	2512047042	Human		Facultative			Mesophile	811	0	0	0
Streptococcus suis SS12	2511231186	Bacteria	Firmicutes	Bacilli	2511231186							2161	1	0	0
Lactobacillus delbrueckii delbrueckii DSM 20074	2721755550	Bacteria	Firmicutes	Bacilli	2721755550							2059	1	0	0
Xanthomonas citri citri jx-6	2687453371	Bacteria	Proteobacteria	Gammaproteobacteria	2687453371							4502	3	2	4
Devosia sp. H5989	2645728080	Bacteria	Proteobacteria	Alphaproteobacteria	2645728080							4552	0	3	3
Listeria monocytogenes L1846	2627854234	Bacteria	Firmicutes	Bacilli	2627854234							3035	2	0	1
Sulfurimonas denitrificans DSM 1251	637000326	Bacteria	Proteobacteria	Epsilonproteobacteria	637000326	Aquatic		Anaerobe			Mesophile	2164	0	0	6
Syntrophus aciditrophicus SB	637000317	Bacteria	Proteobacteria	Deltaproteobacteria	637000317	Wastewater		Anaerobe			Mesophile	3226	3	2	14
Bordetella parapertussis H904	2718217983	Bacteria	Proteobacteria	Betaproteobacteria	2718217983	Human						4585	0	12	3
Streptococcus agalactiae HN016	2634166459	Bacteria	Firmicutes	Bacilli	2634166459							2120	1	0	0
Helicobacter pylori 51	646862330	Bacteria	Proteobacteria	Epsilonproteobacteria	646862330	Human		Aerobe			Mesophile	1457	1	0	2
Bordetella pertussis I472	2687453298	Bacteria	Proteobacteria	Betaproteobacteria	2687453298							3976	0	7	4
Mycobacterium avium paratuberculosis MAP/TANUVAS/TN/India/2008	2718217934	Bacteria	Actinobacteria	Actinobacteria	2718217934	Mammals						4610	1	1	8
Azospirillum brasilense Az39	2576861778	Bacteria	Proteobacteria	Alphaproteobacteria	2576861778			Aerobe				6405	2	8	12
Chlamydia psittaci 01DC11	651053012	Bacteria	Chlamydiae	Chlamydiia	651053012	Mammals					Mesophile	1016	0	1	0
Bifidobacterium longum infantis CBT BT1	2747842548	Bacteria	Actinobacteria	Actinobacteria	2747842548	Human						2279	0	0	1
Burkholderiales bacterium Beta_02	2751185654	Bacteria	Proteobacteria	Betaproteobacteria	2751185654	Bioreactor						2878	2	1	4
Campylobacter jejuni CJ677CC094	2667527459	Bacteria	Proteobacteria	Epsilonproteobacteria	2667527459							1767	1	0	3
Rothia mucilaginosa NUM-Rm6536	2687453485	Bacteria	Actinobacteria	Actinobacteria	2687453485							1804	0	1	1
Xanthomonas citri citri UI6	2667527507	Bacteria	Proteobacteria	Gammaproteobacteria	2667527507							4500	3	2	4
Campylobacter jejuni OD267	2687453621	Bacteria	Proteobacteria	Epsilonproteobacteria	2687453621							1968	1	0	3
Mycoplasma bovis NM 2012	2636415538	Bacteria	Tenericutes	Mollicutes	2636415538							864	0	0	0
Helicobacter pylori 26695	637000132	Bacteria	Proteobacteria	Epsilonproteobacteria	637000132	Human		Aerobe			Mesophile	1624	1	0	3
Bordetella pertussis I538	2671180267	Bacteria	Proteobacteria	Betaproteobacteria	2671180267							3971	0	7	4
Mycoplasma pneumoniae FH	2636415685	Bacteria	Tenericutes	Mollicutes	2636415685	Mammals		Facultative			Mesophile	799	0	0	0
Clostridiales bacterium Firm_04	2751185639	Bacteria	Firmicutes	Clostridia	2751185639	Bioreactor						3023	1	0	4
Legionella pneumophila Pontiac	2718218039	Bacteria	Proteobacteria	Gammaproteobacteria	2718218039							3234	1	0	2
Bacillus thuringiensis Al Hakam	639633008	Bacteria	Firmicutes	Bacilli	639633008	Industrial production	Heterotroph	Facultative			Mesophile	5050	2	2	1
Salmonella enterica enterica sv. Typhi Ty2	637000253	Bacteria	Proteobacteria	Gammaproteobacteria	637000253	Human	Chemoorganotroph	Facultative			Mesophile	4719	6	2	9
Escherichia coli MS6198	2718218133	Bacteria	Proteobacteria	Gammaproteobacteria	2718218133	Human						5548	6	3	10
Pseudomonas chlororaphis 189	2687453548	Bacteria	Proteobacteria	Gammaproteobacteria	2687453548							6217	3	10	4
Bacillus thuringiensis YC-10	2654588007	Bacteria	Firmicutes	Bacilli	2654588007							7159	2	2	2
Xylella fastidiosa 9a5c	637000348	Bacteria	Proteobacteria	Gammaproteobacteria	637000348	Plants	Heterotroph	Aerobe			Mesophile	2895	4	0	4
Yersinia pestis Pestoides F	640427152	Bacteria	Proteobacteria	Gammaproteobacteria	640427152		Heterotroph	Facultative			Mesophile	4359	6	2	5
Pseudomonas monteilii SB3101 (v1.0)	2516653026	Bacteria	Proteobacteria	Gammaproteobacteria	2516653026			Aerobe			Mesophile	5452	1	5	4
Stackebrandtia nassauensis LLR-40K-21, DSM 44728	646564571	Bacteria	Actinobacteria	Actinobacteria	646564571	Terrestrial		Aerobe			Mesophile	6541	2	2	5
Neisseria meningitidis M25472	2721755622	Bacteria	Proteobacteria	Betaproteobacteria	2721755622	Human						2093	0	2	2
Candidatus Bartonella ancashi 20.00	2648501427	Bacteria	Proteobacteria	Alphaproteobacteria	2648501427							1306	0	0	2
Leptospirillum ferrooxidans C2-3	2540341086	Bacteria	Nitrospirae	Nitrospira	2540341086	Human	Chemolithotroph					2481	1	3	7
Nitrospira moscoviensis NSP M-1	2639762945	Bacteria	Nitrospirae	Nitrospira	2639762945							4547	0	2	9
Streptomyces scabiei 87.22	646564576	Bacteria	Actinobacteria	Actinobacteria	646564576			Aerobe			Mesophile	8841	0	4	7
Burkholderia thailandensis E444	2558860234	Bacteria	Proteobacteria	Betaproteobacteria	2558860234							5659	1	4	3
Burkholderia mallei 2002721276	2645727722	Bacteria	Proteobacteria	Betaproteobacteria	2645727722							5023	1	3	4
Burkholderia pseudomallei 668	640069306	Bacteria	Proteobacteria	Betaproteobacteria	640069306	Human	Heterotroph	Aerobe			Mesophile	7322	1	4	4
Staphylococcus aureus aureus MSSA476	637000275	Bacteria	Firmicutes	Bacilli	637000275	Human	Heterotroph	Facultative			Mesophile	2752	0	0	1
Ensifer adhaerens OV14	2588253746	Bacteria	Proteobacteria	Alphaproteobacteria	2588253746							5525	0	0	0
Bacillus cereus ATCC 14579	637000017	Bacteria	Firmicutes	Bacilli	637000017		Heterotroph	Facultative			Mesophile	5513	2	3	2
Aeromonas hydrophila AH10	2687453145	Bacteria	Proteobacteria	Gammaproteobacteria	2687453145							4554	5	3	7
Rhizobium phaseoli sv. phaseoli N261	2718218199	Bacteria	Proteobacteria	Alphaproteobacteria	2718218199	Plants						6488	0	1	6
Modestobacter marinus BC501	2540341106	Bacteria	Actinobacteria	Actinobacteria	2540341106							5562	0	6	2
Burkholderia pseudomallei Burk178-Type2	2721755842	Bacteria	Proteobacteria	Betaproteobacteria	2721755842	Human						6114	1	4	4
Chlamydia trachomatis RC-Fs852	2554235328	Bacteria	Chlamydiae	Chlamydiia	2554235328						Mesophile	1000	0	1	0
Mycobacterium tuberculosis F11 (ExPEC)	640427123	Bacteria	Actinobacteria	Actinobacteria	640427123	Human	Chemoorganotroph	Aerobe			Mesophile	4019	0	1	2
Pediococcus acidilactici ZPA017	2718218205	Bacteria	Firmicutes	Bacilli	2718218205	Mammals						2068	2	0	0
Propionibacterium freudenreichii shermanii JS	2687453247	Bacteria	Actinobacteria	Actinobacteria	2687453247							2396	0	0	3
Marinomonas sp. MWYL1	640753033	Bacteria	Proteobacteria	Gammaproteobacteria	640753033	Plants		Aerobe			Mesophile	4609	4	2	4
Yersinia enterocolitica enterocolitica sv. 0:08 8081	640069335	Bacteria	Proteobacteria	Gammaproteobacteria	640069335	Human	Heterotroph	Aerobe			Mesophile	4303	6	2	5
Sulfobacillus acidophilus NAL, DSM 10332	2506520015	Bacteria	Firmicutes	Clostridia	2506520015	Terrestrial	Autotroph, Mixotroph	Anaerobe			Thermophile	3695	1	7	6
Staphylococcus aureus aureus FORC_001	2639763044	Bacteria	Firmicutes	Bacilli	2639763044							2793	0	0	1
Staphylococcus aureus aureus ECT-R 2	651053068	Bacteria	Firmicutes	Bacilli	651053068	Human		Facultative			Mesophile	2596	0	0	1
Campylobacter jejuni CJ677CC078	2660238630	Bacteria	Proteobacteria	Epsilonproteobacteria	2660238630							1764	1	0	3
Bacillus anthracis SK-102	2630968928	Bacteria	Firmicutes	Bacilli	2630968928							5891	2	2	2
Bacillus cereus 03BB87	2627853885	Bacteria	Firmicutes	Bacilli	2627853885							5949	2	2	2
Legionella pneumophila E5_N	2718218491	Bacteria	Proteobacteria	Gammaproteobacteria	2718218491							3177	1	0	2
Bifidobacterium animalis RH	2576861480	Bacteria	Actinobacteria	Actinobacteria	2576861480							1603	1	0	1
Bacillus licheniformis DSM 13 Novozymes	639279304	Bacteria	Firmicutes	Bacilli	639279304			Facultative			Mesophile	4420	3	0	1
Spiroplasma clarkii CN-5	2758568019	Bacteria	Tenericutes	Mollicutes	2758568019							1963	0	0	1
Bordetella pertussis I344	2721755482	Bacteria	Proteobacteria	Betaproteobacteria	2721755482	Human						3981	0	8	4
Brucella abortus BDW	2597490131	Bacteria	Proteobacteria	Alphaproteobacteria	2597490131							3198	1	1	2
Salmonella enterica enterica sv. Typhimurium 798	2512564066	Bacteria	Proteobacteria	Gammaproteobacteria	2512564066	Mammals	Heterotroph					4579	5	2	9
[truncated: 5,080 more rows]

## Sheet: Genome_Mining_4Fe-4S_Fds
IMG Gene ID	Sequence	Length	Species	Class	Phylum	Domain	Ecosystem	Energy Source	Oxygen Requirement	Average pH
643740966	MVKLKYVERPNLSLIEKIFFLDFIKGLKVTLKNLFKKTITTKYPYEKITPPKRFRGTHAHRVKDGNEPPSFSVLEKFMDINTGESRCVACYMCQQACPMPSLFRIEAVQLPNGKKKVVRFDMNLLNCLYCGLCVDACPVDCLIMTDIYETAKYQREKCVIQMDDMSERGRDFDSRRLKEPDRIWIDDQERIKLWGQIKWS	200	Sulfurihydrogenibium azorense Az-Fu1	Aquificae	Aquificae	Bacteria	Aquatic	Heterotroph	Facultative
649934005	MRLKVNGQEVEVQEGTLLLEITDPPHLCYHPHTETRGLCRLCLVEVDGRLLPACATQAQEGMEVRTDTEDLRILRRTLLEWLALTTDLSQAPSLLDLLKAHQGQPQRWGSVSLSRREREPIRDNPFFLRDYAKCVNCRRCVDACGDGIMGVYALTLEGRGLMAHPTTPLDRPLPETPCVFCGNCIQVCPTGALRPLSMEV	200	Thermus scotoductus SA-01, ATCC 700910	Deinococci	Deinococcus-Thermus	Bacteria	Wastewater		Anaerobe	6.75
650917000	MEGIKIQEDACLVCNACKAVCPTDAIEIAPFKTCTLCMQCVEVCPTGALSEIDGKIDYNPVKCMKCGKCAEACPTKIKRVDNTYPYSKGHCVLCQKCVDVCPIEIISIPGLVEKPKKQITIPDEPIVVMDNCVGCGVCVPECPVEAITIEDNKAVIDKTKCIYCSICGQTCPWNAIAVSGKIPKKRKKKLYPLMLIETHV	200	Methanothermococcus okinawensis IH1	Methanococci	Euryarchaeota	Archaea	Aquatic	Autotroph, Lithotroph	Anaerobe	6.5
2562421773	MMGRTIFIDPGRCIGCQACVSACRECDSHRGKSMIHLDYTDEGSSVASLPTVCMHCEDPVAPCAEVCPADAILVTADGVVQQADTTRCIGCANCVNACPFGVPKIDLQAKLQMKCNLCYDRTAYGLAPMCATVCPTGALYYGTLEELQAERPGVQVADTFVFGESEVRTGVAMVVPAERVQWPVPGGLPVVEINGKDVRR	200	Streptomyces sp. PAMC26508	Actinobacteria	Actinobacteria	Bacteria	Unclassified
2675168218	MASVKEIDALLPQTQCGECGYAGCLPYAEALAQGVAPINKCPPGGVETVKALGKLLHVDSSPYLKEAIESTRAPSVAVINEEECIGCTKCIKACPVDAIIGSGKLMHAIITHECTGCGLCVDPCPVDCIEMVSLPATGYDKDLARQRYNAKQMRQLRDEHEKQQIYRERKKLSDHTQDVQAKQSYILQALARVKAKKTYE	200	Legionella pneumophila pascullei D-7119	Gammaproteobacteria	Proteobacteria	Bacteria
2721033387	MAASVPPSRPRIPGSGLAKGLAVTLRTMTRKTVTEQYPDAQPELPPRTRGVIGLFEENCTVCMLCARECPDWCIYIDSHKETVPAATPGGRDRSRNVLDRFAIDFSLCMYCGICIEVCPFDALFWSPEFEYAETDIRELTHERDKLREWMWTVPAPPALDPGAEEPKELAAARRTAEKLAARQEPAAAPEQPAPEQEGRE	200	Streptomyces parvulus 2297	Actinobacteria	Actinobacteria	Bacteria
2721234538	MAEEPKGTDPGFQNPVAGFGVTFKAMFKKRLTEQYPEQKKTTAPRFHGRHQLNRHPDGLEKCVGCELCAWACPADAIYVEGADNTDEERYSPGERYGRVYQINYARCILCGLCIEACPTRALTMTNEFELADSSRADLIYTKEQLLAGLDEGMVDTPHAIYPGTDEQDYYRGLVTEAAPGTVRQPAVSKGERIADEEVDA	200	Streptomyces sp. SAT1	Actinobacteria	Actinobacteria	Bacteria	Plants
2723510940	MSDEKWQNPVAGFGVTFKAMFKKRLTEQYPEQQKTTAPRFHGRHQLNRHPDGLEKCIGCELCAWACPADAIYVEGADNTEEERYSPGERYGRVYQINYARCILCGLCVEACPTRALTMTNEFELADASRESLIYTKEQLLAGLSEGMVEAPHSIFPGTDEQDYYRGLVTGAAPGTVRQVAVSKGEEPADAAGGTAAEVGA	200	Streptomyces sp. TN58	Actinobacteria	Actinobacteria	Bacteria	Terrestrial
638168883	MPCRTHALKLRPTCHPPHRTLRSRRRHPLEPVRPTPILPGGASVQVVRRIEIDRTRCEGASCALCVEVCERGVLKIKGEEVVIADLEACDACDECVRVCPNDAIDLYRYRERQFLSAMVRAMHGDGDGLEVARRVVMRGRDVFGDTWFYLRRELERTCRIKREAELEGKRAKLYECTCKVCGKKFKSNKKLDVCSECANR	200	Methanopyrus kandleri AV19	Methanopyri	Euryarchaeota	Archaea	Aquatic	Lithotroph	Anaerobe	6.25
641251257	MLKFLNQVTSYGKESFQAARYIGQGLAVTFDHMKRRPITVQYPYEKLIPSERFRGRIHFEFDKCISCEVCVRVCPINLPVVDWEFNKEIKKKQLKHYSIDFGVCIFCANCVEYCPTNCLSVTEEYELSTFDRHELNFDNVAMGRLPYKVTQDPMVTPIREFAYLPESEMDGHNVDHTAPRAGQTPAEIVASTPKPETKEG	200	Acaryochloris marina MBIC11017	unclassified	Cyanobacteria	Bacteria	Animal	Photosynthetic	Aerobe
2507426955	MRYGMIIDLKRCVGCNACTVICKQKNGTPKGVFWGKVYATEAGEYPHARREYKPAMCMHCDDAPCVSACPTGASYKREDGIVLVDQNKCIGCRYCMVACPYDARYFDFGAEGSYFPDKDPNPYEEEQAGKRKKGTVSKCTLCVDRIEEGDIPACAQVCPSKARTFGDLDDPKFKELIVQRGGYQEKSHVGTNPSVYYLPR	200	Desulfitobacterium dehalogenans JW/IU-DC1, ATCC 51507	Clostridia	Firmicutes	Bacteria	Aquatic		Anaerobe
2506868568	MGILDPYKGFGVTFSTMFKKPTTEQYPEEKKPTAPRFHGRHQLNRHPDGLEKCVGCELCAWACPADAIYVEGADNTDEERYSPGERYGRVYQINYLRCILCGLCIEACPTRALTMTNDYELADDSRSDLIFTKEQLLAPLGEEMTAPPHPMYLGDSETDYYRFDPNRSGPFDASGLAATGAGKGADANVPGQDSEPEPVR	200	Frankia symbiont of Datisca glomerata Dg1	Actinobacteria	Actinobacteria	Bacteria	Plants	Chemoorganotroph	Aerobe
2511996209	MARMKFLCDADRCIDCNACVTACKNENEVPWGINRRRVVTINDGKPGERSVSMACMHCTDAPCASVCPVKCIYPTEDGIVLHDKDLCIGCGYCFYACPFGAPQYPQVGNFGSRGKMDKCTYCAGGGGPEAPGSAEEYAKYGSNRFGEGKLPMCAEMCSTKSLLAGDGDIIAQIYEERVEKRGYGSGAWGWTTAYHEDVKS	200	Bradyrhizobium japonicum USDA 6	Alphaproteobacteria	Proteobacteria	Bacteria			Aerobe	7
2503007990	MLKFRINDIDVEAEPGWTVLETAREYGIEIPTLCFHEAVQASGACRLCMVELREGDWTKLVASCVYPAKDGLNVYTESERITNVRRWIFEMLLSECPASQEIRDMAAKYGVTSTRFAIKDPEQDCIMCGLCTRVCAEVVGVHAIATQSRGVYKKIGSPFMKPNEACVACGSCVSVCPTGAMARRIDLVRGKMEEDQTNAA	200	Desulfatibacillum alkenivorans AK-01 (Desulfatibacillum alkenivorans AK-01)	Deltaproteobacteria	Proteobacteria	Bacteria	Aquatic		Anaerobe
2578489239	MGDIFSWWGILSAVGVLTGIGITFGALLGMASVRFKGEENPLVEQIDALLPQTQCGQCGYPGCRPYAEAINQGDALNKCPPGGEATIHALADLLGREPVPLDGEAATEDTVAFIREAECIGCTKCIQACPVDAIIGAAKQMHTVIEDECTGCDLCVAPCPVDCIDMLPRSKPLNQWQPVVTNAPLITSDRQLTRSQHAGL	200	Halomonas campaniensis LS21	Gammaproteobacteria	Proteobacteria	Bacteria
2641367922	VASNPSYGRRDFLKDSVLSVAKAAQEFAKQRDAKPDVAPPPPRTDWLRPPGAADEALFLERCTKCSDCIDACPPGAIVAHATDGTPVLFADQSPCLLCEDLPCIAACATDALMPVERRADVRMGIARIAQRLCTAGQGCHACVSKCPMHALAMDFDSLRLAVTSELCVGCGICESVCATVNDHVAIRVTPARQLVGTDMK	200	Nitrospira moscoviensis NSP M-1	Nitrospira	Nitrospirae	Bacteria
2655683303	MTSKQNIDDSPVDFAEKIIMDVKNSKDEGVLKCVQCGMCTSTCPAARHSDYNPRDIIERVLAGDESILQDDLIWNCFYCYTCHSVCPVGNSVCEVNQILKQIAISRQIGYDKLYEYMGFADSYFTAAIGAIPEIFFDDIKNDVPGWWEFRTNLGEIREELELDPPLMPPKETIDEVSKILTITGFKEKIEKIRASQEAEK	200	Methanobrevibacter millerae SM9	Methanobacteria	Euryarchaeota	Archaea	Mammals	Lithotroph	Anaerobe
2656744251	LKIKAQVGMVMNLDKCIGCHTCSVTCKNTWTNRPGAEYMYFNNVETKPGIGYPKQWENQEKYRGGWELKNGELQLKSGSKAMRLVNLFYNPYQPTIDDYYEPWNYDYETLTNSPPKQYQPVARPKSSITGEWMELSWGPNWEDDLAGAHVTGLVDPNVIKMEQSIQAEFENVFMMYLPRICEHCLNPSCVSSCPSGAMIE	200	Geobacillus stearothermophilus 10	Bacilli	Firmicutes	Bacteria
2668574048	MMGRTIFIDPGRCIGCQACVSACRECDSHRGKSMIHLDYTDEGQSVASLPTVCMHCEDPVAPCAEVCPADAILVTADGVVQQADTTRCIGCSNCVNACPFGVPKIDLQAKLQMKCNLCYDRTAYGLAPMCATVCPTGALFYGTVEELQAERPGVQVADTFVFGETEVRTGVAMVVPAERVQWPVPGGLPVVEINGKDVRR	200	Streptomyces globisporus C-1027	Actinobacteria	Actinobacteria	Bacteria	Terrestrial
2686826115	MKEAIRTNAGFWGVVKSLLSGLSLTWRHFLSARNRRTPEYVSDANYFKQADGQATLKYPHEALPIPDNGRYRLHNEIDDCIVCDLCAKICPVNCITIESVKATEEIGMTSDGTKKRLYAPTFDIDLAQCCYCGLCTTVCPTDCLTMTPVYDFSEVNIKNMVYHFTDLTPEQAEEKKQLYAKQQEEMAAAKAAALAARKQA	200	Pontibacter akesuensis AKS 1T	Cytophagia	Bacteroidetes	Bacteria
2719083801	MNRFVVAEPLWCTGCNTCLAACSDVHKTQGLQQHPRLALAKTSTITAPVVCHHCEEAPCLQVCPVNAISQRDDAIQLNESLCIGCKLCAVVCPFGAISASGSRPVNAHAQYVFQAEGSLKDGEENVLPQHALLRWEPGVQTVAVKCDLCDFLPEGPACVRACPNQALRLITDDSLQRQMKEKQRLAASWFANGGEDPHKR	200	Escherichia coli 08-00022	Gammaproteobacteria	Proteobacteria	Bacteria	Human
2721433600	MARMKFLCDADRCIDCNACVTACKNENEVPWGINRRRVVTINDGKPGERSVSMACMHCTDAPCASVCPVKCIYPTEDGIVLHDKDLCIGCGYCFYACPFGAPQYPQVGNFGSRGKMDKCTYCAGGGGPEAPGSAEEYAKYGSNRFGEGKLPMCAEMCSTKSLLAGDGDIIAQIYEERVEKRGYGSGAWGWTTAYHEDVKS	200	Bradyrhizobium japonicum J5	Alphaproteobacteria	Proteobacteria	Bacteria	Plants
2753640727	MGETFTWWGILSAVGVLTGLGVVFGALLGMASERFKSQENPLVEQINALLPQTQCGQCGYPGCRPYAEAINQGDALNKCPPGGDATIHALADLLGREAAPLDGEAATEDSVAFIREAECIGCTKCIQACPVDAIIGAAKQMHTVIEDECTGCDLCIAPCPVDCIDMLPRSKPLTQWQPLVSAPMIIASDRSHIRSEHARL	200	Halomonas sp. Soap Lake #7	Gammaproteobacteria	Proteobacteria	Bacteria	Aquatic
640869903	MVKYIKLDERAEVKSSFDRFKQFLHRTFRGELFIGLWVVLREMLKKNNSHTILYPMEKFELSDRYRGIHKLLRLLESGNERCIGCGLCEKICVSNCIRMETTLGDDGRKKVLNYSINFGRCVYCGLCADVCPELAIVHGGDYEFASEQRAFFGFKKDLLTKYDELKNQKEFTGFGSLPENVDDLIKLTPTVYTKKVDENV	200	Campylobacter hominis ATCC BAA-381	Epsilonproteobacteria	Proteobacteria	Bacteria	Human		Microaerophilic
643054960	MVELALPKNSQMREGKVWPKPAGATNTREFRVYRWSPDDGQNPSIDTFYIDVDDCGPMVLDGLLYIKNKIDPTLTLRRSCREGICGSCAMNIDGTNTLACTKGLDDIKGAVKVYPLPHMPVVKDLVPDLSNFYAQHRSIEPWLKTVSPTPAKEWKQSHEDRQKLDGLYECILCACCSTSCPSYWWNGDRYLGPAVLLQAY	200	Rhizobium sp. Kim5 GCA_000172695.1	Alphaproteobacteria	Proteobacteria	Bacteria	Plants		Aerobe
644917891	MIELLIQHPIIAALIALGLMAAVFGGVLGFAAVKFKVEGDPLVDQIDELLPQTQCGQCGYPGCRPYAQAIVGGDAINKCPPGGHTTIAALANLLDVDAPDLDSEHGEASDVKKVAFIREDECIGCTKCIQACPVDAILGAAKQMHTVIGSECTGCDLCVEPCPVDCIEMRPVQQGLAEWKWEMPKPAQLIATDREKEHAA	200	Teredinibacter turnerae T7901	Gammaproteobacteria	Proteobacteria	Bacteria	Animal	Chemoheterotroph
2506732032	MSTQESDGPARVVPNWESCIDCGACEVACQRTWDLPAETNRIQVVAIGHGTDDETNKPMQCYNCAEAPCVEVCPTEALFFRDNGTVRVSGDRCIGCHYCGVACPFGAPQYPDAEVPEAEEASPLGARGNGLMDKCTTCEPRQEADLEPACSSECPTDALLFGTPEQLSEKLDEEHVSTPFSDEAAEIVFGDDADDVVGGD	200	Natronococcus occultus SP4, DSM 3396	Halobacteria	Euryarchaeota	Archaea	Aquatic	Heterotroph	Aerobe	9.5
2506730810	MSTQESNSGPARVIPNWESCIDCGACEVACQRTWDLPPESDRIQVVAIGHGTDEEANKPMQCYNCAEAPCVEVCPTEALRIRDSGSVRVDADMCIGCHYCGVGCPFGAPQYPDAEVPEAEETEPMGSRSNGLMDKCTTCEPRQEEGLEPACSSECPTDALLFGTPEQLSEKLDEDGVSTPFSEEGAEIVFGEDADEIMGD	200	Natronococcus occultus SP4, DSM 3396	Halobacteria	Euryarchaeota	Archaea	Aquatic	Heterotroph	Aerobe	9.5
2504608279	MIAAILFGLLFIIVVSFVCVFIFYILSPSLKKQEISFEHSLISETELLEKSNFEEFPSATENKAVVLCSPEKNCGKKRLDYNGSKNCALFFSVFDTEYNCKYICAGFGDCIKSCPRGALSIKNKTAVVSSLCNGCGKCVDSCPHKIIKLIPAATKKVALCNSPFSEKTECSEFLSEKEILPFDKRGFKFWKKCYTIFCKR	200	Treponema succinifaciens 6091, DSM 2489	Spirochaetia	Spirochaetes	Bacteria	Animal		Anaerobe
2511695126	MFTAARTADIGRPQTVWLRTWVEWREREDPTPSRKFIPYLCYHCENSPCVTACPTGASYKTKEGIVLIDKDLCIGCRYCVVACPYGMRYGPLVKTAEKAMEEPLVREAAEGAKYGGVIFKPPVPNKWAFRADAVDKCTFCYHRYKGDGKIWTPACVEVCPTKSRMVGDLDDPSDEVADLVRRGVAKPANKWGGLVYYVGL	200	Pyrobaculum ferrireducens 1860	Thermoprotei	Crenarchaeota	Archaea	Aquatic	Heterotroph	Facultative
2519465113	MLEFIQAQPIVAALIALGGLSLLFGAILGFAAVRFKVEGDPIVEQIDALLPQTQCGQCGHPGCKPYAQGIANGEAINKCPPGGQATINAIADLLDVEAPTLDAEHGVELDVPRVAYIREDECIGCTKCIQACPMDAILGAAKQMHTVIADECTGCDLCVEPCPVDCIDMIPVETTLKTWKWDKPEIIASDKPTPKTEQAA	200	Simiduia agarivorans SA1	Gammaproteobacteria	Proteobacteria	Bacteria	Aquatic	Heterotroph	Facultative	8.5
2523590478	MMGRTIFIDPGRCIGCQACVSACRECDSHRGKSLIHLDYTDEGHSVASLPTVCMHCEDPVAPCAEVCPADAILVTADGVVQEADTTRCIGCANCVNACPFGVPKIDLQAKLQLKCNLCYDRTAYGLAPMCATVCPTGALFYGTVDELRAERPGVEVADTFVFGESEVRTGVAMVVPAERVQWPVPGGLPVVEVNGKDVRR	200	Streptomyces sp. Sv. ACTE SirexAA-E	Actinobacteria	Actinobacteria	Bacteria	Insecta		Aerobe
2689492424	MARMKFLCDSDRCIECNACSTVCKNEHGVPWGILRRRVVTINDGGPGEKSIATSCMHCTDAPCIAVCPVNCIYQTDIGIVLHNKDICIGCGYCFYACPFGAPQYPQASNFGSRGKMDKCTYCAGGPEKPGSEAEYKKYGRNRIAEGKLPLCAEVCSTRALLAGDGDIVSQIYRERIVRRGYGAGAWGWSTAYYSSQAVQG	200	Candidatus Filomicrobium marinum W	Alphaproteobacteria	Proteobacteria	Bacteria
2741434093	MSTQDSNGGPARVIPNWESCIDCGACEVACQRTWDLPPESDRIQVVAIEHGTDNETNKPMQCYNCAEAPCIDVCPTEALHYTDNGSVRVSGDKCIGCHYCGVGCPFGAPQFPDGEVPEAQESEPLGARGNGLMDKCTTCEPRQENDLEPACSSECPTDALLFGTPEELSEKLDEDNVSTPFNEESAQIIFGDDADEVMGD	200	Haloterrigena daqingensis JX313	Halobacteria	Euryarchaeota	Archaea
637610473	MRWGMVIDLKRCIACYGCQLACKAENGTPPGVFFARLLKHEEGQFPTVRQLFLPVLCNHCEDPPCVEVCPTGASFKCDDGIVDIDPDKCVGCRTCMMACPYGNRYFNDKPQHYFPQGSTPFEEKRTARHQTDVVMKCNFCRDRVKAGKQPACVANCPTVARYFGDLDDPNSEVSRLIKDRGGFPLHPELGTGPSVYYLPA	200	Aromatoleum aromaticum EbN1	Betaproteobacteria	Proteobacteria	Bacteria	Terrestrial	Diazotroph	Facultative
637207989	MAEEPKETGPGFQNPVAGFGVTFKAMFKKRLTEQYPEQQKTTAPRFHGRHQLNRHPDGLEKCVGCELCAWACPADAIYVEGADNTDEERYSPGERYGRVYQINYARCILCGLCIEACPTRALTMTNEFELADSSRANLIYTKEQLLAGLDDNMVDSPHAIYPGMDEQDYYRGLVTEAAPGTERQVAVSKGEKPQDEGVEA	200	Streptomyces avermitilis MA-4680	Actinobacteria	Actinobacteria	Bacteria	Terrestrial		Aerobe
642657171	MVKLKYLERPSLSIWEKIFFIDFMKGLKVTFKNLLQKTITTKYPFEKLTPPKRFRGVHAHRVKDGNEPPSFSVLEKFMDIETGESRCVACYMCQQACPMPSLFVIEAEQLPNGKKKVKKFEMNLLNCLYCGLCVDACPVNCLIMTDIYEMAQYQRKNCVIHMEDMSERGKDFDRRRLKEPDRIWINDSERIKLWGQVKWS	200	Sulfurihydrogenibium sp. YO3AOP1	Aquificae	Aquificae	Bacteria	Terrestrial	Chemolithoautotroph, Heterotroph	Facultative
644838497	MSSRLSPFVLANAAKCIGCRACELACAAAHLQGGISVGSLQGSLSPRLYLIRAEEVCVPVGCRHCEDAPCAAVCPNGAIQRTDSGVQVDEDHCVGCKTCLAACPFGAMEMAQIWKDGRPALRRVVDPQNPDSYIVEPALLASKCDLCHEREEGPACVEACPKDALTLIDPMKIKKRRNIEAALALAGVGARSDVRSGEEM	200	Desulfovibrio salexigens DSM 2638	Deltaproteobacteria	Proteobacteria	Bacteria	Aquatic		Anaerobe
2509422200	MLKFLNQVSNYAKETVQAAKYIGQGLSVTFDHMRRRPVTVQYPYEKLIPSERYRGRIHFEFDKCISCEVCVRVCPINLPVVDWEFNKETKKKQLKHYSIDFGVCIFCANCVEYCPTNCLSATEEYELSTYDRHELNFDNVAMGRLPYKVTDDPMVTPLRELAYLPKGVISPHDLPPNSRRAGLRPEEIREQMEQEQSTEK	200	Oscillatoria acuminata PCC 6304	unclassified	Cyanobacteria	Bacteria	Terrestrial		Aerobe
2539913587	MARMKFICDAERCIECNGCVTACKNEHEVPWGVNRRRVITLNDGVPGEKSISVACMHCSDAPCMAVCPVNCFYRTDEGVVLHDKDVCIGCGYCSYACPFGAPQFPSQGTFGVRGKMDKCTFCAGGPEAHGSEAEFDKYGRNRLAEGKLPACAEMCSTKALLAGDGDTVADIFRTRVITRGKGAEVWGWGTAYGTAEGKKS	200	Hydrogenophaga sp. PBC	Betaproteobacteria	Proteobacteria	Bacteria	Wastewater	Heterotroph	Aerobe
2562318687	MPEFLGPIAGFGVTLSTMFKKPETEFYPEEKRPTAPGYHGGHQLNRYADGLEKCIGCELCAWACPADAIYVEGADNTEEERFSPGERYGQVYQINYLRCIGCGLCVEACPTRALTMTNEYEMVDDNRAGLIYEKDRLLAPLKPDMTAPPHALRPGTTQDDYYRGDITAVPEQAAPEQAAPEQAAPEQPAPEREPNPETEK	200	Rhodococcus erythropolis CCM2595	Actinobacteria	Actinobacteria	Bacteria		Heterotroph	Aerobe
2562407911	MAEEPKETKPGFQNPVAGFGVTFKAMFKKRLTEQYPEQQKTTAPRFHGRHQLNRHPDGLEKCVGCELCAWACPADAIYVEGADNTDEERYSPGERYGRVYQINYARCILCGLCIEACPTRALTMTNEFELADSSRANLIYTKEQLLAGLEEGMVDTPHAIYPGTDEQDYYRGLVTEAAPGTERQIAVSKGEKPEEQGADA	200	Streptomyces davawensis JCM 4913	Actinobacteria	Actinobacteria	Bacteria
2511941455	MRLKVDGREVEAQEGALLLEVVQVPTLCYHPLSETKGLCRLCLVEVEGRLLPACATRAQEGMEVRTDTPGLRALRKTLLEWLALTTDLSQAPGLRALLERHGGEPGRWGEVPGRQGREALRDNPFFLRDYAKCVNCRRCVDACGDGLMGVWALTLEGRGLLAHPTTPLDRPLPETPCVFCGNCVQVCPTGALRPLALEVG	200	Thermus sp. CCB_US3_UF1	Deinococci	Deinococcus-Thermus	Bacteria	Aquatic		Aerobe	7
2524512550	MSEIQFEIDGKQVKATEGMTVLEAAQNEGIYIPTLCHHEKLEPFGGCRVCIVEVEVRGWTKLVVSCVYPVEENIIVRTRSEKVDRIRKTIIELLMAHAPDSPELMKMAKEYGAVADRYEKDPSFCVHCGLCVRYCAEVAQKHALGFVDRGINKEISFIPEIAAVECNDCKECFPLCPTSYLQAAFVLAQSLSFPETEPKK	200	Desulfobacula toluolica Tol2	Deltaproteobacteria	Proteobacteria	Bacteria	Aquatic		Anaerobe
2524508535	MSEIQFEIDGKQVKATEGMTVLEAAQNEGIYIPTLCHHEKLEPFGGCRVCIVEVEVRGWTKLVVSCVYPVEENIIVRTRSEKVDRIRKTIIELLMAHAPDSPELMKMAKEYGAVADRYEKDPSFCVHCGLCVRYCAEVAQKHALGFVDRGINKEISFIPEIAAVECNDCKECFPLCPTSYLQAAFVLAQSLSFPETEPKK	200	Desulfobacula toluolica Tol2	Deltaproteobacteria	Proteobacteria	Bacteria	Aquatic		Anaerobe
2687717255	MDYARMKFYCDESRCIECDGCSVACAEAHELPVGISRRKVVTINEGIPGREMSTSIACMHCTDAPCEQVCPVDCFYIREDGIVLHDKDKCIGCGYCLYACPFGAPQFPRDGAFGAKGAMDKCTMCAGGPLETNSEKERHLYGQNRIAEGKVPVCAAMCSTKALLVGDAESVSNVFRARVMARGGKGSNSPYGWDKAYKNK	200	Sulfurospirillum sp. UCH001	Epsilonproteobacteria	Proteobacteria	Bacteria
2687716238	MENARMKFYCDESRCIECDGCSIACAEAHELPAGIARRKVITIHEGIPGKEVSTSVACMHCTDAPCQQVCPVDCFYIRADGVVLHDKEKCIGCGYCLYACPFGAPQFPRDGAFGTKGAMDKCTMCAGGPLATNSHHEFELYGQNRIAEGKVPVCAAMCSTKALLVGDAESVSNVIRARVMARGGKEMNSSYGWNIAYKNK	200	Sulfurospirillum sp. UCH001	Epsilonproteobacteria	Proteobacteria	Bacteria
2687777161	MARMKFLCDSDRCIECNACSTVCKNEHGVPWGILRRRVVTINDGGPGEKSIATSCMHCTDAPCIAVCPVNCIYQTDIGIVLHNKDICIGCGYCFYACPFGAPQYPQASNFGSRGKMDKCTYCAGGPEKPGSEAEYKKYGRNRIAEGKLPLCAEVCSTRALLAGDGDIVSQIYRERIVRRGYGAGAWGWSTAYYSSQAVQG	200	Candidatus Filomicrobium marinum Y	Alphaproteobacteria	Proteobacteria	Bacteria
2752561727	MKKTALVIDLDRCIGCYSCEIACKNENKIDLGVQYNKVFTMGPTGSFPNLEMYYLPAVCQSCKNAPCVEVCPTGASYVDKDGVILVDSKKCIACMSCISACPYGARKFNEKQQYVEKCTMCSHLLNAGDQPACVKVCCAKARFFGDVNDPESKVSKIIKEAGSAARSLPDEGNHPATRYILHDKTAKWQNKKSWTFFENI	200	Deferribacterales bacterium Deferri_01	Deferribacteres	Deferribacteres	Bacteria	Bioreactor
2753636929	MGDIFSWWGILSAVGVLTGIGITFGALLGMASVRFKGEENPLVEQIDALLPQTQCGQCGYPGCRPYAEAINQGDALNKCPPGGEATIHALADLLGREPVPLDGEAAAEDTVAFIREAECIGCTKCIQACPVDAIIGAAKQMHTVIEDECTGCDLCVAPCPVDCIDMLPRSKPLNQWQPVVTTAPLIASDRQLTRSQHAGL	200	Halomonas sp. GT	Gammaproteobacteria	Proteobacteria	Bacteria
641698635	MMGRTIFIDPGRCIGCQACVSACRECDSHRGTSMIHLDYTDEGHSVASLPTVCMHCEDPVAPCAEVCPADAILVTADGVVQQADTTRCIGCSNCVNACPFGVPKIDLQAKLQMKCNLCYDRTAYGLAPMCATVCPTGALFYGTVEELQAERPGVQVADTFVFGETEVRTGVAMVVPAERVQWPVPGGLPVVEINGKDVRR	200	Streptomyces griseus griseus NBRC 13350	Actinobacteria	Actinobacteria	Bacteria			Aerobe
643063460	MVSITIDGRTLDVEAGSTVLQAARRLGIDIPTFCYLKRLPPLASCRMCLVEIEGQRRLQPSCATAVTDGMVVRASTPLIEETRASMLDMLLANHPLDCPICDKGGECELQNMVMAYGPRESRFRDDKRVFHSEDIRLSPVIIMNVNRCIQCQRCVRMCEEVVGAVALGTIEKGMDTAVTGFEGSLASCDQCGNCVEVCPV	200	Rhizobium phaseoli Brasil 5	Alphaproteobacteria	Proteobacteria	Bacteria			Aerobe
644897169	MLLTSIYVMLGLALVLGALLGIAALLFKVEGDPLVARIDAILPQTQCGQCGYPGCKPYATAIANGEADINQCPPGGDAGVHALADLLGVEYKPLNAEHGLPKPKAVAFIDEATCIGCTLCIQACPVDAILGAAKHMHTIIASECTGCELCLAPCPVDCISMQPLAETPDNWKWKYPVFPIKVLPANPDAKPGTNTDRVSS	200	Methylotenera mobilis JLW8	Betaproteobacteria	Proteobacteria	Bacteria	Aquatic	Methylotroph	Aerobe
646864007	GCDQKENAAAKVEYDGLSNSQPLRVDANNHTVTMLVQINGRFLTDDTRHGIVFKDGSNGHKSLFMAYATPKAFYEALKEAGGTPGENMTMDNKETTHVTGSKLDISVNWQGAAKAYSFDEVIVDSNGKKLDMRFGGNLTAAEEKKTGCLVCLDSCPVGIVSNATYTYGAVEKRGEVKFKGNASVLPADNTLATVTFKITE	200	Escherichia coli BL21 (DE3)	Gammaproteobacteria	Proteobacteria	Bacteria	Lab synthesis		Facultative
2688386580	MASVKEIDALLPQTQCGECGYAGCLPYAEALAQGVAPINKCPPGGVETVKALGKLLHVDSSPYLKEAIESTRAPSVAVINEEECIGCTKCIKACPVDAIIGSGKLMHAIITHECTGCGLCVDPCPVDCIEMVSLPATGYDKDLARQRYNAKQMRQLRDEHEKQQIYRERKKLSDHTQDVQAKQSYILQALARVKAKKTYE	200	Legionella pneumophila pascullei D-7158	Gammaproteobacteria	Proteobacteria	Bacteria
637773175	MSEYFSNIKSSAVTIASGMAITLKHFFNAVHRKGDAGLDDVDYFKQVDGLVTLQYPHEVIPTPQHGRYRLYNNIEDCIGCGQCVRACPITCITMETIKVLPEDLASCGKTSDGQQKKFWIPVFDIDVAKCMTCGICTTVCPTECLYHTPVSDFSEFDRNSMMYHFGNLTKLEAEAKKKKVAEAQAKAQAEKAKKAAETNS	200	Chlorobium chlorochromatii CaD3	Chlorobia	Chlorobi	Bacteria	Aquatic	Phototroph	Anaerobe
637385020	MVFITFVILGLFDSRFAIIAIVCMLAPILFSVFGKGRYWCGNLCPRGNFYDIVLSKFSNKNKTPNLLKSKYFRATVIIIMFTVFGNQSYKNWGNATGIGLLFYRMIVITSLVGIVLSFFYNSRVWCNFCPMGSISAFISKFKKDKKVLNIDNNCVNCKVCEKKCPMGISPYEYNNEGKISNIDCIQCKKCAFVCPKGSIN	200	Clostridium tetani Massachusetts E88	Clostridia	Firmicutes	Bacteria		Chemoorganotroph	Anaerobe
637456376	MESQARVKFYCDEARCIDCHGCDVACKEAHHLPVGVNRRRVVTLNEGLVGKEKSLSIACMHCSDAPCAQVCPVDCFYVRADGIVLHDKEKCIGCGYCLYACPFGAPQFPKSGIFGSRGPMDKCTFCAGGPEETHSEKEYKLYGQNRIAEGKVPVCAAMCSTKALLAGDSDSISLIIRERVLKRGSGTASVPYTWSQAYKD	200	Wolinella succinogenes DSM 1740	Epsilonproteobacteria	Proteobacteria	Bacteria	Mammals		Anaerobe
637455986	MESQARVKFYCDEARCIDCHGCDVACKEAHHLPVGVNRRRVVTLNEGLVGKEKSLSIACMHCSDAPCAQVCPVDCFYVRADGIVLHDKEKCIGCGYCLYACPFGAPQFPKSGIFGSRGPMDKCTFCAGGPEETHSEKEYKLYGQNRIAEGKVPVCAAMCSTKALLAGDSDSISLIIRERVLKRGSGTASVPYTWSQAYKD	200	Wolinella succinogenes DSM 1740	Epsilonproteobacteria	Proteobacteria	Bacteria	Mammals		Anaerobe
637455306	MESQARVKFYCDEARCIDCHGCDVACKEAHHLPVGVNRRRVVTLNEGLVGKEKSLSIACMHCSDAPCAQVCPVDCFYVRADGIVLHDKEKCIGCGYCLYACPFGAPQFPKSGIFGSRGPMDKCTFCAGGPEETHSEKEYKLYGQNRIAEGKVPVCAAMCSTKALLAGDSDSISLIIRERVLKRGSGTASVPYTWSQAYKD	200	Wolinella succinogenes DSM 1740	Epsilonproteobacteria	Proteobacteria	Bacteria	Mammals		Anaerobe
643743934	MVKIKYVERPELTNRERIFFVDFIKGMRVTFRNLLRKTVTTAFPFEKLTPPKRFRGTHAHRVKNGKEPPSFKVIEKFMDIDTGESRCVACYMCMQACPVPFLFNIEAVQLPDGRKKVVRFDMNLLNCMYCGLCTEACPVDCLIMTDIYETASYHRASCVLHIDDMAKRGIDFDRRRYDEPDRIWIDDDQRSKLWGQIKWS	200	Persephonella marina EX-H1	Aquificae	Aquificae	Bacteria	Aquatic	Chemolithoautotroph	Microaerophilic
2508514663	MIEQTNKLPEKVKYDLTFAREIYSLENGAYIKQCMQCGMCAVSCSTCDIMDYSPRKLFNLIKLGKKDEVMQANTFWYCTSCCTCKARCPRGIPLVDVMHDLKKYALDNGYCNYPQAAFYKAFWAEVASRGRSFESGITARYFLIQGLDEVIKYMDMKDVGIDMLKHNRLPFLPPKKVKDLGNLKKIIRKAQELAQREARS	200	Desulfotomaculum gibsoniae Groll, DSM 7213	Clostridia	Firmicutes	Bacteria	Aquatic		Obligate anaerobe
2514088255	MARMKFLCDADRCIDCNACVTACKNENEVPWGINRRRVVTINDGKPGERSVSMACMHCTDAPCASVCPVKCIYPTEDGIVLHNKDQCIGCGYCFYACPFGAPQYPQVGNFGSRGKMDKCTYCAGGGGPEAPGSAEEYAKYGSNRFGEGKLPMCAEMCSTKSLLAGDGDIIAQLYEERVETRGYGSGAWGWTTAYHEDVKS	200	Bradyrhizobium sp. S23321	Alphaproteobacteria	Proteobacteria	Bacteria	Terrestrial	Oligotroph
2632332386	MMGRTIFIDPGRCIGCQACVSACRECDSHRGKSMIHLDYTDEGSSVASLPTVCMHCEDPVAPCAEVCPADAILVTADGVVQQADTTRCIGCANCVNACPFGVPKIDLQAKLQMKCNLCYDRTAYGLAPMCATVCPTGALYYGTLEELQAERPGVQVADTFVFGESEVRTGVAMVVPAERVQWPVPGGLPVVEINGKDVRR	200	Streptomyces flavogriseus IAF 45 CD, ATCC 33331	Actinobacteria	Actinobacteria	Bacteria	Terrestrial		Aerobe
2652737290	VPEFQNPVAGFGVTFKAMFKKRLTEQYPEEKKPTAPRFHGRHQLNRHPDGLEKCIGCELCAWACPADAIYVEGADNTAEERYSPGERYGRVYQINYLRCILCGLCVEACPTRALTMTNEYELADKSRESLIYTKEELLAGLEETMVDSPHAIYPGMTEKDYYNGLVTEAAPGTVRQVAVSKGEQRPSETSAQASGKEVQS	200	Streptomyces lydicus A02	Actinobacteria	Actinobacteria	Bacteria
2655172311	MMGRTIFIDPGRCIGCQACVSACRECDSHRGKSMIHLDYTDEGHSVASLPTVCMHCEDPVAPCAEVCPADAILVTADGVVQQADTTRCIGCANCVNACPFGVPKIDLGAKLQLKCNLCYDRTAYGLAPMCATVCPTGALFYGTVEELQAERPGVQVADTFVFGETEVRTGVAMVVPAEKVQWPVPGGLPVVEINGKDVRR	200	Streptomyces sp. CFMR 7	Actinobacteria	Actinobacteria	Bacteria
2655481578	MARMKFLCDADRCIDCNACVTACKNENEVPWGINRRRVVTINDGKPGERSVSMACMHCTDAPCASVCPVKCIYPTEDGIVLHDKDLCIGCGYCFYACPFGAPQYPQVGNFGSRGKMDKCTYCAGGGGPEAPGSAEEYAKYGSNRFGEGKLPMCAEMCSTKSLLAGDGDIIAQIYEERVEKRGYGSGAWGWTTAYHEDVKS	200	Bradyrhizobium japonicum E109	Alphaproteobacteria	Proteobacteria	Bacteria
2688383456	MASVKEIDALLPQTQCGECGYAGCLPYAEALAQGVAPINKCPPGGVETVKALGKLLHVDSSPYLKEAIESTRAPSVAVINEEECIGCTKCIKACPVDAIIGSGKLMHAIITHECTGCGLCVDPCPVDCIEMVSLPATGYDKDLARQRYNAKQMRQLRDEHEKQQIYRERKKLSDHTQDVQAKQSYILQALARVKAKKTYE	200	Legionella pneumophila pascullei F-4185	Gammaproteobacteria	Proteobacteria	Bacteria
2752617892	MILTYIVHALLAVSALFVLVASVRATSVLTAIRNARVSTRKKGTQGQPGDSSMRDSFSEAAQGSRKMARIRCNTVYPLVGTRFEIKGFNDCRSLNVFFKGNMRCVNGCLGLGTCAQVCHVDAIVIRNGMIGILDRCNGCGLCVQACPKSLIEIVPRTESGTYACAADKGAVNGEICPRADEGFWLNSSFLTESDFKRPGS	200	Spirochaetales bacterium Spiro_10	Spirochaetia	Spirochaetes	Bacteria	Bioreactor
2752551246	MNGDVFTIDLARCTGCQACRIACQDRAALGDDVDLLRIEREERGAFPAVRLTYRVVHCFHCARPACLPACPVAALTRTEQGLVALDGTACIGCGACIDACPFGAIVMLPGGMAAKCDGCPEQIGAPDSAGQCSGPGPGPSLPNTASQPTCVRACPMRALSFGPAAPMAGRMSDDAFDDGGIGPAVRYLRRPPAGGPAEDA	200	Caldilineales bacterium Chloro_01	Caldilineae	Chloroflexi	Bacteria	Bioreactor
643480783	MFNILKQVGDYAKGSVQAAKYIGQGLAVTFDHMRRRPVTVQYPYEKLIPSERFRGRIHFEFDKCIACEVCVRVCPINLPVVDWEFNKAVKKKELKHYSIDFGVCIFCGNCVEYCPTNCLSMTEEYELASYDRHELNYDNVALGRLPYKVTQDPMVTPLRELGYLPKGVLSPHDLPKGSQRAGKHPQEILEEMETTSTKSE	200	Cyanothece sp. PCC 7424	unclassified	Cyanobacteria	Bacteria	Terrestrial	Autotroph	Anaerobe
2555837908	MMGRTIFIDPGRCIGCQACVSACRECDSHRGKSMIHLDYTDEGHSVASLPTVCMHCEDPVAPCAEVCPADAILVTADGVVQQADTTRCIGCANCVNACPFGVPKIDLGAKLQLKCNLCYDRTAYGLAPMCATVCPTGALFYGTVEELQAERPGVQVADTFVFGETEVRTGVAMVVPAEKVQWPVPGGLPVVEINGKDVRR	200	Streptomyces fulvissimus DSM 40593	Actinobacteria	Actinobacteria	Bacteria
2556035940	MGMARYGMVIDLNKCVGCGACVMACIAENRREQAFKAIAEGLPALENFKKRTYVNTYIVGTYPNVAVYYTHMICQHCENPPCVSVCPTGASFKTKDGIVLVDKTKCIGCEYCVQACPYGARFWDPYLRSIDKCTFCEHRLEKGMDPACVTTCPTGARLFGDLDDPNSAISKLVNSGATTVFKKEEGTKPKVFYILPMRKR	200	Thermofilum adornatus 1910b	Thermoprotei	Crenarchaeota	Archaea
2656763262	VMGRTIFIDPGRCIGCQACVSACRECDSHRGKSMIHLDYTDEGHSVASLPTVCMHCEDPVAPCAEVCPADAILVTADGVVQQADTTRCIGCSNCVNACPFGVPKIDLQAKLQMKCNLCYDRTAYGLAPMCATVCPTGALFYGTVEELQAERPGVQVADTFVFGETEVRTGVAMVVPAERVQWPVPGGLPVVEINGKDVRR	200	Streptomyces anulatus ATCC 11523	Actinobacteria	Actinobacteria	Bacteria
2719479253	MARMKFICDAERCIECNGCVTACKNEHEVPWGVNRRRVVTLNDGVPGEKSISVACMHCSDAPCMAVCPVNCFYRTDEGVVLHDKDVCIGCGYCSYACPFGAPQFPSQGTFGVRGKMDKCTFCAGGPEAHGSQDEFEKYGRNRLAEGKLPACAEMCSTKALLAGDGDVVADIFRNRVLQRGKGAEVWGWGTAYGTAQGTKS	200	Hydrogenophaga sp. RAC07	Betaproteobacteria	Proteobacteria	Bacteria	Algae
639729038	MPNILPGPLRGFGVTFGTMFRRVTTEQYPDEKKPTMPRYHGRHVLNRHPDGLEKCIGCELCAWACPADAIYVEGADNTEEERYSPGERYGRVYQINYLRCIFCGYCIEACPTRALTMSNEYELADDNRADLIYTKEQLLAPLAPGMEPPPHPMRLGDTKDYYRGTPAAHMLSGEDDAASETTLDRSDDHSATYEEAERP	199	Acidothermus cellulolyticus 11B	Actinobacteria	Actinobacteria	Bacteria	Aquatic		Aerobe	5
2520054017	MTHVVTDACIRCKYTDCVDVCPVDCFKEGPGNLLKVLSGIALECNRDEWMLRMRRMGSCPCKRPGRPITRFHSNPSGKSLFGRPAALRRLPIARAIGCTPRLASHPEKGLARPRKNLEQVPSLVIDPDECIDCAVCIPECPANAIYAEDDLPEGMEIFLQFNKKLAPTLPTITKRKAALPDAEQWRVVSHKLSGLNIAL	199	Acidovorax sp. KKS102	Betaproteobacteria	Proteobacteria	Bacteria	Terrestrial
2630115471	MNSFVIADPSLCIGCRTCEVACAVSHQSGSCSGTLEREGGLHLAIEDGHLVSKDSHFQPRLKVIVGSKVTTPVLCRQCEDKPCAMACPNNAIVTEDGCVKVLQARCIGCKSCVVACPYGAMAVVVKEVAPTADSLFKRPQTKAQALKCDLCQHREAGPACVEVCPTQALRLVTPAHLDTLNRQKQLASAEALLAMPARV	199	Aeromonas hydrophila J-1	Gammaproteobacteria	Proteobacteria	Bacteria
2682306712	MPVFAGRIPETARERLSKLKGNNTKAIAVVNYGNAQVADALVELVDILQENNFDVIAAASTISHHSIFDGVAIGRPDDEDIAKINEFAQNAIEKIENGGSLESSIPGNRPYIDYKQLPFIVSCDVNKCVFCLECVSVCPEKAIPDDDPADVDLDLCSRCTSCINICPENARAFTGEAFKAKKPAFESANAERKEPEFYF	199	Methanobrevibacter olleyae YLM1	Methanobacteria	Euryarchaeota	Archaea	Mammals	Lithotroph	Anaerobe
2688354817	MSAVIIAILVLLGLAVVFGIVLGFASVRFKVEGNPIVEQIDALLPQTQCGQCGYPGCRPYAEAIAGGDTINKCPPGGQSTIEALADLLDVDVIPLDDEHGEEKPRSIAYIREAECIGCTKCIQACPVDAILGAAKQMHTVIMSECTGCDLCVEPCPVDCIDMIPIETTLSTWKWPAPTPGIQLIATDAGRGSAQPGGLA	199	Marinobacterium aestuarii ST58-10	Gammaproteobacteria	Proteobacteria	Bacteria
2688620361	MNSFVIADPSLCIGCRTCEVACAVSHQSGSCSGTLEREGGLHLAIEDGHLVSRDSYFQPRLKVIVGSKVTTPVLCRQCEDKPCAMACPNNAIVSEDGCVKVLQERCIGCKSCVVACPYGAMAVVLKEVAPAADSLFKRPQTKAQALKCDLCRHREAGPACVEVCPTQALRLVTPEHLETLNRQKQLASAEALLAMPARV	199	Aeromonas veronii CB51	Gammaproteobacteria	Proteobacteria	Bacteria
2752569739	MSKVTAESPGCRLPTEDSETNGEDMKTFLDEVNERINGVPIQRCYHCRKCTAGCPLASVMEYNPNKIIKMIQLGMKDKVLGSSTIWLCASCETCITRCPNEVDIARMMDVLREMAVASGVAAREKNILHFHEAFLGNIRSNGRINETMMTVSYKLKSGDLFSDAAMGVSMFMKGKLALISPKTKDIQSVRGIFDKTKNA	199	Syntrophobacterales bacterium Delta_03	Deltaproteobacteria	Proteobacteria	Bacteria	Bioreactor
640119486	MSGILIAVILLTLLALVFGVLLGFAALKFKVEGNPIVDELEAILPQTQCGQCGYPGCRPYAEAIASGDNVNKCPPGGTATMEKLATLMGVEPEPLNAEAQSQVKKVAYIREDECIGCTKCIQACPVDAIIGAGKLMHTVLTTDCTGCDLCVEPCPVDCIDMIPVTPNLKNWNWRLNAIPVTLIQENSIQETKSEEEKRC	199	Shewanella baltica OS155	Gammaproteobacteria	Proteobacteria	Bacteria	Aquatic	Heterotroph	Facultative
640110352	MSGILIAVILLTLLALVFGVLLGFAALKFKVEGNPIVDELEAILPQTQCGQCGYPGCRPYAEAIASGDNVNKCPPGGTATMEKLATLMGVEPEPLNAEAQSQVKKVAYIREDECIGCTKCIQACPVDAIIGAGKLMHTVLTTDCTGCDLCVEPCPVDCIDMIPVTPNLKNWNWRLNAIPVTLIQENSIQETKSEEEKRC	199	Shewanella baltica OS155	Gammaproteobacteria	Proteobacteria	Bacteria	Aquatic	Heterotroph	Facultative
650600552	MNRFVIGDPKDCIGCNTCMAACSEVHKAFGLQSFPRLQVMRNDDVTVPILCRHCDDSPCATVCPVHAITHINDTIQLNESLCIGCKLCGIACPFGAITQHGSAPIDAPTYYEGFSFTDAVKRDIRTAPDNTDLHNMLAWQPGVKAIAVKCDLCYFREDGPACVQTCPTKTLFIISDESIKQANERKREMAMVSSPAIPR	199	Haemophilus parainfluenzae T3T1	Gammaproteobacteria	Proteobacteria	Bacteria			Facultative
651015901	MTYGMVIDLKKCVGCHACHVRCKAENGTPPGVTRAKVLSENVGAYPDVKRSIVPMLCMQCNMPACVAQCPTGATKKDDDGIVSINLEECIGCKACIAACPYEARYFIEGEEGYFGAELNPYETSAYVEARVGAVDKCDFCKGNGRLERGEVPACVDTCVVGARTFGEIDDLMELVESRGGYQLFPEKGTDPSVWYLPAE	199	Eggerthella sp. YY7918	Coriobacteriia	Actinobacteria	Bacteria	Human
651015714	MKLSHAMVGVAAAALGLRAVSCTPRDSAHLLRPPGAQGESDFMARCIKCGKCIEACPYVAITVADGSSGLAVGTPVIDAREQACRLCDDFPCVTACPTDALRDVTARDEVHMGTAVIDEEVCIAFQGMRCEVCYRVCPLIDEAITIDYRMREGDDIHAVFAPIIDKERCVGCGLCVERCVVSDPYVPIRIATDDKQSEA	199	Eggerthella sp. YY7918	Coriobacteriia	Actinobacteria	Bacteria	Human
2521981197	MLDLPIITYILIAIAVIALIFGAVLGYSSIKLKVEADPIVDQIDALLPQSQCGQCGYPGCKPYAEAIANGDQITKCVPGGQPLVVKIADLMGVEVLAMDGVEEPEVKVAFVHEDMCIGCTKCIQACPVDAIIGTNKAMHTIIADLCTGCELCVAPCPTNCIEMIKVKPTARSWNWQFDENLIIPIVNTTELQKKNDYRN	199	Actinobacillus suis H91-0380	Gammaproteobacteria	Proteobacteria	Bacteria	Mammals		Facultative
2524493203	MMGRTIFIDPGRCIGCQACVSACRECDSHRGKSMIHLDYPDEGRSVASLPTVCMHCEDPVAPCAEVCPADAILVTADGVVQQADTTRCIGCANCVNACPFGVPKIDLQAKLQMKCNLCYDRTAYGLAPMCATVCPTGALFYGTLEELQTERPGVQVADSFTFGSTTVSTGVAMVVPADKVQWPVPGGLPVVEINGKDVR	199	Streptomyces venezuelae Shinobu 719, ATCC 10712	Actinobacteria	Actinobacteria	Bacteria	Terrestrial		Aerobe
2595352686	MKKVFVDYKKCMACKACETVCAIEHHPSHNLFGMLGDTKTQINVRVLGVEHEAFPLSCRHCSPADCLDACPSGAITRDETSGAVLLNPDMCKACAMCAMVCPFDAIAFKETHRAKYGRDVAYKCDLCNDRIKQGGQPACVEACHSGALIYGDLEDIRGGRARSGLKQYLLGKDDRMPPLLELFRELRRKECQRRSGEER	199	Geoalkalibacter subterraneus Red1 (complete genome)	Deltaproteobacteria	Proteobacteria	Bacteria	Terrestrial	Heterotroph	Anaerobe	7.5
2645883269	MEDPLEFLRNIKSVAVATVDDGKPAVRMNDVMLVENEKLYFLTARGKPYYRQLKENPEIALVGMDKNYVMVRVRGRIEFVENIFLEKIFEANPILDEIYPGDTKHILEVFCLSSGVGEMYDLSGIPPKRERFAFGGAKVAESGYKITEKCTACGICKDLCPSGAISKGKIYKIDGSICLECGRCAENCPYDAIEPPSGI	199	Methanosarcina siciliae HI350	Methanomicrobia	Euryarchaeota	Archaea
2653161894	MEDPLEFLRNIKSVAVATVDDGKPAVRMNDVMLVENEKLYFLTARGKPYYRQLKENPEIALVGMDKNYVMVRVRGRIEFVENIFLEKIFEANPILDEIYPGDTKHILEVFCLSSGVGEMYDLSGIPPKRERFAFGGAKVAESGYKITEKCTACGICKDLCPSGAISKGKIYKIDGSICLECGRCAENCPYDAIEPPSGI	199	Methanosarcina siciliae T4/M	Methanomicrobia	Euryarchaeota	Archaea
2686678481	MTPDPSYGRRDFLKDSVRSVAKAAREFSKQVDAAPVQKAPTIRTDWLRPPGAVEEALFLELCTRCGDCIKDCPPGAIVAHERDATPILFADQAPCLLCEDFPCIASCQTGALEPVGGIHEVRMGCAVVSHSRCTAGQGCHACVSRCPTQALAMDFYLMQVAIVQDRCVGCGICEKICKTVNDHVAIRVIPHGRRTQVKS	199	Candidatus Nitrospira inopinata ENR4	Nitrospira	Nitrospirae	Bacteria
637115429	MARYGMVMDMRTCVGCQACMAACSTENQTPFWSEKFRTHVEDKETGAFPDVRRVQLPRLCMHCENTPCLSACPTGATHMNKDGIVLVNYDRCIGCYACCIACPYDARYAYDSEDVQKERELYGKLVTHDVPHVDKCTFCVQRLSEKLEPACVATCPTHTRIFGDLDDRKSEVHKLAASGKAQALNQGLGTSPKVFYIPS	199	Chlorobium tepidum TLS	Chlorobia	Chlorobi	Bacteria	Aquatic	Photolithoautotroph, Photosynthetic	Obligate anaerobe
637770074	MARYGMVMDMRTCVGCQACMAACTAENQTPFWNGKFRTHVEDKAQGTFPDVRRVLLPRLCMHCENTPCLSACPTGATFMTEDGIVKVNYDRCIGCYACCIACPYDARYAYDREDVNKEEELYGKFTSHKQPHVDKCTFCDHRVSEGREPACVSTCPTNTRIFGDLDDPNSEVHKLATSGKAQALNQSLGTSPKVYYIPS	199	Pelodictyon luteolum DSM 273	Chlorobia	Chlorobi	Bacteria	Aquatic	Photosynthetic, Phototroph	Anaerobe
2511674654	MNRFVIGDPKDCIGCNTCMAACSEVHKAFGLQSYPRLQVMRNDDITVPILCRHCDDSPCATVCPVHAITHEGDTIQLNESLCIGCKLCGIACPFGAITQHGSAPIDAPAYYESFTFTDAVKRDIRTAPDNSELHNMLAWQPGVKAIAVKCDLCYFREQGPACVQTCPTKTLFIISDESIQEANRKKREMAMMSSPAIPR	199	Aggregatibacter actinomycetemcomitans ANH9381	Gammaproteobacteria	Proteobacteria	Bacteria	Animal		Facultative
2578431036	MNRFVIGDPKDCIGCNTCMAACSEVHKAFGLQSYPRLQVMRNDDITVPILCRHCDDSPCATVCPVHAITHEGDTIQLNESLCIGCKLCGIACPFGAITQHGSAPIDAPAYYESFTFTDAVKRDIRTAPDNSELHNMLAWQPGVKAIAVKCDLCYFREQGPACVQTCPTKTLFIISDESIQEANRKKRQMAMMSSPAIPR	199	Aggregatibacter actinomycetemcomitans HK1651	Gammaproteobacteria	Proteobacteria	Bacteria	Unclassified		Facultative
2688296487	MNRFVIGDPKDCIGCNTCMAACSEVHKAFGLQSYPRLQVMRNDDITVPILCRHCDDSPCATVCPVHAITHEGDTIQLNESLCIGCKLCGIACPFGAITQHGSAPIDAPAYYESFTFTDAVTRDIRTAPDNSELHNMLAWQPGVKAIAVKCDLCYFREQGPACVQTCPTKTLFIISDESIQEANRKKREMAMTSSPAIPR	199	Aggregatibacter actinomycetemcomitans 624	Gammaproteobacteria	Proteobacteria	Bacteria
2689047754	MNSFVIADPSLCIGCRTCEVACAVSHQSGSCSGTLEREGGLHLAIEDGHLVSKDSHFQPRLKVIVGSKVTTPVLCRQCEDKPCAMACPNNAIVTEDGCVKVLQARCIGCKSCVVACPYGAMAVVVKEVAPTADSLFKRPQTKAQALKCDLCQHREAGPACVEVCPTQALRLVTPAHLDTLNRQKQLASAEALLAMPARV	199	Aeromonas hydrophila D4	Gammaproteobacteria	Proteobacteria	Bacteria
2752553679	MARYGMVMDMRTCVGCQACMAACSTENQTPFWSEKFRTHVEDKETGTFPDVRRVQLPRLCMHCENTPCLSACPTGATHMNKDGIVLVNYDRCIGCYACCIACPYDARYAYDSEDVARERELYGKLVTHDVPHVDKCTFCVQRLSEKLEPACVATCPTHTRIFGDLDDRKSEVHKLAASGKAQALNQGLGTSPKVFYIPS	199	Chlorobiales bacterium Clorobi_01	Chlorobia	Chlorobi	Bacteria	Bioreactor
2752696531	MEYARMKFYCDEHRCIECDGCSVACAEAHELPVGIARRKVITINEGIPGKEFSTSIACMHCTDAPCEQVCPVDCFYIREDGIVLHDKEKCIGCGYCLYACPFGAPQFPREGIFGAKGAMDKCTMCAGGPLETNSEKERHLYGQNRIAEGKVPVCAAMCSTKALLVGDSESVSAIIRTRVSSRAKGASNPLVWDKAYKNQ	199	Campylobacterales bacterium Epsilon_01	Epsilonproteobacteria	Proteobacteria	Bacteria	Bioreactor
637723029	MSTNQSNDTARVIPNWESCIDCGACEVACQRTWDLPPETNRIEVVALEHGTEDEAQKPMQCYNCAEAPCVDVCPTDALLFRDDGTVRVSGDLCIGCHYCGVGCPFGAPQYPDAEVPEADEMNPLGARGNGLMDKCTTCEPRQEEDLEPACSSECPTDALLFGTPDELSEKLDEEGTSTPFEPEAARIVFGDDADSVISE	199	Natronomonas pharaonis Gabara, DSM 2160	Halobacteria	Euryarchaeota	Archaea	Aquatic	Phototroph	Aerobe	8.5
642727576	MARYGMVIDMRTCVGCQACMVACATENQTPFWSDKFRTHVEDKEKGVYPDVQRILLPRLCMHCENTPCLSACPTGATSITKDGIVLVNYDRCIGCYACCIACPYDARYAYESEDVDTEKELYGDLSTHGVPHVDKCTFCEHRIEQHREPACVTTCPTHTRIFGDLDERSSAVHKLAASGKATALNQGLGTSPKVFYIPS	199	Pelodictyon phaeoclathratiforme BU-1	Chlorobia	Chlorobi	Bacteria		Photosynthetic, Phototroph	Anaerobe
644801070	MSLTDLVREAATGLKSLFVGLGITGRAFAKPAVTVIYPKQEVTNLDTYRGHIELVGREDNPAMPRCIACGACTRACPSQCLSVGCPVGAGSGGGDAEALELAGELIPVGTAMAPAPQKGCKVPGVFIYDYSLCSLCGQCVRACPVDSLRFSQHVYYVGRSRADFRLDLMARLARQAAEAPAPAPEAARPADAIPMEEHP	199	Desulfovibrio magneticus RS-1	Deltaproteobacteria	Proteobacteria	Bacteria	Aquatic		Anaerobe
645023976	MALGFWMNNKNCYGCKTCSIACKSEKQLDQGVLLRHVTEIKQDDPRALSFLSLSCNHCDEPACVANCPVQAYTKLENGIVQQNHDLCIGCKTCIEACPYHAPCYDEQESKTYKCDMCTDRQERGELPACVAACPGMNLAVGEMADLEKAHQADIVSDDAVETKPNFVITVDPALSAEPDDTAVEARAAELAASKTAKKA	199	Eggerthella lenta VPI 0255, DSM 2243	Coriobacteriia	Actinobacteria	Bacteria	Human		Anaerobe
646424056	MEYARMKFYCDESRCIECDGCSIACAEAHELPVGISRRKVITINEGIPGKEFSTSVACMHCTDAPCEQVCPVDCFYIREDGIVLHDKEKCIGCGYCLYACPFGAPQFPRDGAFGAKGAMDKCTMCAGGPLETNSEKERHLYGQNRIAEGKVPLCAAMCSTKALLVGDAQSVSNIFRARVAARGKGANAPYGWDKAYKNQ	199	Sulfurospirillum deleyianum 5175, DSM 6946	Epsilonproteobacteria	Proteobacteria	Bacteria	Terrestrial		Microaerophilic
646813173	MSEMARMKFYCDEDRCIECFACTVGCSEAHELPTGISRRKVITIDEGIEGLEYSLSIACMHCTDAPCEKVCPVDCFYIREDGIVLHDKHKCIGCGYCLYACPFGAPQFPRDGAFGTKGEMDKCTMCAGGPEETNSKEERELYGQNRIAEGKVPLCASVCSTNALLVGDAEKVSEIFRKRVLSRGHNHNLDSKAWSSYKV	199	Arcobacter nitrofigilis DSM 7299	Epsilonproteobacteria	Proteobacteria	Bacteria	Plants	Chemosynthetic	Microaerophilic
650462620	MSTILIAVLVLAALAAVFGAILGFASIRFKVEADPIVDQIDSILPQTQCGQCGYPGCRPYAEAIANGDAINKCPPGGQATIEKLADLMGVEVQESAHDLDDNVKTVAFIHEDMCIGCTKCIQACPVDAIVGGNKALHTVIKDECTGCDLCVAPCPTDCIEMIPVKTTTDTWKWQMNAIPVVDVTHSSSANAETSQKSAS	199	Vibrio furnissii 2510/74, NCTC 11218	Gammaproteobacteria	Proteobacteria	Bacteria	Aquatic	Heterotroph	Facultative
651219070	MSGILIAVILLTLLALVFGVLLGFAALKFKVEGNPIVDELEAILPQTQCGQCGYPGCRPYAEAIASGDNVNKCPPGGTATMEKLATLMGVEPEPLNAEAQSQVKKVAYIREDECIGCTKCIQACPVDAIIGAGKLMHTVLTTDCTGCDLCVEPCPVDCIDMIPVTPNLKNWNWRLNAIPVTLIQENSIQETKSEEEKRC	199	Shewanella baltica OS117	Gammaproteobacteria	Proteobacteria	Bacteria	Aquatic	Heterotroph	Facultative
2510454789	MSTILIAVILLTLLALVFGVLLGFAALKFKVEGNPIVDELEAILPQTQCGQCGYPGCRPYAQAIANGDKVNKCPPGGTATMEKLANLMGVEPEPLNAEAQSQVKKVAFIREDECIGCTKCIQACPVDAIIGAGKLMHTVLTTDCTGCDLCVEPCPVDCIDMIPVTQNLKNWNWRLNAIPVTLLQETGDNETMLEEDKRC	199	Shewanella putrefaciens 200 (Missing data)	Gammaproteobacteria	Proteobacteria	Bacteria	Wastewater	Heterotroph	Anaerobe
2512026701	MGAWSGFGITFETMFRKSFTQGYPEKGKEKPMPPRMHGRHQLNRWPDGLEKCVGCELCAWACPADAIYVEGADNTDEERYSPGERYGRVYEINYLRCILCGMCIEACPTRALTMTNDFKMADTSRAKHIWTKDELLAPLKEGMEQPPHPRRLGDGEDDYFNGLPPSGQDDVRTGSANSGATVHRDDDNDTQHKDEEAAR	199	Propionibacterium acnes ATCC 11828	Actinobacteria	Actinobacteria	Bacteria	Human		Anaerobe
2562170345	MNRFVIGDPKDCIGCNTCMAACSEVHKAFGLQSYPRLQVMRNDDITVPILCRHCDDSPCATVCPVHAITHEGDTIQLNESLCIGCKLCGIACPFGAITQHGSAPIDAPAYYESFTFTDAVKRDIRTAPDNSELHNMLAWQPGVKAIAVKCDLCYFREQGPACVQTCPTKTLFIISDESIQEANRKKREMAMMSSPAIPR	199	Aggregatibacter actinomycetemcomitans sv. C D11S-1	Gammaproteobacteria	Proteobacteria	Bacteria	Animal		Facultative
2578383188	MNSFVIADPSLCIGCRTCEVACAVSHQSGSCSGTLEREGGLHLAIEDGHLVSKDSHFQPRLKVIVGSKVTTPVLCRQCEDKPCAMACPNNAIVTEDGCVKVLQARCIGCKSCVVACPYGAMAVVVKEVAPTADSLFKRPQTKAQALKCDLCQHREAGPACVEVCPTQALRLVTPAHLDTLNRQKQLASAEALLAMPARV	199	Aeromonas hydrophila pc104A	Gammaproteobacteria	Proteobacteria	Bacteria
2598703807	MLQSLTSITYPLSKLFLANFTETTLPRRSFLRGHFLKSLQDEKVAQQGHQAVRAPWTDLANFFDKCTACDKCIAVCETQILVKGAGGYPEVNFMNGRGECTFCQACMTACEAGVFRSTDERAWFHYVEIQQSCMAFSGVECRSCEDSCESRAIRFKRQVGRVAMPELNVESCNGCGACMAVCPTQAVTLVRNVASPLSE	199	Haemophilus parasuis sv. 5 KL0318	Gammaproteobacteria	Proteobacteria	Bacteria			Facultative	7
2629381209	MNSFVIADPSLCIGCRTCEVACAVSHQSGSCSGTLEREGGLHLAIEDGHLVSKDSHFQPRLKVIVGSKVTTPVLCRQCEDKPCAMACPNNAIVTEDGCVKVLQARCIGCKSCVVACPYGAMAVVVKEVAPTADSLFKRPQTKAQALKCDLCQHREAGPACVEVCPTQALRLVTPAHLDTLNRQKQLASAEALLAMPARV	199	Aeromonas hydrophila NJ-35	Gammaproteobacteria	Proteobacteria	Bacteria
2641586371	MEDPLEFLRNIKSVSVATVNNGTPAVRIADVMLHEDDKLYFLTARGKPYYKQLKENPEIAIVAMDENYVTVRVKGKIEFVDRALLERIFEANPVMNHIYPGDTREILDVFCLPKGIGEVFDLSIVPPKRERFAFGGAEVVESGYRINENCIACGICKGSCPTGAISEGNIYSIDSSICLECGNCYEKCPNDAIDLPAEF	199	Methanococcoides methylutens MM1	Methanomicrobia	Euryarchaeota	Archaea
2646457201	MKQHKFVICDYKRCIGCTTCMAACYSSAYERGKLAKSRLTVLRQAYGVMPTQCRQCDDGPCANVCPTGALRFDNNYIELHEEICIGCKMCTLACPYGAISSNAELMPSVNYAVEPKYYLEIESQAGAKSTAIKCDLCNGRENGPACVEVCPTSAIIMIDPKEGKHKLGFAIDYDAANAFAKDVLNGEISCVAKKEGGAK	199	Campylobacter gracilis ATCC 33236	Epsilonproteobacteria	Proteobacteria	Bacteria
2687644816	MNSFVIADPSLCIGCRTCEVACAVSHQSGSCSGTLEREGGLHLAIEDGHLVSKDSHFQPRLKVIVGSKVTTPVLCRQCEDKPCAMACPNNAIVTEDGCVKVLQARCIGCKSCVVACPYGAMAVVVKEVAPTADSLFKRPQTKAQALKCDLCQHREAGPACVEVCPTQALRLVTPAHLDTLNRQKQLASAEALLAMPARV	199	Aeromonas hydrophila AH10	Gammaproteobacteria	Proteobacteria	Bacteria
2687802506	MGAWSGFGITFETMFRKSFTQGYPEKGKEKPMPPRMHGRHQLNRWPDGLEKCVGCELCAWACPADAIYVEGADNTDEERYSPGERYGRVYEINYLRCILCGMCIEACPTRALTMTNDFKMADTSRAKHIWTKDELLAPLKEGMEQPPHPRRLGDGEDDYFNGLPPSGQDDVRTGSANSGATVHRDDDNDTQHKDEEAAR	199	Cutibacterium acnes KCOM 1861	Actinobacteria	Actinobacteria	Bacteria
2688209636	MEYARMKFYCDEHRCIECDGCSVACAEAHELPVGIARRKVITINEGIPGKEFSTSIACMHCTDAPCEQVCPVDCFYIREDGIVLHDKEKCIGCGYCLYACPFGAPQFPREGIFGAKGAMDKCTMCAGGPLETNSEKERHLYGQNRIAEGKVPVCAAMCSTKALLVGDSESVSAIIRTRVSSRAKGASNPLVWDKAYKNQ	199	Sulfurospirillum cavolei UCH003	Epsilonproteobacteria	Proteobacteria	Bacteria
2718677060	MNSFVIADPSLCIGCRTCEVACAVSHQSGSCSGTLEREGGLHLAIEDGHLVSKDSHFQPRLKVIVGSKVTTPVLCRQCEDKPCAMACPNNAIVTEDGCVKVLQARCIGCKSCVVACPYGAMAVVVKEVAPTADSLFKRPQTKAQALKCDLCQHREAGPACVEVCPTQALRLVTPAHLDTLNRQKQLASAEALLAMPARV	199	Aeromonas hydrophila GYK1	Gammaproteobacteria	Proteobacteria	Bacteria	Fish
2758445249	MSTITTIVIAIIVLVVLASVFGAVLGFAAVRFKVEGNPIVDQINDMLPQTQCGQCGYPGCKPYAEAIANGDKINKCPPGGESTIQSLADLLGVEPEPLDAEHGAEKDVPTVAYIREDECIGCTKCIQACPVDAILGAAKQMHTVIVDECTGCDLCVEPCPVDCIDMIPIAQDTSSWYWQAPTSGVELIATDRSSVGGSA	199	Bacterioplanes sanyensis NV9	Gammaproteobacteria	Proteobacteria	Bacteria	Aquatic
637362886	MKFLCDTKRCIECNGCVTACKNENDDALEWGIQRRRVVTLNDGEPGENSISVACMHCTDAPCMAVCPADCFEHTEDGIVLHNKDLCIGCGYCLFACPFGAPQFPKQASFGERGKMDKCTFCAGGPNTEPGSEEERLKYGANRIAEGKLPMCASLCSTKALLAGDAEKISDIFRQRVVERGAKEAGWTNGEDLSYDATRS	199	Vibrio vulnificus CMCP6	Gammaproteobacteria	Proteobacteria	Bacteria	Human	Heterotroph	Facultative
639682477	MFGMEFYIDPSRCIGCQSCLKACEECDTHRGISMINFDFVDRKESIATAAYVCWHCDEPTCAQVCPADAIKKYEDGIVGSSLKPRCIGCSNCVLACPFGIPKLIPEYEQMMKCDMCYDRTSVGKKPMCATVCPSQALTYVTPETIAATRREKPVNTFWFGNQKITTKIYMMAPADAADIAIDVADYTWEGENELVSQAF	199	Candidatus Solibacter usitatus Ellin6076	Solibacteres	Acidobacteria	Bacteria	Terrestrial	Chemoorganotroph, Heterotroph, Oligotroph	Aerobe
640454118	MARYGMVMDMRTCVGCQACMAACTAENQTPFWNEKFRTHVEDKAEGIFPDVRRVLLPRLCMHCENTPCLTACPTGATYMTEDGIVKVNYDRCIGCYACCIACPYDARYAYDGEDVKKEEEVYGKFTSHDQPHVDKCTFCDHRVSEGREPACVSTCPTHTRIFGDLDDPESEVHKLATSGKAQALNPQLGTSPKVFYIPS	199	Chlorobium phaeovibrioides DSM 265	Chlorobia	Chlorobi	Bacteria	Aquatic	Photosynthetic	Facultative
646854230	MAVPRESDTQWVQGLDRIVDRYNLVGNLDACLTCGKCVGNCPVAAITPSYNPRQIIRDVLMGNLSRLVQSEEIWRCFWCANCYRVCPSDIHYPLLMMQIRYKAIEHNFGLKYVLPFKRFALKAREDAMTFVPGAKGKERVMKIRSEAGMTPWPEVSDKARSEYQALFDLTGTTEWLEALDESKEKPVEFKYREGRIIYE	199	Syntrophothermus lipocalidus DSM 12680	Clostridia	Firmicutes	Bacteria	Wastewater		Obligate anaerobe
2511801833	MTDDGDHLVPGKGLINGLAVTLKTLTRKTITQQYPDVEPELPPRSRGVIALLEENCTVCMLCARECPDWCIYIDSHKEEVVVPGAARARQRNVLDRFDIDFSLCMYCGICIEVCPFDALHWTPEFEYAETDVLSLLHDKGRLGEWMRTVPPPPAHDVLGEPSKEEATAARKAAGPGAATAAKTARPATVRPQQRPESQQ	199	Actinoplanes sp. SE50/110	Actinobacteria	Actinobacteria	Bacteria			Aerobe
2541749907	MNSFVIADPSLCIGCRTCEVACAVSHQSGSCSGTLEREGGLHLAIEDGHLVSKDSHFQPRLKVIVGSKVTTPVLCRQCEDKPCAMACPNNAIVTEDGCVKVLQARCIGCKSCVVACPYGAMAVVVKEVAPTADSLFKRPQTKAQALKCDLCQHREAGPACVEVCPTQALRLVTPAHLDTLNRQKQLASAEALLAMPARV	199	Aeromonas hydrophila ML09-119	Gammaproteobacteria	Proteobacteria	Bacteria	Fish	Heterotroph
2640692351	MNSFVIADPSLCIGCRTCEVACAVSHQSGSCSGTLEREGGLHLAIEDGHLVSKDSHFQPRLKVIVGSKVTTPVLCRQCEDKPCAMACPNNAIVTEDGCVKVLQARCIGCKSCVVACPYGAMAVVVKEVAPTADSLFKRPQTKAQALKCDLCQHREAGPACVEVCPTQALRLVTPAHLDTLNRQKQLASAEALLAMPARV	199	Aeromonas hydrophila AL06-06	Gammaproteobacteria	Proteobacteria	Bacteria
637539855	MTKSAFVLADPTKCIGCQSCEIACAVAHLGTSVTTAGEMKIPFQPRLRVVRTSRVTMPIQCRHCEDAPCANACPVGAIVRQDGVVLVKQERCIGCKTCVLACPFGAMDMVPALENGARVEQPGLKMDTPDGKVPKERYVAHKCDLCIGRPGGPACVEVCLARALTLVRRTAIDQRVRSRRVATASGIARSMSPRAAARS	199	Symbiobacterium thermophilum IAM 14863	Clostridia	Firmicutes	Bacteria	Solid waste		Anaerobe
642720038	MARYGMVMDMRTCVGCQACMAACSAENQTPFWSEKFRTHVEDKEQGSFPDVRRVLLPRLCMHCENTPCLSACPTGATHMNDDGIVLVNNDRCIGCYACCIACPYDARYPYDREDVEKEHELYGEDVTHKVPHVDKCTFCVQRLAQNLEPACAATCPTHSRIFGDLDDPSSEAHKLATSGKAQALNQGLGTSPKVFYIPS	199	Chlorobaculum parvum DSM 263	Chlorobia	Chlorobi	Bacteria	Wastewater	Photolithotroph	Facultative	7.1
644993017	MNRFIAINPDKCIGCGTCRAACSDGHREVGLQEEPRLSVVMTRDISAAITCHHCAGAPCLAVCPVNAITRENGSIQVNEQTCIGCKLCGIVCPFGAIHPSGTGIQGVAGMAMGTPTYSRTLDPLLRWEIGVYTCAVKCDLCSYDPEHGPHCVPACPTNALEYVTEGTADESVRTKRIQTATDQEVINAEIKAARKEVQR	199	Cryptobacterium curtum 12-3, DSM 15641	Coriobacteriia	Actinobacteria	Bacteria	Human		Obligate anaerobe
2540567380	MNRFVIGDPKDCIGCNTCMAACSEVHKAFGLQSYPRLQVMRNDDITVPILCRHCDDSPCATVCPVHAITHEGDTIQLNESLCIGCKLCGIACPFGAITQHGSAPIDAPAYYESFTFTDAVTRDIRTAPDNSELHNMLAWQPGVKAIAVKCDLCYFREQGPACVQTCPTKTLFIISDESIQEANRKKREMAMTSSPAIPR	199	Aggregatibacter actinomycetemcomitans sv. A D7S-1	Gammaproteobacteria	Proteobacteria	Bacteria	Human		Facultative
2637233708	MNRFVIGDPKDCIGCNTCMAACSEVHKAFGLQSFPRLQVMRNDDVTVPILCRHCDDSPCATVCPVHAITHINDTIQLNESLCIGCKLCGIACPFGAITQHGSAPIDAPTYYEGFSFTDAVTRDIRTAPDNTDLHNMLAWQPGVKAIAVKCDLCYFREDGPACVQTCPTKTLFIISDESIKQANQRKREMAMVSSPAIPR	199	Aggregatibacter aphrophilus NJ8700	Gammaproteobacteria	Proteobacteria	Bacteria	Human		Facultative
2655681873	MGAWSGFGITFETMFRKSFTQGYPEKGKEKPMPPRMHGRHQLNRWPDGLEKCVGCELCAWACPADAIYVEGADNTDEERYSPGERYGRVYEINYLRCILCGMCIEACPTRALTMTNDFKMADTSRAKHIWTKDELLAPLKEGMEQPPHPRRLGDGEDDYFNGLPPSGQDDVRTGSANSGATVHRDDDNDTQHKDEEAAR	199	Cutibacterium acnes AE1	Actinobacteria	Actinobacteria	Bacteria
2688110243	MNRFVIGDPKDCIGCNTCMAACSEVHKAFGLQSYPRLQVMRNDDITVPILCRHCDDSPCATVCPVHAITHEGDTIQLNESLCIGCKLCGIACPFGAITQHGSAPIDAPAYYESFTFTDAVKRDIRTAPDNSELHNMLAWQPGVKAIAVKCDLCYFREQGPACVQTCPTKTLFIISDESIQEANRKKREMAMMSSPAIPR	199	Aggregatibacter actinomycetemcomitans VT1169	Gammaproteobacteria	Proteobacteria	Bacteria
2718672988	MSTILIAVLVLAALAAVFGAILGFASIRFKVEADPIVDQIDSILPQTQCGQCGYPGCRPYAEAIANGDAINKCPPGGQATIEKLADLMGVEVQESAHDLDDNVKTVAFIHEDMCIGCTKCIQACPVDAIVGGNKALHTVIKDECTGCDLCVAPCPTDCIEMIPVKTTTDTWKWQMNVIPVVDVTHSSSGESDDSQKSAS	199	Vibrio fluvialis 12605	Gammaproteobacteria	Proteobacteria	Bacteria	Human
2723964361	MNSFVIADPSLCIGCRTCEVACAVSHQSGSCSGTLERESGLHLAIEDGHLVSKDSYFQPRLKVIVGSKVTTPVLCRQCEDKPCAMACPNNAIVSEDGCVKVLQERCIGCKSCVVACPYGAMAVVLKEVAPAADSLFKRPQTKAQALKCDLCRHREAGPACVEVCPTQALRLVTPEHLETLNRQKQLASAEALLAMPARV	199	Aeromonas aquatica MX16A	Gammaproteobacteria	Proteobacteria	Bacteria
2628412320	MEDPLEFLRNIKSVAVATVDEGKPAVRMSDVMLVENEKLYFLTARGKPYYKQLKKNPEIALVGMDNNYVMVRVRGKIEFVENSFLEKIFEINPVLDEIYPEDTKDILEVFCLFSGVGEMFDLSGTPPRRERFSFGGANVAEPGYKITEKCTACGICEELCPSGAISKGEIYKIDGSICLECGRCAEYCPYDAIEPPSSI	199	Methanosarcina sp. WH1	Methanomicrobia	Euryarchaeota	Archaea
2753576388	MSSIVIAVIVLTVLALIFGLILGYASIKFKVEGNPIVEQVEALLPQTQCGQCGYPGCRPYAEAIANGDNVNKCPPGGTATMEKIASLMGVDPEPLNEVAQENIKKVAFIREDECIGCTKCIQACPVDAILGAGKLMHTVIAKDCTGCDLCVEPCPVDCIDMIPVEQNLKNWDWKLSRIPVTIVEGVQSPNREVKEESQC	199	Shewanella japonica KCTC 22435	Gammaproteobacteria	Proteobacteria	Bacteria	Aquatic
637773483	MARYGMVMDMRSCVGCQACLAACATENHTPFWSGKFRTHVEDKEKGSYPNVRRILLPRLCMHCENTPCMSACPTGATWKNKDGVILVNYDRCIGCYACCIACPYDARYAYNNHDVEEAEKLYGKLSSHTMPHVDKCTFCDHRIAAGREPACASTCPTHSRIFGDLDNPASEVHQLAVSGKATALNAGLGTSPKVFYIPS	199	Chlorobium chlorochromatii CaD3	Chlorobia	Chlorobi	Bacteria	Aquatic	Phototroph	Anaerobe
639715071	MNSFVIADPSLCIGCRTCEVACAVSHQSGSCTGTLEREGGLHLAIEDGHLVSKDSHFQPRLKVIVGSKVTTPVLCRQCEDKPCAMACPNNAIVSEDGCVKVLQARCIGCKSCVVACPYGAMAVVVKEVAPTADSLFKRPQTKAQALKCDLCQHREAGPACVEVCPTQALRLVTPAHLDTLNRQKQLASAEALLAMPARV	199	Aeromonas hydrophila hydrophila ATCC 7966	Gammaproteobacteria	Proteobacteria	Bacteria	Food production	Heterotroph	Facultative
639816236	MSTILIAVILLTLLALVFGVLLGFAALKFKVEGNPIVDELEAILPQTQCGQCGYPGCRPYAQAIANGDKVNKCPPGGTATMEKLANLMGVEPEPLNAEAQSQVKKVAFIREDECIGCTKCIQACPVDAIIGAGKLMHTVLTTDCTGCDLCVEPCPVDCIDMIPVTQNLKNWNWRLNAIPVTLLQETGDNETMLEEEKRC	199	Shewanella sp. W3-18-1	Gammaproteobacteria	Proteobacteria	Bacteria	Aquatic	Heterotroph	Facultative
642717745	MARYGMVMDMRACVGCQACMAACSMENQTPYWSEKFRTHVEDSAHGEYPNVRRELLPRLCMHCENTPCLSACPTGATYKTEDGIVRINYDRCIGCYACMIACPYDARYPYDGDDVEKAEALYGSDCSHTMPHVDKCSFCEHRVKSGLEPACAATCPTGARIFGDLDDPNSEVHKLSVSGIARPLRAELGTSPKVFYIPA	199	Chloroherpeton thalassium ATCC 35110	Chlorobia	Chlorobi	Bacteria	Aquatic	Photolithotroph, Photosynthetic	Facultative
644855740	MNRFVIGDPKDCIGCNTCMAACSEVHKAFGLQSFPRLQVMRNDDVTVPILCRHCDDSPCATVCPVHAITHINDTIQLNESLCIGCKLCGIACPFGAITQHGSAPIDAPTYYEGFSFTDAVTRDIRTAPDNTDLHNMLAWQPGVKAIAVKCDLCYFREDGPACVQTCPTKTLFIISDESIKQANQRKREMAMVSSPAIPR	199	Aggregatibacter aphrophilus NJ8700	Gammaproteobacteria	Proteobacteria	Bacteria	Human		Facultative
646842906	MSSVAALAQSLGITLRALFSKPVTIPYPDAPVPLKPRWHGRHVLTRHPNGLEKCIGCSLCAAICPAYAIYVEPAENDPAHPTSAGERYAKVYEINMLRCIFCGLCEEACPTGAVVLGYDFEMADYRYSDLIYGKEDMLVEVQGTKPQRREAVYTGKPIKKGYTVPYVRAELEGFKAPLRQTVGGVKREETGQDEPLGGH	199	Meiothermus silvanus VI-R2, DSM 9946	Deinococci	Deinococcus-Thermus	Bacteria	Aquatic		Aerobe	8.25
2509430577	MKFLNKIGSYAKETLQSAKYIGQGLAVTFDHMQRRPITVQYPYEKLIPSERFRGRIHFEFDKCISCEVCVRVCPINLPVVDWEFNKEIKKKELKHYSIDFGVCIFCANCVEYCPTNCLSVTEEYELATYDRHELNFDNVAMGRLPYKVTEDPMVTPIREFAYLPAGVTDGHEAKLTDQRAGSRPEEIAAQLHTTASKPE	199	Synechococcus sp. PCC 6312	unclassified	Cyanobacteria	Bacteria	Aquatic		Aerobe
2533684688	MSEKYHNNFLKEVEEMVEEGEWVKMCMQCGVCAGSCPLGPHWAHPPQEIFMMIRAGKREEVLRSDSMWMCTSCYNCVVRCPRKLPITHIMHGLANYAHRLGLSPKNQPTQQFATLFWNNLAQTGRVNELKLSLGIYFKDGFAQGVKNAMAMQSVGLGMVKAKRLNPMELFGGHGVKDKTGFHAMLKKAKEIEDRRKNFA	199	Sulfuricella denitrificans skB26	Betaproteobacteria	Proteobacteria	Bacteria	Aquatic
2578389690	MNSFVIADPSLCIGCRTCEVACAVSHQSGSCSGTLEREGGLHLAIEDGHLVSKDSHFQPRLKVIVGSKVTTPVLCRQCEDKPCAMACPNNAIVTEDGCVKVLQARCIGCKSCVVACPYGAMAVVVKEVAPTADSLFKRPQTKAQALKCDLCQHREAGPACVEVCPTQALRLVTPAHLDTLNRQKQLASAEALLAMPARV	199	Aeromonas hydrophila AL09-71	Gammaproteobacteria	Proteobacteria	Bacteria
2578418016	MNSFVIADPSLCIGCRTCEVACAVSHQSGSCSGTLEREGGLHLAIEDGHLVSKDSHFQPRLKVIVGSKVTTPVLCRQCEDKPCAMACPNNAIVTEDGCVKVLQARCIGCKSCVVACPYGAMAVVVKEVAPTADSLFKRPQTKAQALKCDLCQHREAGPACVEVCPTQALRLVTPAHLDTLNRQKQLASAEALLAMPARV	199	Aeromonas hydrophila YL17	Gammaproteobacteria	Proteobacteria	Bacteria
2598662141	MFDHSIILYILIAIAVIALIFGAMLGYSSVKLKVEADPIVEQIDALLPQSQCGQCGYPGCKPYAKAVANGDDITKCIPGGQATVVKIAELLGVDVPETSGEEPVAKVAYIHEELCIGCTKCIAACPVDAIVGTNKAMHTVIADFCTGCELCVAPCPTDCIEMIKVKQTTQNWNWKFDANLVIPIVNTTEVEKKIVVGGK	199	Haemophilus parasuis sv. 1 SH03	Gammaproteobacteria	Proteobacteria	Bacteria			Facultative	7
2598662014	MLQSLTSITYPFSKLFLANFTETTLPRRSFLRGHFLKSLQDEKVAQQGHQAVRAPWTDLANFFDKCTACDKCIAVCETQILVKGAGGYPEVNFMNGRGECTFCQACVKACEADVFRSTDERAWFHYVEIQQSCMMFSGVECRSCEDSCESRAIRFKRQVGRVAMPELNVESCNGCGACMAVCPTQAVTLVRNVASPLSE	199	Haemophilus parasuis sv. 1 SH03	Gammaproteobacteria	Proteobacteria	Bacteria			Facultative	7
2624584797	MARMKFICDAERCIECNGCVTACKNEHEVPWGVNRRRVVTLNDGVPGEKSISVACMHCSDAPCMAVCPVNCFYKTDEGVVLHDKDICIGCGYCSYACPFGAPQFPSSGAFGLRGKMDKCTFCAGGPEEHGSQAEFEKYGRNRLAEGKLPACAEMCSTKALLAGDGDVVADILRGRVVQRGKGAEVWGWGTAYGNQAKGA	199	Limnohabitans sp. 63ED37-2 (Limnohabitans)	Betaproteobacteria	Proteobacteria	Bacteria	Aquatic
2628823930	MEDPLEFLRNIKSVAVATVDDGKPAVRMNDVMLVENEKLYFLTARGKPYYRQLKENPEIALVGMDKNYVMVRVRGRIEFVENIFLEKIFEANPILDEIYPGDTKHILEVFCLSSGVGEMYDLSGIPPKRERFAFGGAKVAEPGYKITEKCTACGICKDLCPSGAISKGKIYKIDGSICLECGRCAENCPYDAIEPPSGI	199	Methanosarcina siciliae C2J	Methanomicrobia	Euryarchaeota	Archaea
2652737315	MGMPGKGLAKGLAVTLRTMTRKSVTAQYPDAQPDLAPRTRGVIGLFEENCTVCMLCARECPDWCIYIDSHKETVPPAAPGGRERSRNVLDRFAIDFALCMYCGICIEVCPFDALFWSPEFEYAETDIRELTHERDRLREWMWTVPEPPALDPAAEEPKEIGAARKAADKLAAQQAAEAQQAAEAAGQEEQAKDTGEEGT	199	Streptomyces lydicus A02	Actinobacteria	Actinobacteria	Bacteria
2689546490	MNRFVIGDPKDCIGCNTCMAACSEVHKAFGLQSFPRLQVMRNDDVTVPILCRHCDDSPCATVCPVHAITHINDTIQLNESLCIGCKLCGIACPFGAITQHGSAPIDAPTYYEGFSFTDAVTRDIRTAPDNTDLHNMLAWQPGVKAIAVKCDLCYFREDGPACVQTCPTKTLFIISDESIKQANQRKREMAMVSSPAIPR	199	Aggregatibacter aphrophilus W10433	Gammaproteobacteria	Proteobacteria	Bacteria
2724122854	VADDDAQGGFFSELFAPVAGFGVTFATMFRKVATQEYPEVKWPTQPRFHGRHQLNRHPDGLEKCVGCELCAWACPADAILVEGRGNDDERGLRFSPGERYGHIYQINYLRCIFCGLCIEACPTRALTMTNEYELADNNRADLIFTKEQLLAPLQEGMLPAPHPMVEGMEERDYYLGKVATATPEQREWVEQHASTEETR	199	Janibacter indicus YFY001	Actinobacteria	Actinobacteria	Bacteria	Human
2730783002	MHTETIETFADKVRTIPGGEHLEMCFSCGTCVSKCMIQQKVEADYNPRRLIRKAVFGLDQDAFSDITTWMCSACDLCYPACPQKIHISGVINAVRDLAVQAGSSTPLSTAVVNEKTCVGCGLCVEVCPYEAIELKEKPVPNRGQNLTIAQVDRNKCMACGLCAASCRSTSIELKESFSNDALVDDLWDWLAVQKAEVDA	199	Methanosarcinales archaeon Methan_03	Methanomicrobia	Euryarchaeota	Archaea	Bioreactor
640822010	MILFDIAKKVLRVSKALFTESPAKVDVRYTAMHSPARYRGEHRIDYETCIGCDSCNKICPTHAITMKHLPFKKQNIVPEVNLSVCIFCGLCEDVCPTKPEKSIVLSGGRYDMLSGGWHEDQNDFWVHVDIPQSYIDSRLEAEEAARVKKELAAKKKEAEKKAAEEAAKKADAKQASPSEKKEGSTEPAEKNDTEEGGKE	199	Sulfurovum sp. NBC37-1	Epsilonproteobacteria	Proteobacteria	Bacteria	Aquatic	Chemolithoautotroph	Anaerobe
642684360	MARYGMVMDMRLCVGCQACMAACSMENQTPYWNGKFRTHVEDIEHGSYPDVRREFLPRLCMHCENTPCLSACPSGATYKTEDGIIRINYDRCMGCYACSIACPYDARYPYDRNDVSTAETLYGDDLSHRAPHVDKCSFCEHRVQEGLKPGCAGTCPTNARIFGDLDDPQSEVHKLSKTGKAKPLRPELGTAPKVFYIPS	199	Chlorobium phaeobacteroides BS1	Chlorobia	Chlorobi	Bacteria	Aquatic	Photosynthetic	Facultative
650806570	MNSFVIADPSLCIGCRTCEVACAVSHQSGSCSGTLEREGGLHLAIEDGHLVSRDSYFQPRLKVIVGSKVTTPVLCRQCEDKPCAMACPNNAIVSEDGCVKVLQERCIGCKSCVVACPYGAMAVVLKEVPPAADSLFKRPQTKAQALKCDLCRHREAGPACVEVCPTQALRLVTPEHLENLNRQKQLASAEALLAMPARV	199	Aeromonas veronii B565	Gammaproteobacteria	Proteobacteria	Bacteria	Aquatic		Aerobe
2507136467	MEYARMKFYCDESRCIECDGCSVACAEAHELPVGISRRKVVTINEGIPGKEMSTSIACMHCTDAPCEQVCPVDCFYIREDGIVLHDKETCIGCGYCLYACPFGAPQFPRDGAFGAKGAMDKCTMCAGGPLETNSEKERHLYGQNRIAEGKVPVCAAMCSTKALLVGDAQSVANVFRARVATRGKGANAPYGWDKAYKNQ	199	Sulfurospirillum barnesii SES-3	Epsilonproteobacteria	Proteobacteria	Bacteria	Terrestrial		Microaerophilic
2507135126	MEYARMKFYCDESRCIECDGCSVACAEAHELPVGISRRKVVTINEGIPGKEMSTSIACMHCTDAPCEQVCPVDCFYIREDGIVLHDKETCIGCGYCLYACPFGAPQFPRDGAFGAKGAMDKCTMCAGGPLETNSEKERHLYGQNRIAEGKVPVCAAMCSTKALLVGDAQSVANVFRARVATRGKGANAPYGWDKAYKNQ	199	Sulfurospirillum barnesii SES-3	Epsilonproteobacteria	Proteobacteria	Bacteria	Terrestrial		Microaerophilic
2524135838	MSTILIAVILLTLLALVFGVLLGFAALKFKVEGNPIVDELEAILPQTQCGQCGYPGCRPYAQAIANGDKVNKCPPGGTATMEKLANLMGVEPEPLNAEAQSQVKKVAFIREDECIGCTKCIQACPVDAIIGAGKLMHTVLTTDCTGCDLCVEPCPVDCIDMIPVTQNLKNWNWRLNAIPVTLLQETGDNETMLEEDKRC	199	Shewanella putrefaciens CN-32	Gammaproteobacteria	Proteobacteria	Bacteria	Terrestrial	Heterotroph	Anaerobe
2629258468	MEDPLEFLRNIKSVAVATVDEGKPAVRMSDVMLVENEKLYFLTARGKPYYKQLKKNPEIALVGMDNNYVMVRVRGKIEFVENSFLEKIFEINPVLDEIYPEDTKDILEVFCLFSGVGEMFDLSGTPPRRERFSFGGANVAEPGYKITEKCTACGICEELCPSGAISKGEIYKIDGSICLECGRCAEYCPYDAIEPPSSI	199	Methanosarcina sp. WWM596	Methanomicrobia	Euryarchaeota	Archaea
2633311162	MEDPLELLRNIKSVAFATIEGGKPAVRMSDVMLYENGKLYFLTARGKPYYKQLKKNPEIAIVGMNKNYVMVRVRGKIEFVDNSFLEKIFEINPVLDDIYPKDTKDILEVFCISAGVGEIFDLSVAPPKRERFAFGGATVEEPGYKITEKCTACGICEDLCPTRAISKGKIYKIDGSICLECGRCYENCPYDAIEPASGL	199	Methanosarcina lacustris Z-7289	Methanomicrobia	Euryarchaeota	Archaea
2635724655	VNRFIAINPDRCIGCGTCRAACSEGHKLVGLQGEPRLSMVMTRDVSAAVTCHHCEGAPCLEICPVNAITRENGSIQVNEQTCIGCKLCGIACPFGAIHPSGTSIAGVAGTMVSTPTFPKSLSPLLQWEIGVYTCAVKCDLCSYDPEGGPHCVPACPTNALTYVVDEGLSEQVKDRRIEAAVNQGAVQAALSELRKEAQQ	199	Coriobacteriaceae bacterium 68-1-3	Coriobacteriia	Actinobacteria	Bacteria
2647238603	MNRFVIGDPKDCIGCNTCMAACSEVHKAFGLQSYPRLQVMRNDDITVPILCRHCDDSPCATVCPVHAITHEGDTIQLNESLCIGCKLCGIACPFGAITQHGSAPIDAPAYYESFTFTDAVKRDIRTAPDNSELHNMLAWQPGVKAIAVKCDLCYFREQGPACVQTCPTKTLFIISDESIQEANRKKREMAMMSSPAIPR	199	Aggregatibacter actinomycetemcomitans HK1651	Gammaproteobacteria	Proteobacteria	Bacteria	Unclassified		Facultative
2686846270	MLEHIQVVPDKCRACRRCEVACIAAHHGMSFKEAMKHRDVLVARVQVVKAEGFKTTVRCHQCDPAPCCNVCPTGALQQEEDGRITMRVQFCVACKMCIAACPYGTISLDTIGMPDLSGSDAETLAQRARREVAVRCDMCRAWREENGKKITACMEACPVRALSMVEPDGTVVEVPQPEKKPVAEAKASPTETPGEGAQA	199	Desulfovibrio fairfieldensis CCUG 45958	Deltaproteobacteria	Proteobacteria	Bacteria
2688054098	MNSFVIADPSLCIGCRTCEVACAVSHQSGSCSGTLEREGGLHLAIEDGHLVSKDSHFQPRLKVIVGSKVTTPVLCRQCEDKPCAMACPNNAIVTEDGCVKVLQARCIGCKSCVVACPYGAMAVVVKEVAPTADSLFKRPQTKAQALKCDLCQHREAGPACVEVCPTQALRLVTPAHLDTLNRQKQLASAEALLAMPARV	199	Aeromonas hydrophila JBN2301	Gammaproteobacteria	Proteobacteria	Bacteria
2688796412	MNSFVIADPSLCIGCRTCEVACAVSHQSGSCSGTLEREGGLHLAIEDGHLVSRDSYFQPRLKVIVGSKVTTPVLCRQCEDKPCAMACPNNAIVSEDGCVKVLQERCIGCKSCVVACPYGAMAVVLKEVAPAADSLFKRPQTKAQALKCDLCRHREAGPACVEVCPTQALRLVTPEHLETLNRQKQLASAEALLAMPARV	199	Aeromonas veronii TH0426	Gammaproteobacteria	Proteobacteria	Bacteria
2689203554	MNSFVIADPSLCIGCRTCEVACAVSHQSGSCSGTLEREGGLHLAIEDGHLVSRDSYFQPRLKVNVGSKVTTPVLCRQCEDKPCAMACPNNAIVSEDGCVKVLQERCIGCKSCVVACPYGAMAVVLKEVAPAADSLFKRPQTKAQALKCDLCRHREAGPACVEVCPTQALRLVTPEHLETLNRQKQLASAEALLAMPARV	199	Aeromonas veronii AVNIH1	Gammaproteobacteria	Proteobacteria	Bacteria
2720602811	MMGRTIFIDPGRCIGCQACVSACRECDSHRGKSMIHLDYPDEGRSVASLPTVCMHCEDPVAPCAEVCPADAILVTADGVVQQADTTRCIGCANCVNACPFGVPKIDLQAKLQMKCNLCYDRTAYGLAPMCATVCPTGALFYGTLEELQTERPGVQVADSFTFGSTTVSTGVAMVVPADKVQWPVPGGLPVVEINGKDVR	199	Streptomyces venezuelae NRRL B-65442	Actinobacteria	Actinobacteria	Bacteria
2721272087	MSTILIAVLVLAALAAVFGAILGFASIRFKVEADPIVDQIDSILPQTQCGQCGYPGCRPYAEAIANGDAINKCPPGGQATIEKLADLMGVEVQESAHDLDDNVKTVAFIHEDMCIGCTKCIQACPVDAIVGGNKALHTVIKDECTGCDLCVAPCPTDCIEMIPVKTTTDTWKWQMNAIPVVDVTHSSSGESDDSQKSAS	199	Vibrio fluvialis ATCC 33809	Gammaproteobacteria	Proteobacteria	Bacteria	Human
637859748	MLKTLRREVFSKMAKIKKKIKTIKIDESKCNGCRACEMICSAFHSTPKYSTINPERSRIRMYRDVRNDLYLPVYAGEYTAAECMGRDVYVIDGREYEECAFCRAACPSRDIFHEPDSGLPLKCDMCEDDPPQEVPLCVKWCLNDALIYEEREEEVEEGIEMEDVETGLLAMVDKYGLQKVLDTAARVAKKGESVESKK	198	Syntrophus aciditrophicus SB	Deltaproteobacteria	Proteobacteria	Bacteria	Wastewater		Anaerobe
637858784	MLKTLRREVFSKMAKIKKKIKTIKIDESKCNGCRACEMICSAFHSTPKYSTINPERSRIRMYRDVRNDLYLPVYAGEYTAAECMGRDVYVIDGREYEECAFCRAACPSRDIFHEPDSGLPLKCDMCEDDPPQEVPLCVKWCLNDALIYEEREEEVEEGIEMEDVETGLLAMVDKYGLQKVLDTAARVAKKGESVESKK	198	Syntrophus aciditrophicus SB	Deltaproteobacteria	Proteobacteria	Bacteria	Wastewater		Anaerobe
639636252	MAARAKFLVDAERCIECNACVTACKNEHEVPWGINRRKVVTLNDGKPGERSISVACMHCSDAPCMAVCPVDCFYQNEEGVVLHSKDLCIGCGYCFYACPFGAPQFPQAGNFGSRGKMDKCTFCAGGPEENHSTAEFQKYGRNRIAEGKLPICAEMCATKALLAGDGDVVAGIYRERVVARGFGSGAWGWGTAYDQKGG	198	Roseobacter denitrificans OCh 114	Alphaproteobacteria	Proteobacteria	Bacteria	Plants	Photosynthetic, Phototroph	Aerobe
640803887	MFTVLLAIGILVLLSLIFGAILGYANVRFHVEGDPIVDQIDALLPQTQCGQCGHPGCRPYAEAIANGEAINHCPPGGQATIQALADLLDVEAVPLDGDHGTESAKRVAVIREDECIGCTKCIQACPVDAILGAAKQMHTVIADECTGCDLCVEPCPVDCIDMVEVGVTAKTWSWDKPQGIAATSLNIIATDRQAEVAH	198	Marinomonas sp. MWYL1	Gammaproteobacteria	Proteobacteria	Bacteria	Plants		Aerobe
641366174	MARMKFLCDADRCIECNACVTACKNEHEVPWGINRRRVVTLNDGKPGERSVSMACMHCTDAPCAAVCPVNCFYTTADAVVLHSKDICIGCGYCFYACPFGAPQYPRVGNFGSRGKMDKCTYCSGGPEPDFSTAEYEKYGSNRLAEGKLPLCAEMCSTKALLAGDGEMIAEIYKQRVIKRGYGSGAWGWKTAYRETVAI	198	Methylobacterium extorquens PA1	Alphaproteobacteria	Proteobacteria	Bacteria		Methylotroph	Facultative
651223486	MGAWSGFGITFETMFRKSFTQGYPEKGKEKPMPPRMHGRHQLNRWPDGLEKCVGCELCAWACPADAIYVEGADNTDEERYSPGERYGRVYEINYLRCILCGMCIEACPTRALTMTNDFKMADTSRAKHIWTKDELLAPLKEGMEQPPHPRRLGDDEDDYFNGLPPSGQDDVRTGPANSGATAHRDDDNDTQHKDEEAA	198	Propionibacterium acnes 6609	Actinobacteria	Actinobacteria	Bacteria	Human		Anaerobe
2506229803	MLTILLAVGILVALALVFGAVLGYANVRFKVDGDPIVDQIDAILPQTQCGQCGHPGCRPYAEAISNGEAINKCPPGGQATVQALADLLDVEALPLDGDVEESPAKRVAVIREDECIGCTKCIQACPVDAILGAAKQMHTVIADECTGCDLCVEPCPVDCIDMVEVGVNTKTWSWEKPEGVAAQSVNIIATDRRLEAQA	198	Marinomonas mediterranea MMB-1, ATCC 700492	Gammaproteobacteria	Proteobacteria	Bacteria	Aquatic	Chemoheterotroph	Aerobe
2501022360	MARMKFLCDADRCIECNACVTACKNEHEVPWGINRRRVVTINDGLPGERSVSMACMHCTDAPCAAVCPVDCFYTTDDAVVLHSKDTCIGCGYCFYACPFGAPQYPKVGNFGTRGKMDKCTYCAGGPEADMTEAEYVKYGSNRLAEGKLPLCAEMCSTKSLLAGDGDIIAEIYKERVVTRGYGSGAWGWRSAYGDTVTV	198	Dinoroseobacter shibae DFL-12, DSM 16493	Alphaproteobacteria	Proteobacteria	Bacteria	Protists	Phototroph	Aerobe
2518742898	MAVMKFLCDTKRCIECNGCVTACKNENDSALEWGIQRRRVVTIRDGEPGEASISVACMHCTDAPCMAVCPANCFYKTDDGIVLHNKDTCIGCGYCFYACPFGAPQFPKKTAFGSRGKMDKCTFCAGGPEENFSDAERQKYGANRIAEGKLPMCAELCATKALLAGDADVVSSIYRERMAARGNPNVIWGYNPQTGEIN	198	Shewanella amazonensis SB2B	Gammaproteobacteria	Proteobacteria	Bacteria	Aquatic	Heterotroph	Facultative
2524199458	MAVMKFLCDTKRCIECNGCVTACKNENDSALEWGIQRRRVVTLNDGEPGEASISVACMHCTDAPCMAVCPADCFYRTEDGIVLHNKDTCIGCGYCFYACPFGAPQFPKKTAFGSRGKMDKCTFCAGGPEEDHSEAERLKYGSNRIAEGKLPMCAELCSTKALLAGDAGIVSDIYRQRMAARGNPNVIWGYNPKTGEMI	198	Shewanella frigidimarina NCIMB 400	Gammaproteobacteria	Proteobacteria	Bacteria	Aquatic	Heterotroph	Facultative
2537556445	MYRPCHTATANPVNQEFLMNRFIIADPKKCIGCRTCEIACVMAHSATQDISALTAATFAPRLHVIKGVNVSTAVLCRQCEDAPCANVCPNGAISRQNGMVLVMQERCIGCKTCVVACPYGAMEVITRPVIRQNGAQLTAISDKAEAHKCDLCTGRAAGPACMETCPTKALHCVDRNLLQEMNAEKRRRAALDNLSSLF	198	Serratia odorifera 4Rx13	Gammaproteobacteria	Proteobacteria	Bacteria	Lab synthesis		Facultative
2562422914	MSESSEPSGEKFQNPVAGFGVTFKAMFKKRLTEQYPETQKVTAPRFHGRHQLNRHPDGLEKCVGCELCAWACPADAIYVEGADNTDEERYSPGERYGRVYQINYARCILCGLCIEACPTRALTMTNEFELANTTRESLIYTKDELLAGLEEGMVDSPHAIFPGMDEQDYYRGLVTEAAPGTERQAAVSKGEADKGVDA	198	Streptomyces sp. PAMC26508	Actinobacteria	Actinobacteria	Bacteria	Unclassified
2598473777	MIMTTVYFILVAIAVLALIFGAILGFASVKLKVEADPIVEKIDALLPQSQCGQCGYPGCKPYAEAIANGDDITKCIPGGQTVIVNIAELMGVEPPTTDIEGDPAPMVAFIDEDMCIGCTKCIQACPVDAIIGTNKAMHTIIPDLCTGCELCVPPCPTDCISMIKVESTIHNWNWKFDPKLVIPIVDTTTTQKKLIKGE	198	Pasteurella multocida W-9217	Gammaproteobacteria	Proteobacteria	Bacteria
2665494433	MGAWSGFGITFETMFRKSFTQGYPEKGKEKPMPPRMHGRHQLNRWPDGLEKCVGCELCAWACPADAIYVEGADNTDEERYSPGERYGRVYEINYLRCILCGMCIEACPTRALTMTNDFKMADTSRAKHIWTKDELLAPLKEGMEQPPHPRRLGDDEDDYFNGLPPSGQDDVRTGPANSGATAHRDDDNDTQHKDEEAA	198	Cutibacterium acnes PA_21_1_L1	Actinobacteria	Actinobacteria	Bacteria
2682306669	MNKELINNNPIEFAVDIISHDKNTKENGVLKCVQCGMCTSTCPAARHSSYNPRDIIERVLNGDEAILEEEDIWNCFYCYTCHSVCPVGNSVCEVNQILKQNAISKGIAYEKLYDYLGFADSYFNAAIGAIPEAFFEDIKDDVDGWWEFRQDLVNIRNKLNLGPLFPSEDVIDEVSIILTNTGFKSRMDEIRKSQEDKI	198	Methanobrevibacter olleyae YLM1	Methanobacteria	Euryarchaeota	Archaea	Mammals	Lithotroph	Anaerobe
2688064944	MGAWSGFGITFETMFRKSFTQGYPEKGKEKPMPPRMHGRHQLNRWPDGLEKCVGCELCAWACPADAIYVEGADNTDEERYSPGERYGRVYEINYLRCILCGMCIEACPTRALTMTNDFKMADTSRAKHIWTKDELLAPLKEGMEQPPHPRRLGDDEDDYFNGLPPSGQDDVRTGPANSGATAHRDDDNDTQHKDEEAA	198	Cutibacterium acnes PA_15_1_R1	Actinobacteria	Actinobacteria	Bacteria
2690946109	MARMKFLCDADRCIECNACVTACKNEHEVPWGINRRRVITLNDGKPGERSVSMACMHCTDAPCAAVCPVNCFYTTADAVVLHSKDLCIGCGYCFYACPFGAPQYPRVGNFGSRGKMDKCTYCSGGPEADLSVAEYEKYGSNRLAEGKLPLCAEMCSTKSLLAGDGEMIAQIYKERVIKRGYGSGAWGWKTAYRETIAI	198	Methylobacterium aquaticum MA-22A	Alphaproteobacteria	Proteobacteria	Bacteria
2721095213	MSTILIAIIALAVLAAIFGAILGFASIRFKVEADPIVDQIDAILPQTQCGQCGYPGCRPYAEAIANGDNINKCPPGGQATIEKLADLMGVEPEESAHDLDSKVPTVAFIHEDMCIGCTKCIQACPVDAIVGGTKAVHTVIKDECTGCDLCVAPCPTDCIEMIPVETTTDSWKWQLNAIPVVNITDAASDAANVKDSIK	198	Vibrio parahaemolyticus sv. O1:K33 CDC_K4557	Gammaproteobacteria	Proteobacteria	Bacteria
637399087	MSTILIAIIALAVLAAIFGAILGFASIRFKVEADPIVDQIDAILPQTQCGQCGYPGCRPYAEAIANGDNINKCPPGGQATIEKLADLMGVEPEESAHDLDSKVPTVAFIHEDMCIGCTKCIQACPVDAIVGGTKAVHTVIKDECTGCDLCVAPCPTDCIEMIPVETTTDSWKWQLNAIPVVNITDAASDAANVKDSIK	198	Vibrio parahaemolyticus sv. O3:K6 RIMD 2210633	Gammaproteobacteria	Proteobacteria	Bacteria	Human	Heterotroph	Facultative
638068339	MARMKFLCDADRCIECNACVTACKNEHDVPWGINRRRVVTINDGKPGERSVSMACMHCTDAPCAAVCPVDCFYTTADAVVLHSKDLCIGCGYCFYACPFGAPQYPRVGNFGTRGKMDKCTFCAAGPEEDSTEIEYAKYGANRLAEGKLPLCAEMCSTKSLLAGDGEIIAAIYKERVTQRGYGSGAWGWQTAYRETVEV	198	Chelativorans sp. BNC1	Alphaproteobacteria	Proteobacteria	Bacteria	Wastewater		Aerobe
637749638	MKKIFVDYRKCVACKACETACAVAHHPSGSLFGLVGDARTQVNIRVLGVEHEAFPVSCRHCDPAACLSACPAGAITRDPETDAVVQNPEKCQACAMCAMVCPFDAISFKHTHRALPGREVAYKCDLCHERLAQGEEPACVQACHSGALVFQDSEPQRQSRAVASLKVYLLGEGEEPPLFSMYRELRRKTFARRRMEKS	198	Pelobacter carbinolicus Bd1, GraBd1	Deltaproteobacteria	Proteobacteria	Bacteria	Aquatic		Anaerobe
640121406	MAVMKFLCDTKRCIECNGCVTACKNENDSALEWGIQRRRVVTINDGLPGEASISVACMHCTDAPCMAVCPADCFYRTEDGIVLHNKDTCIGCGYCFYACPFGAPQFPKKTAFGSRGKMDKCTFCAGGPEETFSEAERKKYGANRIAEGKLPMCAELCSTKALLAGDAEVVSNIYRQRMASRGNPNVIWGYNPKTGEIN	198	Shewanella baltica OS155	Gammaproteobacteria	Proteobacteria	Bacteria	Aquatic	Heterotroph	Facultative
641628915	MARMKFLCDADRCIECNACVTACKNEHEVPWGINRRRVVTLNDGKPGERSVSMACMHCTDAPCAAVCPVNCFYTTADAVVLHSKDICIGCGYCFYACPFGAPQYPRVGNFGSRGKMDKCTYCSGGPEPDLSTAEYEKYGSNRLAEGKLPLCAEMCSTKALLAGDGEMIAEIYKQRVIKRGYGSGAWGWKTAYRETIAI	198	Methylobacterium radiotolerans JCM 2831	Alphaproteobacteria	Proteobacteria	Bacteria	Plants	Methylotroph	Aerobe
643602910	MARMKFLCDADRCIECNACVTACKNEHEVPWGINRRRVITLNDGKPGERSVSMACMHCTDAPCAAVCPVNCFYTTADAVVLHSKDLCIGCGYCFYACPFGAPQYPRVGNFGSRGKMDKCTYCSGGPEPDLSTIEYEKYGSNRLAEGKLPLCAEMCSTKALLAGDGEMIAQIYKERVIKRGYGSGAWGWKTAYRETVAI	198	Methylobacterium nodulans ORS 2060	Alphaproteobacteria	Proteobacteria	Bacteria	Plants	Methylotroph	Aerobe
644909901	MARMKFLCDADRCIECNACVTACKNEHEVPWGINRRRVVTLNDGKPGERSVSMACMHCTDAPCAAVCPVNCFYTTADAVVLHSKDICIGCGYCFYACPFGAPQYPRVGNFGSRGKMDKCTYCSGGPEPDFSTAEYEKYGSNRLAEGKLPLCAEMCSTKALLAGDGEMIAEIYKQRVIKRGYGSGAWGWKTAYRETVAI	198	Methylobacterium extorquens DM4	Alphaproteobacteria	Proteobacteria	Bacteria	Terrestrial	Methylotroph	Aerobe
2507427324	MIDNPGFVLEHCRKNCSKSAQDWSFLYQQLEQILKSMDLFSHLNQKFPVIHYHHLPKISIAGCPNACSQPQIKDIGLTGFLMPKFTEARCTGCQACCRSCQEGALSWQGRLEFDESKCIGCGDCVRSCKTGKILPGESGWTLHLGGRLGRHPQLARLSREKLQTSELPGIIGRILEDYIENGLPLERLTHFLDRRQNL	198	Desulfitobacterium dehalogenans JW/IU-DC1, ATCC 51507	Clostridia	Firmicutes	Bacteria	Aquatic		Anaerobe
2507426649	MSKHDTLLIDLDRCVGCMACTVACKIENRVDNGVFWNRVYKMGPEGQFPDNLDMFFFPRQCMHCEDPLCIKVCPTKATYKTENGVVLVDHNKCYGCGYCIWACPYDARTLNKEKGMVEKCMLCAHLTEKGEKPVCVATCLGTCRIFGDINDPNSEISMYLAEHQDRAFQIHPEIGTKPSVIYLRPRKGAKRLCQSNSR	198	Desulfitobacterium dehalogenans JW/IU-DC1, ATCC 51507	Clostridia	Firmicutes	Bacteria	Aquatic		Anaerobe
651118372	MGAWSGFGITFETMFRKSFTQGYPEKGKEKPMPPRMHGRHQLNRWPDGLEKCVGCELCAWACPADAIYVEGADNTDEERYSPGERYGRVYEINYLRCILCGMCIEACPTRALTMTNDFKMADTSRAKHIWTKDELLAPLKEGMEQPPHPRRLGDDEDDYFNGLPPSGQDDVRTGPANSGATAHRDDDNDTQHKDEEAA	198	Propionibacterium acnes 266	Actinobacteria	Actinobacteria	Bacteria	Human		Anaerobe
2511634404	MGAWSGFGITFETMFRKSFTQGYPEKGKEKPMPPRMHGRHQLNRWPDGLEKCVGCELCAWACPADAIYVEGADNTDEERYSPGERYGRVYEINYLRCILCGMCIEACPTRALTMTNDFKMADTSRAKHIWTKDELLAPLKEGMEQPPHPRRLGDDEDDYFNGLPPSGQDDVRTGPANSGATAHRDDDNDTQHKDEEAA	198	Propionibacterium acnes TypeIA2 P.acn31	Actinobacteria	Actinobacteria	Bacteria
2511980592	MPGHGLAKGLAVTLRTMTRRSVTAQYPDAQPELPPRTRGVIGLFEENCTVCMLCARECPDWCIYIDSHKETVPPAAPGGRERSRNVLDRFAIDFSLCMYCGICIEVCPFDALFWSPEFEYAETDIRELTHERDKLREWMWTVPAPPPLDAGAEEPKEIAAARKTAEKLAAAEQAGQAGQAEETGPAGQADPGRTEGDA	198	Streptomyces cattleya DSM 46488	Actinobacteria	Actinobacteria	Bacteria	Terrestrial
2511997078	MARMKFLCDADRCIECNACVTACKNEHEVPWGINRRRVVTINDGKPGERSVSMACMHCTDAPCAAVCPVNCFYTTADGVVLHSKDLCIGCGYCFYACPFGAPQYPKIGNFGSRGKMDKCTYCAGGPEADGSKDEYEKYGANRLAEGKLPLCAEMCSTKSLLAGDGEIIAQIYKERVVKRGYGSGAWGWKTAYRETIES	198	Bradyrhizobium japonicum USDA 6	Alphaproteobacteria	Proteobacteria	Bacteria			Aerobe	7
2562336031	MKRREFIKIATGAFSATVLLPAAARAWSLVKSPVGTNRLRPPGAVPEEIFAGKCIRCGRCVEVCPYRSIALLDIRSGIYAGTPIIAAEKIPCYLCMKCVEVCPTGTLLKVRQDETRMGMAVVNKHTCYSWQSLTICRTCFDVCPYKEKAISLDQLRPVVLEDFCVGCGICTHACPVTAEDGEKAITIEPIYARERVQW	198	Desulfocapsa sulfexigens DSM 10523	Deltaproteobacteria	Proteobacteria	Bacteria	Aquatic	Chemolithoautotroph	Anaerobe	7.1
2563757306	MSTILIAIIALAVLAAIFGAILGFASIRFKVEADPIVDQIDAILPQTQCGQCGYPGCRPYAEAIANGDHINKCPPGGQATIEKLADLMGVEPEESAHDLDSKIPTVAFIHEDMCIGCTKCIQACPVDAIVGGTKAVHTVIKDECTGCDLCVAPCPTDCIEMIPVATTTESWKWQLHSIPVLNITDAADNAANVKDSIK	198	Vibrio alginolyticus ATCC 17749	Gammaproteobacteria	Proteobacteria	Bacteria		Heterotroph
2585955376	MGAWSGFGITFETMFRKSFTQGYPEKGKEKPMPPRMHGRHQLNRWPDGLEKCVGCELCAWACPADAIYVEGADNTDEERYSPGERYGRVYEINYLRCILCGMCIEACPTRALTMTNDFKMADTSRAKHIWTKDELLAPLKEGMEQPPHPRRLGDDEDDYFNGLPPSGQDDVRTGPANSGATAHRDDDNDTQHKDEEAA	198	Propionibacterium acnes hdn-1	Actinobacteria	Actinobacteria	Bacteria			Anaerobe
2597812465	MARMKFLCDADRCIECNACVTACKNEHDVPWGINRRRVVTINDGKPGERSVSMACMHCTDAPCAAVCPVDCFYTTADAVVLHSKDLCIGCGYCFYACPFGAPQYPRVGNFGSRGKMDKCTFCAAGPEGDSTEIEYAKYGANRLAEGKLPLCAEMCSTKSLLAGDGEIIAAIYKERVTQRGYGSGAWGWQTAYRETIDV	198	Mesorhizobium ciceri ca181	Alphaproteobacteria	Proteobacteria	Bacteria			Aerobe	6.75
2598629363	MTTIMIAVLAIALLATLFGAILGFASIRFKVEADPIVDQIDAILPQTQCGQCGYPGCRPYAEAIANGDSINKCPPGGQATIEKLADLMGVEAEESAHDLEGKVKKVAFIHEDMCIGCTKCIQACPVDAIVGGTKALHTVIKDECTGCDLCVAPCPTDCIEMIPLETTTETWKWQLNAIPVVNISEANPNSATSRDQNN	198	Vibrio vulnificus 93U204	Gammaproteobacteria	Proteobacteria	Bacteria
2629925653	MIMTTVYFILVAIAVLALIFGAILGFASVKLKVEADPIVEKIDALLPQSQCGQCGYPGCKPYAEAIANGDDITKCIPGGQTVIVNIAELMGVEPPTTDIEGDPAPMVAFIDEDMCIGCTKCIQACPVDAIIGTNKAMHTIIPDLCTGCELCVPPCPTDCISMIKVESTIHNWNWKFDPKLVIPIVDTTTTQKKLIKGE	198	Pasteurella multocida OH1905	Gammaproteobacteria	Proteobacteria	Bacteria
2631617199	MMTSTLYLILIAITLLALIFGAILGVASVKLKVDADPIVEKIDALLPQSQCGQCGYPGCKPYAEAIAHGDDITKCIPGGQTVIINIAELMGVEPPSTEVEGDPVPMVAFIDESMCIGCTKCIQACPVDAIIGTNKAMHTIIPDLCTGCELCVPPCPTDCISMIKVKSNIDNWNWKFDPKLVIPIVDTTTTQKKFIKGE	198	Pasteurella multocida multocida OH4807	Gammaproteobacteria	Proteobacteria	Bacteria
2655160393	MSTILIAIIALAVLAAIFGAILGFASIRFKVEADPIVDQIDAILPQTQCGQCGYPGCRPYAEAIANGDNINKCPPGGQATIEKLADLMGVEPEESAHDLDSKVPTVAFIHEDMCIGCTKCIQACPVDAIVGGTKAVHTVIKDECTGCDLCVAPCPTDCIEMIPVETTTDSWKWQLNAIPVVNITDAASDAANVKDSIK	198	Vibrio parahaemolyticus FORC_004	Gammaproteobacteria	Proteobacteria	Bacteria
2668513539	MGAWSGFGITFETMFRKSFTQGYPEKGKEKPMPPRMHGRHQLNRWPDGLEKCVGCELCAWACPADAIYVEGADNTDEERYSPGERYGRVYEINYLRCILCGMCIEACPTRALTMTNDFKMADTSRAKHIWTKDELLAPLKEGMEQPPHPRRLGDDEDDYFNGLPPSGQDDVRTGPANSGATAHRDDDNDTQHKDEEAA	198	Cutibacterium acnes PA_30_2_L1	Actinobacteria	Actinobacteria	Bacteria
2687538703	MARMKFLCDADRCIECNACVTACKNEHEVPWGINRRRVVTIADGKPGERSVSMACMHCTDAPCAAVCPVNCFYTTADGVVLHSKDLCIGCGYCFYACPFGAPQYPKVGNFGSRGKMDKCTYCAGGPEADGSKEEYEKYGANRLAEGKLPLCAEMCSTKSLLAGDGEIIAQIYKERVLKRGYGSGAWGWKTAYRETIES	198	Bradyrhizobium diazoefficiens NK6	Alphaproteobacteria	Proteobacteria	Bacteria
2720450159	MSTILIAIIALAVLAAIFGAILGFASIRFKVEADPIVDQIDAILPQTQCGQCGYPGCRPYAEAIANGDHINKCPPGGQATIEKLADLMGVEPEESAHDLDSKIPTVAFIHEDMCIGCTKCIQACPVDAIVGGTKAVHTVIKDECTGCDLCVAPCPTDCIEMIPVATTTESWKWQLHSIPVLNITDAADNAANVKDSIK	198	Vibrio alginolyticus ZJ-T	Gammaproteobacteria	Proteobacteria	Bacteria	Fish
2721435927	MARMKFLCDADRCIECNACVTACKNEHEVPWGINRRRVVTINDGKPGERSVSMACMHCTDAPCAAVCPVNCFYTTADGVVLHSKDLCIGCGYCFYACPFGAPQYPKVGNFGSRGKMDKCTYCAGGPEADGSKEEYEKYGANRLAEGKLPLCAEMCSTKSLLAGDGEIIAQIYRERVLKRGYGSGAWGWKTAYRETIES	198	Bradyrhizobium japonicum J5	Alphaproteobacteria	Proteobacteria	Bacteria	Plants
2723511385	MKKIFVDYKKCVACKGCEIACAIQQHPSHSLYALVGDKKTQVNVRVLGVEHEAFPVSCRHCDPAMCLDACPSGAITRDPQTAAVVLNPDLCKACAMCAMVCPFDAVSFKQTHRARYDRTVAYKCDLCHERLQEGLNPACVDACHSNALVFKESDELSNQRAVQNLKVYLLGEEGEPPLFSLYRELRRKEFARRRSDKP	198	Pelobacter sp. SFB93	Deltaproteobacteria	Proteobacteria	Bacteria
2723846906	MARVKFLCDADRCIECNACVTACKNEHEVPWGINRRRVVTINDGKPGERSVSMACMHCTDAPCAAVCPVSCFYTTADGVVLHSKDLCIGCGYCFYACPFGAPQYPKVGNFGSRGKMDKCTYCAGGPEADSTPAEYAKYGANRLAEGKLPICAEMCSTKSLLAGDGAIIAEIYKERVMKRGYGSGMWGWKTAYSDSPTG	198	Bradyrhizobium icense LMTR 13	Alphaproteobacteria	Proteobacteria	Bacteria	Plants
2753605029	MARMKFLCDADRCIECNACVTACKNEHEVPWGINRRRVVTLNDGKPGERSVSMACMHCTDAPCAAVCPVNCFYTTADAVVLHSKDICIGCGYCFYACPFGAPQYPRVGNFGSRGKMDKCTYCSGGPEPDFSTAEYEKYGSNRLAEGKLPLCAEMCSTKALLAGDGEMIAEIYKQRVIKRGYGSGAWGWKTAYRETVAI	198	Methylobacterium zatmanii PSBB041	Alphaproteobacteria	Proteobacteria	Bacteria	Aquatic
637522671	MGAWSGFGITFETMFRKSFTQGYPEKGKEKPMPPRMHGRHQLNRWPDGLEKCVGCELCAWACPADAIYVEGADNTDEERYSPGERYGRVYEINYLRCILCGMCIEACPTRALTMTNDFKMADTSRAKHIWTKDELLAPLKEGMEQPPHPRRLGDDEDDYFNGLPPSGQDDVRTGPANSGATAHRDDDNDTQHKDEEAA	198	Propionibacterium acnes KPA171202	Actinobacteria	Actinobacteria	Bacteria	Human		Anaerobe
643459152	MAVMKFLCDTKRCIECNGCVTACKNENDSALEWGIQRRRVVTINDGLPGEASISVACMHCTDAPCMAVCPADCFYRTVDGIVLHNKDTCIGCGYCFYACPFGAPQFPKKTAFGSRGKMDKCTFCAGGPEETFSEAERKKYGANRIAEGKLPMCAELCSTKALLAGDAEVVSNIYRQRMASRGNPNVIWGYNPKTGEIN	198	Shewanella baltica OS223	Gammaproteobacteria	Proteobacteria	Bacteria	Aquatic	Heterotroph	Facultative
2511674661	MFKLLKTVFKAGDVTTKYPFQPYEVDDDFRGKPELNSDQCIVCAACTMACPANALTMRTDPVTGDRTWSLFLGRCIFCGRCEEVCPTKAIRLTQDFELSVTNKQDLYQETTFATVACQECGQPFISYKELNYTIDLFKQTLDDPNLVKQKLAVLHTCPVCKRQGSLEKTANMESNMRLKLIDFKEPVRLNFKQMIEQR	198	Aggregatibacter actinomycetemcomitans ANH9381	Gammaproteobacteria	Proteobacteria	Bacteria	Animal		Facultative
2511731664	MSTILIAIIALAVLAAIFGAILGFASIRFKVEADPIVDQIDAILPQTQCGQCGYPGCRPYAEAIANGDHINKCPPGGQATIEKLADLMGVEPEESAHDLDNKVPTVAFIHEDMCIGCTKCIQACPVDAIVGGTKALHTVIKEECTGCDLCVAPCPTDCIEMIPVATTTDSWKWKLNTIPVVDITDAAKDAANVKDSIN	198	Vibrio sp. EJY3	Gammaproteobacteria	Proteobacteria	Bacteria	Arthropoda	Autotroph	Facultative
2503798941	MFKVLKQVQDYAKESWQAAKYIGQGLSVTFDHMRRRPITVQYPYEKLIPSERFRGRIHFEFDKCIACEVCVRVCPINLPVVDWEFDKAVKKKKLNHYSIDFGVCIFCGNCVEYCPTNCLSMTEEYELATYDRHELNYDNVALGRLPYKVTQDPMVTPLREFGYLPKGVVDPHDLPAGSKRAGKDPEEILAATKAEDSN	198	Stanieria cyanosphaera PCC 7437	unclassified	Cyanobacteria	Bacteria	Aquatic	Photoautotroph
2523591739	MSEPSEPSGDTFMNPVAGFGVTFKAMFRKRLTEQYPETPKVTAPRFHGRHQLNRHPDGLEKCVGCELCAWACPADAIYVEGADNTDEERYSPGERYGRVYQINYARCILCGLCIEACPTRALTMTNDFELANTTRASLIYTKDELLAGLEEGMVDSPHAIFPGMDEQDYYRGLVTEAAPGTERQSAVSKGETEKEVDA	198	Streptomyces sp. Sv. ACTE SirexAA-E	Actinobacteria	Actinobacteria	Bacteria	Insecta		Aerobe
2559360086	MSTILIAIIALAVLAAIFGAILGFASIRFKVEADPIVDQIDAILPQTQCGQCGYPGCRPYAEAIANGDNINKCPPGGQATIEKLADLMGVEPEESAHDLDSKVPTVAFIHEDMCIGCTKCIQACPVDAIVGGTKAVHTVIKDECTGCDLCVAPCPTDCIEMIPVETTTDSWKWQLNAIPVVNITDAASDAANVKDSIK	198	Vibrio parahaemolyticus UCM-V493	Gammaproteobacteria	Proteobacteria	Bacteria
2586019029	MREEGTMNHLTNQYVMLHDEKRCIGCQACTVACKVLNDVPEGFSRVQVQIRAPEQASNALTHFQFVRVSCQHCENAPCVSVCPTGASYRDENGIVQVDKSRCIGCDYCVAACPFHVRYLNPQTGVADKCNFCADTRLAAGQSPACVSVCPTDALKFGRLDESEIQRWVGQKEVYRQQEARSGAVSLYRRKEVHQEGKA	198	Salmonella enterica enterica sv. Typhimurium VNP20009 (contamination screened)	Gammaproteobacteria	Proteobacteria	Bacteria
2621212640	MVVGIAIVVIGGLALLFGLLLGYAAGYFKIEGDPFVEQIEMLLPQSQCGKCGYPGCHPYAQAIANQEADINLCLPGGEITRHTLAELLNQDPNALSAEKPLEEIKILAVIEESQCIGCTLCIQACPVDAILGASRQMHTVLAQECTGCELCVAPCPVNCIQMVSVQPTLTTWKWPYPVVSLPVKPPQLFKSEEVELLL	198	Thioploca ingrica	Gammaproteobacteria	Proteobacteria	Bacteria
2656434520	MARLKFLCDADRCIECNACVTACKNENEVPWGINRRRVVTINDGKPGERSISMACMHCTDAPCKAVCPVDCFYNTADGIVLHSKDLCIGCGYCFYACPFGAPQYPRVGNFGSRGKMDKCTYCAGGPEPDLTAAEYQKYGANRIAEGKLPLCAEMCSTKSLLAGDGEIIAAIYKERVLKRGYGSGAWGWKTAYRETIDV	198	Chelatococcus sp. CO-6	Alphaproteobacteria	Proteobacteria	Bacteria
2687045650	MNSPSDVIAILSAIAVLTGLGIGFGALLGVVSERFKREDNPLVEQIDALLPQTQCGQCGYPGCRPYAEAINQGDALNKCPPGGEATIHALADLLGREPEPLDGEAQSEAKVAFIREAECIGCTKCIQACPVDAIIGAAKLMHTVIEDECTGCDLCLDPCPVDCIDMLPRSTPITQWQPVVAHSSNMIASDRQPASGVS	198	Halomonas sp. R57-5	Gammaproteobacteria	Proteobacteria	Bacteria
2687502783	MGVKVLRRRELTFWEELYIPQIFSGLRITSAHFFRNLFLHAAHSVGALTHRAASATFQYPEQPRPLARRFRSRHRLTVREEGTPRCVGCMLCETVCPARCITIVAGEHPDPNVEKYPVRFDIDLGICVYCGYCVEVCPEDAIRMDTGILDVAAYSRDEMKLDIHELMNPALRKPVVECDLKFPHECRHSGGEIKGSWE	198	Luteitalea pratensis DSM 100886	unclassified	Acidobacteria	Bacteria
2719399419	MGAWSGFGITFETMFRKPFTQGYPEKGKEKPMPPRMHGRHQLNRWPDGLEKCVGCELCAWACPADAIYVEGADNTDEERYSPGERYGRVYEINYLRCILCGMCIEACPTRALTMTNDFKMADTSRAKHIWTKDELLAPLKEGMEQPPHPRRLGDDEDDYFNGLPPSGQDDVRTGPTNSGAAARRGDDKDTQYKDEEAA	198	Propionibacterium sp. oral taxon 193 F0672	Actinobacteria	Actinobacteria	Bacteria	Human
2730777854	MTVFTYLREFCRLSWLKAFFTVKTPPLTKPSYFRDFPELTGKECTHCLACKMICPCPGAIDVVQMDGVWNPQITQGHCVRCGYCVEACPEGVLTSGDLLARKKEQGLVFSHEYIIKIDTGKCMGCGNCTTACPVNREIDPHMGAGGTSLSSDVLIRVEHGKNTVKHNERCKGCKVCMDTCPNGAIHVIRNVAALQEDR	198	Methanomicrobiales archaeon Methan_05	Methanomicrobia	Euryarchaeota	Archaea	Bioreactor
640832373	MAVMKFLCDTKRCIECNGCVTACKNENDSALEWGIQRRRVVTINDGLPGEASISVACMHCTDAPCMAVCPADCFYRTEDGIVLHNKDTCIGCGYCFYACPFGAPQFPKKTAFGSRGKMDKCTFCAGGPEETFSEAERKKYGANRIAEGKLPMCAELCSTKALLAGDAEVVSNIYRQRMASRGNPNVIWGYNPKTGEIN	198	Shewanella baltica OS185	Gammaproteobacteria	Proteobacteria	Bacteria	Aquatic	Heterotroph	Facultative
643523222	MARMKFLCDADRCIECNACVTACKNEHEVPWGINRRRVVTLNDGKPGERSVSMACMHCTDAPCAAVCPVNCFYTTADAVVLHSKDICIGCGYCFYACPFGAPQYPRVGNFGSRGKMDKCTYCSGGPEPDFSTAEYEKYGSNRLAEGKLPLCAEMCSTKALLAGDGEMIAEIYKQRVIKRGYGSGAWGWKTAYRETVAI	198	Methylobacterium chloromethanicum CM4	Alphaproteobacteria	Proteobacteria	Bacteria	Terrestrial	Methylotroph	Aerobe
644804645	MNSMGLRPFVSVTPGACIGCRACELACAAAHMAAGATVGSLTRPPVPRLYLVREAGTAAPVACRHCEAAPCAAVCPTAAVRCDASGVVVEPARCIGCKACLAVCPVGAMAMAEVQDHGRPVLRRVPDPAVPGGFVEEPAWLASKCDLCRERPAGPACVGACPAGALSLVIPGEVRRVRLLAAARAMAAAASGAREEGR	198	Desulfovibrio magneticus RS-1	Deltaproteobacteria	Proteobacteria	Bacteria	Aquatic		Anaerobe
644810527	MARMKFLCDADRCIECNACVTACKNEHEVPWGINRRRVVTLNDGKPGERSVSMACMHCTDAPCAAVCPVNCFYTTADAVVLHSKDICIGCGYCFYACPFGAPQYPRVGNFGSRGKMDKCTYCSGGPEPDFSTAEYEKYGSNRLAEGKLPLCAEMCSTKALLAGDGEMIAEIYKQRVIKRGYGSGAWGWKTAYRETVAI	198	Methylobacterium extorquens AM1	Alphaproteobacteria	Proteobacteria	Bacteria	Air	Methylotroph	Aerobe
646813166	MSNNNVDFSRMKFYCDENLCIDCNGCVVACKEAHEVPVGVNRRKVVTVNEGIVGKEISISMACMHCADAPCQQVCPTDCFYIRTDGIVLHNKDICIGCGYCLFACPFGAPQFPKDGAFGTKGKMDKCTMCAGGPEETNSHEEFEKYGQNRISEGKVPMCAAMCSTKALLVGDADEVALIKTYRATFKGKGIATESYGW	198	Arcobacter nitrofigilis DSM 7299	Epsilonproteobacteria	Proteobacteria	Bacteria	Plants	Chemosynthetic	Microaerophilic
646743689	MGAWSGFGITFETMFRKSFTQGYPEKGKEKPMPPRMHGRHQLNRWPDGLEKCVGCELCAWACPADAIYVEGADNTDEERYSPGERYGRVYEINYLRCILCGMCIEACPTRALTMTNDFKMADTSRAKHIWTKDELLAPLKEGMEQPPHPRRLGDDEDDYFNGLPPSGQDDVRTGPANSGATAHRDDDNDTQHKDEEAA	198	Propionibacterium acnes SK137	Actinobacteria	Actinobacteria	Bacteria	Human		Anaerobe
2507243428	MARYGMVIDLRSCVGCQACSAACSLENQTPYWSNKWRTKVKDIEVGQYPNTGRHFVPTICMHCKEPACMTVCPSKATFKNDDGFVLVNYDTCLGCKACMAACPYGARYVYDKEDVRQAKEIYGDSTQHTKVHIDKCTFCQDRIARGMEPACVSTCPTTSRMVGDLDDPNSEVAKAVSSGLAKPLRPDLDTEPRVYYIY	198	Desulfitobacterium metallireducens 853-15A, DSM 15288	Clostridia	Firmicutes	Bacteria	Aquatic		Anaerobe
651220976	MAVMKFLCDTKRCIECNGCVTACKNENDSALEWGIQRRRVVTINDGLPGEASISVACMHCTDAPCMAVCPADCFYRTEDGIVLHNKDTCIGCGYCFYACPFGAPQFPKKTAFGSRGKMDKCTFCAGGPEETFSEAERKKYGANRIAEGKLPMCAELCSTKALLAGDAEVVSNIYRQRMASRGNPNVIWGYNPKTGEIN	198	Shewanella baltica OS117	Gammaproteobacteria	Proteobacteria	Bacteria	Aquatic	Heterotroph	Facultative
2510452835	MAVMKFLCDTKRCIECNGCVTACKNENDSALEWGIQRRRVVTINDGQPGEASISVACMHCTDAPCMAVCPADCFYRTDDGIVLHNKDTCIGCGYCFYACPFGAPQFPKKTAFGSRGKMDKCTFCAGGPEETFSEAERKKYGANRIAEGKLPMCAELCATKALLAGDAGVVSNIYRERMASRGNPNVIWGYNPKTGEIN	198	Shewanella putrefaciens 200 (Missing data)	Gammaproteobacteria	Proteobacteria	Bacteria	Wastewater	Heterotroph	Anaerobe
2511530662	MGAWSGFGITFETMFRKSFTQGYPEKGKEKPMPPRMHGRHQLNRWPDGLEKCVGCELCAWACPADAIYVEGADNTDEERYSPGERYGRVYEINYLRCILCGMCIEACPTRALTMTNDFKMADTSRAKHIWTKDELLAPLKEGMEQPPHPRRLGDDEDDYFNGLPPSGQDDVRTGPANSGATAHRDDDNDTQHKDEEAA	198	Propionibacterium acnes TypeIA2 P.acn33	Actinobacteria	Actinobacteria	Bacteria
2512039515	MARMKFLCDADRCIECNACVTACKNEHEVPWGINRRRVVTINDGKPGERSISVACMHCSDAPCKAVCPVDCFYQTEQGVVLHNKDLCIGCGYCFYACPFGAPQYPQAGNFGTRGKMDKCTFCAGGPEADNTDAEYKKYGRNRLAEGKLPLCAEMCSTKALLAGDGDKVSDIYRERVVARGFGSGAWGWGTAYQMKAGS	198	Azospirillum brasilense Sp245	Alphaproteobacteria	Proteobacteria	Bacteria			Facultative
2512821803	MIMTTVYFILVAIAVLALIFGAILGFASVKLKVEADPIVEKIDALLPQSQCGQCGYPGCKPYAEAIANGDDITKCIPGGQTVIVNIAELMGVEPPTTDIEGDPAPMVAFIDEDMCIGCTKCIQACPVDAIIGTNKAMHTIIPDLCTGCELCVPPCPTDCISMIKIESTIHNWNWKFDPKLVIPIVNTTTTQKKLIKGE	198	Pasteurella multocida multocida HN06	Gammaproteobacteria	Proteobacteria	Bacteria	Mammals		Facultative
2510235074	MAARAKFLVDAERCIECNACVTACKNEHEVPWGINRRKVVTLNDGKPGERSISVACMHCSDAPCMAVCPVDCFYQNEEGVVLHSKDLCIGCGYCFYACPFGAPQFPQAGNFGSRGKMDKCTFCAGGPEENHSTAEFQKYGRNRIAEGKLPICAEMCATKALLAGDGDVVAGIYRERVVARGFGSGAWGWGTAYDQKGG	198	Roseobacter litoralis Och 149	Alphaproteobacteria	Proteobacteria	Bacteria	Plants	Photosynthetic, Phototroph	Aerobe
2723949169	MSTILIAIIALAVLAAIFGAILGFASIRFKVEADPIVDQIDAILPQTQCGQCGYPGCRPYAEAIANGDNINKCPPGGQATIEKLADLMGVEPEESAHDLDSKVPTVAFIHEDMCIGCTKCIQACPVDAIVGGTKAVHTVIKDECTGCDLCVAPCPTDCIEMIPVETTTDSWKWQLNAIPVVNITDAASDAANVKDSIK	198	Vibrio parahaemolyticus ATCC 17802	Gammaproteobacteria	Proteobacteria	Bacteria
637753233	MARYGMVIDLRTCVGCQACSAACATENQTPYWSDKWRTRVLDIEKGEYPNTGRHFVPTICMHCEEPACLTICPSQATFRDENGSILVNYDTCLGCKACMAACPYGARYVYDKNDVAKNREIHGELSQHKVVHIDKCTFCFDRVERGLEPACVSTCPAHARIFGDLDDPHSEVARLVASGIAKPLRPDLNTKPKVFYIY	198	Carboxydothermus hydrogenoformans Z-2901	Clostridia	Firmicutes	Bacteria	Aquatic	Chemolithotroph	Anaerobe
637346230	MAVMKFLCDTKRCIECNGCVTACKNENDSALEWGIQRRRVVTINDGQPGEASISVACMHCTDAPCMAVCPADCFYRTDDGIVLHNKDTCIGCGYCFYACPFGAPQFPKKTAFGSRGKMDKCTFCAGGPEETFSEAEHKKYGANRIAEGKLPMCAELCATKALLAGDAEVVSNIYRQRMASRGNPNVIWGYNPKTGEIN	198	Shewanella oneidensis MR-1	Gammaproteobacteria	Proteobacteria	Bacteria	Aquatic	Heterotroph	Facultative
638124483	MAVMKFLCDTKRCIECNGCVTACKNENDSALEWGIQRRRVVTINDGQPGEASISVACMHCTDAPCMAVCPADCFYRTDDGIVLHNKDTCIGCGYCFYACPFGAPQFPKKTAFGSRGKMDKCTFCAGGPEETFSEAEHKKYGANRIAEGKLPMCAELCSTKALLAGDAEVVSNIYRQRMASRGNPNVIWGYNPKTGEIN	198	Shewanella sp. MR-7	Gammaproteobacteria	Proteobacteria	Bacteria	Aquatic	Heterotroph	Anaerobe
637363368	MTTIMIAVLAIALLATLFGAILGFASIRFKVEADPIVDQIDAILPQTQCGQCGYPGCRPYAEAIANGDSINKCPPGGQATIEKLADLMGVEAEESAHDLEGKVKKVAFIHEDMCIGCTKCIQACPVDAIVGGTKALHTVIKDECTGCDLCVAPCPTDCIEMIPLETTTETWKWQLNAIPVVNISEANPNSATSRDQNN	198	Vibrio vulnificus CMCP6	Gammaproteobacteria	Proteobacteria	Bacteria	Human	Heterotroph	Facultative
637467944	MTTIMIAVLAIALLATLFGAILGFASIRFKVEADPIVDQIDAILPQTQCGQCGYPGCRPYAEAIANGDSINKCPPGGQATIEKLADLMGVEAEESAHDLEGKVKKVAFIHEDMCIGCTKCIQACPVDAIVGGTKALHTVIKDECTGCDLCVAPCPTDCIEMIPLETTTETWKWQLNAIPVVNISEANPNSATSRDQNN	198	Vibrio vulnificus YJ016	Gammaproteobacteria	Proteobacteria	Bacteria	Built environment	Heterotroph	Facultative
637069974	MIITTVYFILVAIAVLALIFGAILGFASVKLKVEADPIVEKIDALLPQSQCGQCGYPGCKPYAEAIANGDDITKCIPGGQTVIVNIAELMGVEPPTTDIEGDPAPMVAFIDEDMCIGCTKCIQACPVDAIIGTNKAMHTIIPDLCTGCELCVPPCPTDCISMIKVESTIHNWNWKFDPKLVIPIVDTTTTQKKLIKGE	198	Pasteurella multocida multocida sv. 3 Pm70	Gammaproteobacteria	Proteobacteria	Bacteria	Birds		Facultative
641290581	MAVMKFLCDTKRCIECNGCVTACKNENDSALEWGIQRRRVVTINDGLPGEASISVACMHCTDAPCMAVCPADCFYRTEDGIVLHNKDTCIGCGYCFYACPFGAPQFPKKTAFGSRGKMDKCTFCAGGPEETFSEAERKKYGANRIAEGKLPMCAELCSTKALLAGDAEVVSNIYRQRMASRGNPNVIWGYNPKTGEIN	198	Shewanella baltica OS195	Gammaproteobacteria	Proteobacteria	Bacteria	Aquatic	Heterotroph	Facultative
648730292	MAVMKFLCDTKRCIECNGCVTACKNENDSALEWGIQRRRVVTINDGLPGEASISVACMHCTDAPCMAVCPADCFYRTEDGIVLHNKDTCIGCGYCFYACPFGAPQFPKKTAFGSRGKMDKCTFCAGGPEETFSEAERKKYGANRIAEGKLPMCAELCSTKALLAGDAEVVSNIYRQRMASRGNPNVIWGYNPKTGEIN	198	Shewanella baltica BA175	Gammaproteobacteria	Proteobacteria	Bacteria	Aquatic	Heterotroph	Facultative
2511721683	MGAWSGFGITFETMFRKSFTQGYPEKGKEKPMPPRMHGRHQLNRWPDGLEKCVGCELCAWACPADAIYVEGADNTDEERYSPGERYGRVYEINYLRCILCGMCIEACPTRALTMTNDFKMADTSRAKHIWTKDELLAPLKEGMEQPPHPRRLGDDEDDYFNGLPPSGQDDVRTGPANSGATAHRDDDNDTQHKDEEAA	198	Propionibacterium acnes TypeIA2 P.acn17	Actinobacteria	Actinobacteria	Bacteria
2520791696	MARMKFLCDADRCIECNACVTACKNEHEVPWGINRRRVVTINDGKPGERSISMACMHCTDAPCAAVCPVNCFYTTADAVVLHSKDLCIGCGYCFYACPFGAPQYPKVGNFGSRGKMDKCTYCAGGPEADGSKEEYEKYGANRLAEGKLPLCAEMCSTKSLLAGDGEIIAQIYKERVMKRGYGSGAWGWKTAYRESIES	198	Bradyrhizobium sp. CCGE-LA001	Alphaproteobacteria	Proteobacteria	Bacteria	Plants
2523162044	MGAWSGFGITFETMFRKSFTQGYPEKGKEKPMPPRMHGRHQLNRWPDGLEKCVGCELCAWACPADAIYVEGADNTDEERYSPGERYGRVYEINYLRCILCGMCIEACPTRALTMTNDFKMADTSRAKHIWTKDELLAPLKEGMEQPPHPRRLGDDEDDYFNGLPPSGQDDVRTGPANSGATAHRDDDNDTQHKDEEAA	198	Propionibacterium acnes C1	Actinobacteria	Actinobacteria	Bacteria	Human		Anaerobe
2562315763	MGAWSGFGITFETMFRKSFTQGYPEKGKEKPMPPRMHGRHQLNRWPDGLEKCVGCELCAWACPADAIYVEGADNTDEERYSPGERYGRVYEINYLRCILCGMCIEACPTRALTMTNDFKMADTSRAKHIWTKDELLAPLKEGMEQPPHPRRLGDDEDDYFNGLPPSGQDDVRTGPANSGATAHRDDDNDTQHKDEEAA	198	Propionibacterium acnes HL096PA1	Actinobacteria	Actinobacteria	Bacteria			Anaerobe
2563636582	MSTILIAIIAIAVLAAIFGAILGFASIRFKVEADPIVEQIDAILPQTQCGQCGYPGCRPYAEAIANGDNINKCPPGGQATIEKLADLMGVEPEESAHDLDSKVPTVAFIHEDMCIGCTKCIQACPVDAIVGGTKAVHTVIKDECTGCDLCVAPCPTDCIEMIPVETTTDSWKWQLNAIPVVNITDAASDAANVKDSIK	198	Vibrio parahaemolyticus BB22OP	Gammaproteobacteria	Proteobacteria	Bacteria	Food production
2641296987	MVRYSMVIDLNRCIGCGACVAACIAENRREQAMRAISEGLTALENFKKRTYVNTYIQGTFPNVSVYYTHMICQHCENPPCVSVCPTGASYKTPDGVVLVDSQKCIGCEYCVQACPYGARFWDEYKRSIDKCTFCIHRVSAGQEPACVSTCPTNARVFGDLDDPASEVSKLVSSGAAVPLKSEEGTKPKVFYIFPIRKR	198	Thermofilum uzonense 1807-2	Thermoprotei	Crenarchaeota	Archaea
2662247515	MGAWSGFGITFETMFRKSFTQGYPEKGKEKPMPPRMHGRHQLNRWPDGLEKCVGCELCAWACPADAIYVEGADNTDEERYSPGERYGRVYEINYLRCILCGMCIEACPTRALTMTNDFKMADTSRAKHIWTKDELLAPLKEGMEQPPHPRRLGDDEDDYFNGLPPSGQDDVRTGPANSGATAHRDDDNDTQHKDEEAA	198	Cutibacterium acnes PA_12_1_R1	Actinobacteria	Actinobacteria	Bacteria
2687569350	VAVTRRAFAGFLGATAALGALGGATRAFAGDGSLLRPPGGQDEAQFISRCVKCDRCRSVCHTGAITLATVEDGFLNARTPTLDFHRGICDFCDDCARVCATGAIVPFNEETEKIGIAVVQSDRCLSYTQSCEDCVNACPYQAITLDSGRHPVVNADLCNGCGVCENVCPALVYGQFAGGKRRGIVVRPASEVEGYVVR	198	Denitrobacterium detoxificans NPOH1	Coriobacteriia	Actinobacteria	Bacteria
2687569215	MPFMTRNCIVVDLNRCIGCFSCEVACKAENGIALGEQWNKVIIEGPHGTFPDIEQYWLPTMCQQCQDAPCVNVCPTGASYRDPETNIVLVDKSKCIGCKYCMMACPYGVRSWNSSESCVEKCTLCGHLTANGEKPVCVAKCCGEARFYGDLDDPTSDAAKAIAAADPQDVHHLTDVGNGPSTAYILRKSIATWRSSEE	198	Denitrobacterium detoxificans NPOH1	Coriobacteriia	Actinobacteria	Bacteria
2719531472	MIITTVYFILVAIAVLALIFGAILGFASVKLKVEADPIVEKIDALLPQSQCGQCGYPGCKPYAEAIANGDDITKCIPGGQTVIVNIAELMGVEPPTTDIEGDPAPMVAFIDEDMCIGCTKCIQACPVDAIIGTNKAMHTIIPDLCTGCELCVPPCPTDCISMIKVESTIHNWNWKFDPKLVIPIVDTTTTQKKLIKGE	198	Pasteurella multocida Razi_Pm0001	Gammaproteobacteria	Proteobacteria	Bacteria	Mammals
2719757731	MSTILIAIIALAVLAAIFGAILGFASIRFKVEADPIVDQIDAILPQTQCGQCGYPGCRPYAEAIANGDNINKCPPGGQATIEKLADLMGVEPEESAHDLDSKVPTVAFIHEDMCIGCTKCIQACPVDAIVGGTKAVHTVIKDECTGCDLCVAPCPTDCIEMIPVETTTDSWKWQLNAIPVVNITDAASDAANVKDSIK	198	Vibrio parahaemolyticus sv. O1:Kuk FDA_R31	Gammaproteobacteria	Proteobacteria	Bacteria
2728155768	MSTILIAIIALAVLAAIFGAILGFASIRFKVEADPIVDQIDAILPQTQCGQCGYPGCRPYAEAIANGDHINKCPPGGQATIEKLADLMGVEPEESAHDLDSKIPTVAFIHEDMCIGCTKCIQACPVDAIVGGTKAVHTVIKDECTGCDLCVAPCPTDCIEMIPVATTTESWKWQLHSIPVLNITDAADNAANVKDSIK	198	Vibrio alginolyticus K01M1 (K01M1)	Gammaproteobacteria	Proteobacteria	Bacteria	Aquatic
637971541	MARMKFLCDADRCIECNACVTACKNEHEVPWGINRRRVVTINDGKPGERSVSMACMHCTDAPCAAVCPVNCFYTTEDGVVLHSKDLCIGCGYCFYACPFGAPQYPKVSNFGSRGKMDKCTFCAGGPEADGSKEEYEKYGANRLAEGKLPLCAEMCSTKSLLAGDGEIIAEIYKERVTKRGYGSGAWGWQTAYRETITS	198	Nitrobacter hamburgensis X14	Alphaproteobacteria	Proteobacteria	Bacteria	Terrestrial	Chemolithoautotroph, Lithoautotroph	Aerobe
646406040	MSTILIAIIALAVLAAIFGAILGFASIRFKVEADPIVDQIDAILPQTQCGQCGYPGCRPYAEAIANGDHINKCPPGGQATIEKLADLMGVEPEESAHDLDNKIPTVAFIHEDMCIGCTKCIQACPVDAIVGGTKAVHTVIKDECTGCDLCVAPCPTDCIEMIPVATTTESWKWQLNSIPVLNITDAADDAANVKDSIK	198	Vibrio antiquarius Ex25	Gammaproteobacteria	Proteobacteria	Bacteria	Aquatic	Heterotroph	Facultative
2508708365	MRLKVDGKEMEAREGALLLELVQVPTLCHHPHTETRGLCRLCLVEVDGRLSPACATEAREGMEVWSDTPGLRALRKTLLEWLLLTTDLSLAPELQALALALEAEPGRWGEVPGRKGREAIEDNPFFLRDYAKCVNCRRCVDACGDGIMGVYALTLTGRGLLAHPTTPLDRPLPETPCVFCGNCVQVCPTGALRPLTEV	198	Thermus oshimai JL-2	Deinococci	Deinococcus-Thermus	Bacteria	Aquatic	Chemoorganotroph	Anaerobe
2512390492	MIMTTVYFILVAIAVLALIFGAILGFASVKLKVEADPIVEKIDALLPQSQCGQCGYPGCKPYAEAIANGDDITKCIPGGQTVIVNIAELMGVEPPTTDIEGDPAPMVAFIDEDMCIGCTKCIQACPVDAIIGTNKAMHTIIPDLCTGCELCVPPCPTDCISMIKVESTIHNWNWKFDPKLVIPIVDTTTTQKKLIKGE	198	Pasteurella multocida 36950	Gammaproteobacteria	Proteobacteria	Bacteria	Mammals
2579566356	MARMKFLCDADRCIECNACVTACKNEHEVPWGINRRRVVTINDGKPGERSISVACMHCSDAPCKAVCPVDCFYQTEQGVVLHNKDLCIGCGYCFYACPFGAPQYPQAGNFGTRGKMDKCTFCAGGPEADNTDAEYRKYGRNRLAEGKLPLCAEMCSTKALLAGDGDKVSDIYRERVVARGFGSGAWGWGTAYQMKAGS	198	Azospirillum brasilense Az39	Alphaproteobacteria	Proteobacteria	Bacteria			Aerobe
2656608197	MARMKFLCDAERCIECNACVTACKNENEVPWGVNRRRVVTINDGKPGERSISVACMHCSDAPCMAVCPVDCFYQTADGIVLHDKDLCIGCGYCFYACPFGAPQYPQASNFGSRGKMDKCTFCAGGPEEDMSAAEFQKYGRNRIAEGKLPLCAEMCSTKALLAGDGDTVSQIYRERIVARGFGAGAWGWGTAYEQKSGG	198	Hoeflea sp. IMCC20628	Alphaproteobacteria	Proteobacteria	Bacteria
2661861333	MGAWSGFGITFETMFRKSFTQGYPEKGKEKPMPPRMHGRHQLNRWPDGLEKCVGCELCAWACPADAIYVEGADNTDEERYSPGERYGRVYEINYLRCILCGMCIEACPTRALTMTNDFKMADTSRAKHIWTKDELLAPLKEGMEQPPHPRRLGDDEDDYFNGLPPSGQDDVRTGPANSGATAHRDDDNDTQHKDEEAA	198	Cutibacterium acnes PA_12_1_L1	Actinobacteria	Actinobacteria	Bacteria
2686593070	MARMKFLCDADRCIECNACVTACKNEHEVPWGINRRRVVTLNDGKPGERSVSMACMHCTDAPCAAVCPVNCFYTTADAVVLHSKDICIGCGYCFYACPFGAPQYPRVGNFGSRGKMDKCTYCSGGPEPDFSTAEYEKYGSNRLAEGKLPLCAEMCSTKALLAGDGEMIAEIYKQRVIKRGYGSGAWGWKTAYRETVAI	198	Methylobacterium sp. AMS5	Alphaproteobacteria	Proteobacteria	Bacteria
2687760850	MSTILIAIIALAVLAAIFGAILGFASIRFKVEADPIVDQIDAILPQTQCGQCGYPGCRPYAEAIANGDNINKCPPGGQATIEKLADLMGVEPEESAHDLDSKVPTVAFIHEDMCIGCTKCIQACPVDAIVGGTKAVHTVIKDECTGCDLCVAPCPTDCIEMIPVETTTDSWKWQLNAIPVVNITDAASDAANVKDSIK	198	Vibrio parahaemolyticus FORC_014	Gammaproteobacteria	Proteobacteria	Bacteria
2687828469	MSTILIAIIALAVLAAIFGAILGFASIRFKVEADPIVDQIDAILPQTQCGQCGYPGCRPYAEAIANGDNINKCPPGGQATIEKLADLMGVEPEESAHDLDSKVPTVAFIHEDMCIGCTKCIQACPVDAIVGGTKAVHTVIKDECTGCDLCVAPCPTDCIEMIPVETTTDSWKWQLNAIPVVNITDAARDAANVKDSIK	198	Vibrio parahaemolyticus FORC_008	Gammaproteobacteria	Proteobacteria	Bacteria
2688110250	MFKLLKTVFKAGDVTTKYPFQPYEVDDDFRGKPELNSDQCIVCAACTMACPANALTMRTDPVTGDRTWSLFLGRCIFCGRCEEVCPTKAIRLTQDFELSVTNKQDLYQETTFATVACQECGQPFISYKELNYTIDLFKQTLDDPNLVKQKLAVLHTCPVCKRQGSLEKTANMESNMRLKLIDFKEPVRLNFKQMIEQR	198	Aggregatibacter actinomycetemcomitans VT1169	Gammaproteobacteria	Proteobacteria	Bacteria
2688303650	MARMKFLCDADRCIECNACVTACKNENEVPWGINRRRVVTINDGKPGERSVSMACMHCTDAPCMAVCPVDCFYNTADGVVLHNKDLCIGCGYCFYACPFGAPQYPKVGNFGSRGKMDKCTYCSGGPEVDLSPAEFQKYGSNRLAEGKLPLCAEMCSTKSLLAGDGEIIAQIYKERVVKRGYGSGAWGWQTAYKETIAI	198	Bosea sp. PAMC 26642	Alphaproteobacteria	Proteobacteria	Bacteria
2719796300	MARMKFLCDADRCIECNACVTACKNEHEVPWGINRRRVVTIADGKPGERSVSMACMHCTDAPCAAVCPVNCFYTTADGVVLHSKDLCIGCGYCFYACPFGAPQYPKVGNFGSRGKMDKCTYCAGGPEADGSKEEYEKYGANRLAEGKLPLCAEMCSTKSLLAGDGEIIAQIYKERVLKRGYGSGAWGWKTAYRETIES	198	Bradyrhizobium diazoefficiens USDA 122	Alphaproteobacteria	Proteobacteria	Bacteria	Plants
2723014630	MARMKFLCDADRCIECNACVTACKNEHEVPWGINRRRVVTLNDGKPGERSVSMACMHCTDAPCAAVCPVNCFYTTADAVVLHSKDICIGCGYCFYACPFGAPQYPRVGNFGSRGKMDKCTYCSGGPEPDLSTAEYEKYGSNRLAEGKLPLCAEMCSTKALLAGDGEMIAEIYKQRVIKRGYGSGAWGWKTAYRETIAI	198	Methylobacterium sp. c1	Alphaproteobacteria	Proteobacteria	Bacteria	Wastewater
2723955890	MSTILIAIIALAVLAAIFGAILGFASIRFKVEADPIVDQIDAILPQTQCGQCGYPGCRPYAEAIANGDNINKCPPGGQATIEKLADLMGVEPEESAHDLDSKVPTVAFIHEDMCIGCTKCIQACPVDAIVGGTKAVHTVIKDECTGCDLCVAPCPTDCIEMIPVETTTDSWKWQLNAIPVVNITDAASDAANVKDSIK	198	Vibrio parahaemolyticus FORC_022	Gammaproteobacteria	Proteobacteria	Bacteria	Food production
2724144689	MSTILIAIIALAVLAAIFGAILGFASIRFKVEADPIVDQIDAILPQTQCGQCGYPGCRPYAEAIANGDNINKCPPGGQATIEKLADLMGVEPEESAHDLDSKVPTVAFIHEDMCIGCTKCIQACPVDAIVGGTKAVHTVIKDECTGCDLCVAPCPTDCIEMIPVETTTDSWKWQLNAIPVVNITDAASDAANVKDSIK	198	Vibrio parahaemolyticus FORC_023 378	Gammaproteobacteria	Proteobacteria	Bacteria	Human
2728237649	MSTILIAIIALAVLAAIFGAILGFASIRFKVEADPIVDQIDAILPQTQCGQCGYPGCRPYAEAIANGDHINKCPPGGQATIEKLADLMGVEPEESAHDLDSKIPTVAFIHEDMCIGCTKCIQACPVDAIVGGTKAVHTVIKDECTGCDLCVAPCPTDCIEMIPVATTTESWKWQLHSIPVLNITDAADNAANVKDSIK	198	Vibrio alginolyticus K10K4 (K10K4)	Gammaproteobacteria	Proteobacteria	Bacteria	Aquatic
2728242587	MSTILIAIIALAVLAAIFGAILGFASIRFKVEADPIVDQIDAILPQTQCGQCGYPGCRPYAEAIANGDHINKCPPGGQATIEKLADLMGVEPEESAHDLDSKIPTVAFIHEDMCIGCTKCIQACPVDAIVGGTKAVHTVIKDECTGCDLCVAPCPTDCIEMIPVATTTESWKWQLHSIPVLNITDAADNAANVKDSIK	198	Vibrio alginolyticus K08M3 (K08M3)	Gammaproteobacteria	Proteobacteria	Bacteria	Aquatic
2753578662	MAVMKFLCDTKRCIECNGCVTACKNENDSALEWGIQRRRVVTINDGEPGEASISVACMHCTDAPCMAVCPADCFYQTEDGLILHDKDTCIGCGYCFYACPFGAPQFPKKTAYGSRGKMDKCTFCAGGPEENHSEAERKKYGANRIAEGKLPMCAELCSTKALLAGDAEIVSTIYRERMAKRGNPNTIWGYDPKTGDMV	198	Shewanella japonica KCTC 22435	Gammaproteobacteria	Proteobacteria	Bacteria	Aquatic
2758419140	MARMKFLCDADRCIECNACVTACKNENEVPWGINRRRVVTINDGKPGERSVSMACMHCTDAPCAAVCPVNCFYTTADAVVLHSKDLCIGCGYCFYACPFGAPQYPRVGNFGSRGKMDKCTYCAGGPEADGSQAEFDKYGANRLAEGKLPMCAEMCSTKSLLAGDGEIIAQIYKERVVKRGYGSGAWGWKTAYKETIAS	198	Pseudorhodoplanes sinuspersici RIPI110	Alphaproteobacteria	Proteobacteria	Bacteria
2758566211	MAIDPKYGRRDFLKDSVLSVAKAAREYSQHAEALPEKVAPAPRTDWLRPPGAVAEPLFLDRCTQCSDCAKACPHGAIVFHQGDGTPIIFPDQAPCMLCEDLPCVAACGTEALVSVPSRDYVRMGTAVVSHRLCTAGQGCHACASKCPTEALSMDFDEQRLLVSGERCVGCGVCEQVCKTVNDHIAIRVTPYRLLSPAC	198	Nitrospira japonica NJ11	Nitrospira	Nitrospirae	Bacteria	Wastewater
638120366	MAVMKFLCDTKRCIECNGCVTACKNENDSALEWGIQRRRVVTINDGQPGEASISVACMHCTDAPCMAVCPADCFYRTDDGIVLHNKDTCIGCGYCFYACPFGAPQFPKKTAFGSRGKMDKCTFCAGGPEETFSEAEHKKYGANRIAEGKLPMCAELCSTKALLAGDAEVVSNIYRQRMASRGNPNVIWGYNPKTGEIN	198	Shewanella sp. MR-4	Gammaproteobacteria	Proteobacteria	Bacteria	Aquatic	Heterotroph	Anaerobe
637263220	MLRLLKKALQVGEATVEYPFKPVEVAQGFRGKPAYDFSRCIGCGACATACPSNAITMDCDLDRGIKSWNINYGRCIFCGRCEEVCPTGAIVLSTEFELAVIKKEDMYCRAEFQLCRCIFCGEYFETFREIEYVREILEQTGLTKKSLESWVQLLKVCPKCRRHKVARIAALDNWHVDLNGRREEKWNQKLSYKNLKQS	198	Caldanaerobacter subterraneus tengcongensis MB4T	Clostridia	Firmicutes	Bacteria	Aquatic		Anaerobe
639728533	MAVMKFLCDTKRCIECNGCVTACKNENDSALEWGIQRRRVVTINDGQPGEASISVACMHCTDAPCMAVCPADCFYRTDDGIVLHNKDTCIGCGYCFYACPFGAPQFPKKTAFGSRGKMDKCTFCAGGPEETFSEAEHKKYGANRIAEGKLPMCAELCSTKALLAGDAEVVSNIYRQRMASRGNPNVIWGYNPKTGEIN	198	Shewanella sp. ANA-3	Gammaproteobacteria	Proteobacteria	Bacteria	Aquatic	Heterotroph	Anaerobe
639817968	MAVMKFLCDTKRCIECNGCVTACKNENDSALEWGIQRRRVVTINDGQPGEASISVACMHCTDAPCMAVCPADCFYRTDDGIVLHNKDTCIGCGYCFYACPFGAPQFPKKTAFGSRGKMDKCTFCAGGPEETFSEAERKKYGANRIAEGKLPMCAELCATKALLAGDAGVVSNIYRERMASRGNPNVIWGYNPKTGEIN	198	Shewanella sp. W3-18-1	Gammaproteobacteria	Proteobacteria	Bacteria	Aquatic	Heterotroph	Facultative
640099231	MTVFTYLREFCRLSWLKAFFTVKTPPLTKPSYFRDFPELTGKECTHCLACKMICPCPGAIDVVQTDGVWNPQITQGHCVRCGYCVEACPEDVLTSGDLLARKKDQGLVFTHEYIIKIDTNLCTGCGNCSTACPANHEFDPQISAGGTSNSVEGVIRVEFGKNKVMHNERCKGCKVCMETCPNGAIHVIRNVVALQEET	198	Methanocorpusculum labreanum Z	Methanomicrobia	Euryarchaeota	Archaea	Aquatic	Lithotroph	Anaerobe
641303994	MRKEGTMNHLTTQYVMLHDEKRCIGCQACTVACKVLNDVPEGVSRVQVQIRAPEQASDALTHFQFVRVSCQHCENAPCVSVCPTGASYRDENGIVQVDKSRCIGCDYCVAACPFHVRYLNPQTGIADKCNFCADTRLAEGQSPACVSVCPTDALKFGRLDESEIQRWVNQKEVYRQQEARSGAVSLYRRKEVHQEGKA	198	Salmonella enterica arizonae sv. 62:z4,z23 RSK2980	Gammaproteobacteria	Proteobacteria	Bacteria	Reptilia	Chemoorganotroph	Facultative
642649159	MARMKFLCDADRCIECNACVTACKNEHEVPWGINRRRVVTLNDGKPGERSVSMACMHCTDAPCAAVCPVNCFYTTADAVVLHSKDICIGCGYCFYACPFGAPQYPRVGNFGSRGKMDKCTYCSGGPEPDFSTAEYEKYGSNRLAEGKLPLCAEMCSTKALLAGDGEMIAEIYKQRVIKRGYGSGAWGWKTAYRETVAI	198	Methylobacterium populi BJ001	Alphaproteobacteria	Proteobacteria	Bacteria	Plants	Methylotroph	Aerobe
643725044	MYEYARMKFYCDEDRCIECNACTVACAEAHELPVGIHRRKVITLNEGIEGKEFSTSIACMHCTDAPCAQVCPVDCFYIREDGIVLHDKDKCIGCGYCLYACPFGAPQFPRDGAFGVRGVMDKCTMCAGGPAPTNSIEEFELYGQNRIAEGKVPMCAAVCSTNALIVGDADSVAEIKRARDAAKGKGPMTPYGWDVAYK	198	Nautilia profundicola Am-H	Epsilonproteobacteria	Proteobacteria	Bacteria	Animal	Chemoautotroph	Obligate anaerobe	7.5
650953551	MLSHFKGHVLAGFGGAIKQLSMGCASKGGKLAQHANSIPKINRLKCRACKACANKCPQSAITVDKKAKIDKNKCVGCASCMATCQFSAITNSWFASLTKSFNERLAEYAYAAAKGKNNIYISFAFNITKNCDCEGHPMKHIAKDIGIFASTDPVAIDQACLDILDKNEGRTVFKRGRNTLEYAASIGLGSREYELIEL	198	Clostridium acetobutylicum DSM 1731	Clostridia	Firmicutes	Bacteria		Chemoorganotroph	Obligate anaerobe
2508514688	MNLFTIKKCRNCPNRLVNLDKLENQLQQVMDSCQFNIRTGARINKERPLHHQMFHLALAGCPNSCSRPQIKDFGVQGQAVPEVGDGCSKCGACIDACAEAAISMAEEKAAIDRSVCLNCGQCARACPTKALQLNKVGYKVLAGGKLGRHPRLATELMAMATTEEVEVLLKRCVELFINEGRPGERFGSVLNRTDKDFN	198	Desulfotomaculum gibsoniae Groll, DSM 7213	Clostridia	Firmicutes	Bacteria	Aquatic		Obligate anaerobe
651113453	MLSHFKGHVLAGFGGAIKQLSMGCASKGGKLAQHANSIPKINRLKCRACKACANKCPQSAITVDKKAKIDKNKCVGCASCMATCQFSAITNSWFASLTKSFNERLAEYAYAAAKGKNNIYISFAFNITKNCDCEGHPMKHIAKDIGIFASTDPVAIDQACLDILDKNEGRTVFKRGRNTLEYAASIGLGSREYELIEL	198	Clostridium acetobutylicum EA 2018	Clostridia	Firmicutes	Bacteria		Chemoorganotroph	Obligate anaerobe
2506233458	MTTVLLAIGILVLLALVFGGILGYANVRFHVEGDPIVDQIDALLPQTQCGQCGHPGCRPYAEAIANGEAINHCPPGGQATIQALADLLDVEAIPLDGDHGTESAKRVAVIREDECIGCTKCIQACPVDAILGAAKQMHTVISDECTGCDLCVEPCPVDCIDMVEVGVNTKTWSWDKPQGIAATSLNIIATDRQTEAAH	198	Marinomonas posidonica IVIA-Po-181	Gammaproteobacteria	Proteobacteria	Bacteria	Plants	Chemoheterotroph	Aerobe
649920689	MTTIMIAVLAIALLATLFGAILGFASIRFKVEADPIVDQIDAILPQTQCGQCGYPGCRPYAEAIANGDSINKCPPGGQATIEKLADLMGVEAEESAHDLEGKVKKVAFIHEDMCIGCTKCIQACPVDAIVGGTKALHTVIKDECTGCDLCVAPCPTDCIEMIPLETTTETWKWQLNAIPVVNISEANPNSATSRDQNN	198	Vibrio vulnificus M06-24/O	Gammaproteobacteria	Proteobacteria	Bacteria	Human	Heterotroph	Facultative
2514236873	MIMTTVYFILVAIAVLALIFGAILGFASVKLKVEADPIVEKIDALLPQSQCGQCGYPGCKPYAEAIANGDDITKCIPGGQTVIVNIAELMGVEPPTTDIEGDPAPMVAFIDEDMCIGCTKCIQACPVDAIIGTNKAMHTIIPDLCTGCELCVPPCPTDCISMIKVESTIHNWNWKFDPKLVIPIVDTTTTQKKLIKGE	198	Pasteurella multocida multocida P-3480	Gammaproteobacteria	Proteobacteria	Bacteria	Mammals		Facultative
2510091918	MLKFLKQVVDYGKETWEATRYIGQGLAVTFDHMQRRPVTVQYPYEKLIPSERFRGRIHFEFDKCIACEVCVRVCPINLPVVDWEFNKASKKKKLNHYSIDFGVCIFCGNCVEYCPTNCLSMTEDYELSTYDRHELNYDSVALGRLPYKVTNDPMVTPLRELVYLPEGVMEPHGLPEDAPRAGAFPEDFVEEEKEDVKG	198	Rivularia sp. PCC 7116	unclassified	Cyanobacteria	Bacteria	Algae	Chemoheterotroph	Aerobe
2632337808	VSESSEPSGEKFQNPVAGFGVTFKAMFKKRLTEQYPETQKVTAPRFHGRHQLNRHPDGLEKCVGCELCAWACPADAIYVEGADNTDEERYSPGERYGRVYQINYARCILCGLCIEACPTRALTMTNEFELANTTRESLIYTKDELLAGLEEGMVDSPHAIFPGMDEQDYYRGLVTEAAPGTERQAAVSKGEADKGVDA	198	Streptomyces flavogriseus IAF 45 CD, ATCC 33331	Actinobacteria	Actinobacteria	Bacteria	Terrestrial		Aerobe
2655489469	MARMKFLCDADRCIECNACVTACKNEHEVPWGINRRRVVTINDGKPGERSVSMACMHCTDAPCAAVCPVNCFYTTADGVVLHSKDLCIGCGYCFYACPFGAPQYPKIGNFGSRGKMDKCTYCAGGPEADGSKDEYEKYGANRLAEGKLPLCAEMCSTKSLLAGDGEIIAQIYKERVVKRGYGSGAWGWKTAYRETIES	198	Bradyrhizobium japonicum E109	Alphaproteobacteria	Proteobacteria	Bacteria
2659238134	MGAWSGFGITFETMFRKSFTQGYPEKGKEKPMPPRMHGRHQLNRWPDGLEKCVGCELCAWACPADAIYVEGADNTDEERYSPGERYGRVYEINYLRCILCGMCIEACPTRALTMTNDFKMADTSRAKHIWTKDELLAPLKEGMEQPPHPRRLGDDEDDYFNGLPPSGQDDVRTGPANSGATAHRDDDNDTQHKDEEAA	198	Cutibacterium acnes PA_15_2_L1	Actinobacteria	Actinobacteria	Bacteria
2688590000	MARMKFLCDADRCIECNACVTACKNEHEVPWGINRRRVVTIADGKPGERSVSMACMHCTDAPCAAVCPVNCFYTTADGVVLHSKDLCIGCGYCFYACPFGAPQYPKVGNFGSRGKMDKCTYCAGGPEADGSKEEYEKYGANRLAEGKLPLCAEMCSTKSLLAGDGEIIAQIYKERVLKRGYGSGAWGWKTAYRETIES	198	Bradyrhizobium diazoefficiens USDA 110	Alphaproteobacteria	Proteobacteria	Bacteria
2718698561	MARMKFLCDADRCIECNACVTACKNENEVPWGINRRRVVTINDGKPSERSVSMACMHCTDAPCAAVCPVDCFYTTADAVVLHSKDLCIGCGYCFYACPFGAPQYPKVGNFGSRGKMDKCTFCAGGPEADLSPVEFQKYGSNRLAEGKLPLCAEMCSTKSLLAGDGEIIAQIYKERVVKRGYGSGAWGWQTAYKENIAI	198	Bosea sp. RAC05	Alphaproteobacteria	Proteobacteria	Bacteria	Algae
2720751067	MSTILIAIIALAVLAAIFGAILGFASIRFKVEADPIVDQIDAILPQTQCGQCGYPGCRPYAEAIANGDNINKCPPGGQATIEKLADLMGVEPEESAHDLDSKVPTVAFIHEDMCIGCTKCIQACPVDAIVGGTKAVHTVIKDECTGCDLCVAPCPTDCIEMIPVETTTDSWKWQLNAIPVVNITDAARDAANVKDSIK	198	Vibrio parahaemolyticus FORC_018	Gammaproteobacteria	Proteobacteria	Bacteria	Fish
2723711393	MARLKFLCDADRCIECNACVTACKNENEVPWGINRRRVVTINDGKPGERSISMACMHCTDAPCKAVCPVDCFYNTADGIVLHSKDLCIGCGYCFYACPFGAPQYPRVGNFGSRGKMDKCTYCAGGPEPDLTAAEYQKYGANRIAEGKLPLCAEMCSTKSLLAGDGEIIAAIYKERVLKRGYGSGAWGWKTAYRETIDV	198	Chelatococcus daeguensis TAD1	Alphaproteobacteria	Proteobacteria	Bacteria	Built environment
637373058	MARMKFLCDADRCIECNACVTACKNEHEVPWGINRRRVVTIADGKPGERSVSMACMHCTDAPCAAVCPVNCFYTTADGVVLHSKDLCIGCGYCFYACPFGAPQYPKVGNFGSRGKMDKCTYCAGGPEADGSKEEYEKYGANRLAEGKLPLCAEMCSTKSLLAGDGEIIAQIYKERVLKRGYGSGAWGWKTAYRETIES	198	Bradyrhizobium japonicum USDA 110	Alphaproteobacteria	Proteobacteria	Bacteria	Plants	Photosynthetic	Aerobe
640777245	MARMKFLCDAERCIECNACVTACKNEHDVPWGINRRRVVTINDGKPGERSVSMACMHCTDAPCAAVCPVDCFYTTADAVVLHSKDLCIGCGYCFYACPFGAPQYPRVGNFGSRGKMDKCTFCAAGPEGDSTEVEYAKYGANRLAEGKLPLCAEMCSTKSLLAGDGVIIAAIYKERVTQRGYGSGAWGWQTAYRETVDV	198	Sinorhizobium medicae WSM419	Alphaproteobacteria	Proteobacteria	Bacteria	Plants		Aerobe	7
641643279	MARMKFLCDADRCIECNACVTACKNEHEVPWGINRRRVITLNDGKPGERSVSMACMHCTDAPCAAVCPVNCFYTTADAVVLHSKDLCIGCGYCFYACPFGAPQYPRVGNFGSRGKMDKCTYCSGGPEPDLSTVEYEKYGSNRLAEGKLPLCAEMCSTKALLAGDGEMIAQIYKERVIKRGYGSGAWGWKTAYRETVAI	198	Methylobacterium sp. 4-46	Alphaproteobacteria	Proteobacteria	Bacteria	Plants	Methylotroph	Aerobe
2506725584	MAKMKFLCDAERCIECNGCVTACKNVNEVPWGVNRRRVVTLNDGVPGEKSISVACMHCTDAPCAAVCPVDCFYTTADGVVLHDKDLCIGCGYCFYACPFAAPQFPAPQQRAFAVRGKMDKCTFCAGGPEEPGSKAEFEKYGANRLAEGKLPACAEMCATKALLAGDGDIVADIYRKRVLRRASRPETWGWEKAYGADV	198	Thioalkalivibrio paradoxus ARh 1	Gammaproteobacteria	Proteobacteria	Bacteria		Chemolithoautotroph	Facultative
643375165	MKLNEIINKIFLIEIFKGLLLTLKMLFSKPVTIQYPFERRKIHDGFRGRHALVRDPFTDKDKCIGCMRCTTVCPSRCIYIKREKTENKMVVTDYIIDASRCIFCAYCVEACPVCALVLTEDFEYSSYTRNNLIFNKEQLLKNWDEFASKWTRDVYFNKFWQPPGIDPSRWPKTKREQKPIPIKRVIEIKKEVADESAN	198	Thermodesulfovibrio yellowstonii DSM 11347	Nitrospira	Nitrospirae	Bacteria	Aquatic
2524134294	MAVMKFLCDTKRCIECNGCVTACKNENDSALEWGIQRRRVVTINDGQPGEASISVACMHCTDAPCMAVCPADCFYRTDDGIVLHNKDTCIGCGYCFYACPFGAPQFPKKTAFGSRGKMDKCTFCAGGPEETFSEAERKKYGANRIAEGKLPMCAELCATKALLAGDAGVVSNIYRERMASRGNPNVIWGYNPKTGEIN	198	Shewanella putrefaciens CN-32	Gammaproteobacteria	Proteobacteria	Bacteria	Terrestrial	Heterotroph	Anaerobe
2632768822	MAVMKFLCDTKRCIECNGCVTACKNENDSALEWGIQRRRVVTINDGLPGEASISVACMHCTDAPCMAVCPADCFYRTEDGIVLHNKDTCIGCGYCFYACPFGAPQFPKKTAFGSRGKMDKCTFCAGGPEETFSEAERKKYGANRIAEGKLPMCAELCSTKALLAGDAEVVSNIYRQRMASRGNPNVIWGYNPKTGEIN	198	Shewanella baltica OS678	Gammaproteobacteria	Proteobacteria	Bacteria	Aquatic	Heterotroph	Facultative
2641934173	MRRVAAINHYLIADPKLCIGCNTCMASCSQEHQRHGLQSAPRLQVMRNRLDSAPVMCHQCEDAPCAQVCPVNAITHENNAIHLNENLCVSCKLCGIACPFGAITFSASTPVDIPRDCNTSKALPAPRAPRAISPFLDCVPGLRAVAVKCDLCSFSPDGPACMKTCPTQAIRFVTADVAQHANQQKRLNAMNVFPEVKP	198	Yersinia ruckeri Big Creek 74	Gammaproteobacteria	Proteobacteria	Bacteria
2646217375	MSTILIAIIALAVLAAIFGAILGFASIRFKVEADPIVDQIDAILPQTQCGQCGYPGCRPYAEAIANGDNINKCPPGGQATIEKLADLMGVEPEESAHDLDSKVPTVAFIHEDMCIGCTKCIQACPVDAIVGGTKAVHTVIKDECTGCDLCVAPCPTDCIEMIPVETTTDSWKWQLNAIPVVNITDAASDAANVKDSIK	198	Vibrio parahaemolyticus FORC_006	Gammaproteobacteria	Proteobacteria	Bacteria
2647238610	MFKLLKTVFKAGDVTTKYPFQPYEVDDDFRGKPELNSDQCIVCAACTMACPANALTMRTDPVTGDRTWSLFLGRCIFCGRCEEVCPTKAIRLTQDFELSVTNKQDLYQETTFATVACQECGQPFISYKELNYTIDLFKQTLDDPNLVKQKLAVLHTCPVCKRQGSLEKTANMESNMRLKLIDFKEPVRLNFKQMIEQR	198	Aggregatibacter actinomycetemcomitans HK1651	Gammaproteobacteria	Proteobacteria	Bacteria	Unclassified		Facultative
2686902891	MSTILIAIIALAVLAAIFGAILGFASIRFKVEADPIVDQIDAILPQTQCGQCGYPGCRPYAEAIANGDHINKCPPGGQATIEKLADLMGVEPEESAHDLDSKIPTVAFIHEDMCIGCTKCIQACPVDAIVGGTKAVHTVIKDECTGCDLCVAPCPTDCIEMIPVATTTESWKWQLHSIPVLNITDAADNAANVKDSIK	198	Vibrio alginolyticus ATCC 33787	Gammaproteobacteria	Proteobacteria	Bacteria
2687558668	MTTIMIAVLAIALLATLFGAILGFASIRFKVEADPIVDQIDAILPQTQCGQCGYPGCRPYAEAIANGDSINKCPPGGQATIEKLADLMGVEAEESAHDLEGKVKKVAFIHEDMCIGCTKCIQACPVDAIVGGTKALHTVIKDECTGCDLCVAPCPTDCIEMIPLETTTETWKWQLNAIPVVNISEANPNSATSRDQNN	198	Vibrio vulnificus FORC_016	Gammaproteobacteria	Proteobacteria	Bacteria
2628707933	MARYGMVIDLNKCVGCGACVMACIAENRREQAFKAIAEGLPALENFKKRTYVNTYIVGTYPNVAVYYTHMICQHCENPPCVSVCPTGASYKTKDGIVLVDKTKCIGCEYCVQACPYGARFWDPYLRSIDKCTFCEHRLEKGMDPACVTTCPTGARLFGDLDDPNSAISKLVNSGATTVFKKEEGTKPKVFYILPMRKR	198	Thermofilum carboxyditrophus 1505	Thermoprotei	Crenarchaeota	Archaea
2723413739	MIMTTVYFILVAIAVLALIFGAILGFASVKLKVEADPIVEKIDALLPQSQCGQCGYPGCKPYAEAIANGDDITKCIPGGQTVIVNIAELMGVEPPTTDIEGDPAPMVAFIDEDMCIGCTKCIQACPVDAIIGTNKAMHTIIPDLCTGCELCVPPCPTDCISMIKVESTIHNWNWKFDPKLVIPIVDTTTTQKKLIKGE	198	Pasteurella multocida Pm-3	Gammaproteobacteria	Proteobacteria	Bacteria	Mammals
2753688208	MARMKFLCDADRCIECNACVTACKNEHDVPWGINRRRVVTIHDGKPGERSVSMACMHCTDAPCAAVCPVACFYTTADAVVLHSKDLCIGCGYCFYACPFGAPQYPRVGNFGSRGKMDKCTFCAAGPEPDSTEAEYAKYGANRLAEGKLPLCAEMCSTKSLLAGDGEIIAAIYKERVTQRGYGSGAWGWQTAYRETIEV	198	Mesorhizobium sp. WSM1497	Alphaproteobacteria	Proteobacteria	Bacteria	Plants
637289276	MARAKFLCDAERCIECNACVTACKNEHEVPWGINRRRVVTINDGKPGERSISVACMHCSDAPCMAVCPVDCFYQTEDGVVLHSKDLCIGCGYCFYACPFGAPQYPQAGNFGSRGKMDKCTFCAGGPEETHSTAEFAKYGRNRIAEGKLPICAEMCSTKALLAGDGDVVSAIYRERVVARGFGTGAWGWGTAYDQKGG	197	Ruegeria pomeroyi DSS-3	Alphaproteobacteria	Proteobacteria	Bacteria	Aquatic	Heterotroph	Aerobe
638005697	MSRAKFLCDAERCIECNACVTACKNEHEVPWGINRRRVVTINDGKPGERSISVACMHCSDAPCMAVCPVDCFYQTEDGVVLHSKDLCIGCGYCFYACPFGAPQFPQAGNFGSRGKMDKCTFCAGGPEENNSQAEFQKYGRNRIAEGKLPICAEMCSTKALLAGDGDTVSSIYRERVVARGFGSGAWGWGTAYDQKGG	197	Ruegeria sp. TM1040	Alphaproteobacteria	Proteobacteria	Bacteria	Animal	Phototroph	Aerobe
640529699	MEEIKLTIDGREVIAKSGQTVFQAATAAGIHIPSLCFHEQLEPYGGCRICSVEVVARSCSKVVASCVYPVANGLVVNTSTDKIRHIRKVLIELLLTKAPASKPIRDLAEEYGADTARFSHDASFCILCGLCVRYCAEVKKTNALCFISRGTQREVTFVPEIANRECEKCQQCFDICPTNFIRANFEMAKALTFETKE	197	Dehalococcoides mccartyi BAV1	Dehalococcoidia	Chloroflexi	Bacteria	Aquatic	Chemolithotroph	Anaerobe
643704647	MSERSKLDEILTNFSRTPFLIKARMIFRLALLAFYDGGKGMNRFIMADAGKCIGCRTCEVACAVSHQQNQDCAALSPAEMVSRIRVIKDQAFTTAVACHQCEDAPCANVCPVQAIRRERGHIFVEQSRCIGCKSCMLACPFGAMRVVAQESQVQAIKCDLCWHRDNGPACVEACPTHALQCVDAMQVQRQRLRQQPV	197	Escherichia fergusonii UMN026, ATCC 35469	Gammaproteobacteria	Proteobacteria	Bacteria	Human	Heterotroph	Facultative
644931923	MQLTNRSKQVSNKEMTLAERAYLPAIATGLAITIKHFFSKKVTIQYPEVKRYLGPVFRGRHILKRDAEGRERCTACGLCAVACPAEAISMVAAERVKGEENLYREEKYAAVYEVNMLRCIFCGLCEEACPKQAVYLRHDEFVPVFTERDQVIWGKDLLVEDMNNRYTREAWTKEEARALDAKRASGEVTNVVPRAIP	197	Dyadobacter fermentans NS114, DSM 18053	Cytophagia	Bacteroidetes	Bacteria	Plants	Chemoorganoheterotroph	Aerobe
646329756	MDRVLTSGFNPQPEIMMNRFIIADSSKCIGCRTCEVACVVSHQENQDCAALTPQTFLPRIHVVKGVNVSTATMCRQCEDAPCASVCPNGAISRDGDFVHVHQQRCIGCKTCVVACPYGAMEVVVRPVVRNSGAGLNVLAEKAEANKCDLCHHRAEGPACIEACPTNAIVCIDRNRLEALSAERRRRAALDGLSSLAF	197	Cronobacter turicensis z3032	Gammaproteobacteria	Proteobacteria	Bacteria	Human		Facultative
2510243905	MKQPGFIIEHCRQNCPKATREWRELLEELPSNLASLNIEETLQKKFGQVNHHHLLKICLAGCPNGCSRPDIKDFSISGYVTPQTTDNPCIACHACVRSCLENAITIEKNGVVVIDKSKCLSCGNCLSVCPSGTLAAGESGWNLRIGGRMGRHPRFASFVKQAQTDEEVISWVIETIQDYLNNGGPQERFTHFVEQKI	197	Desulfosporosinus meridiei S10, DSM 13257	Clostridia	Firmicutes	Bacteria	Aquatic		Anaerobe
2512594595	MGRAKFLVDAERCIECNACVTACKNEHEVPWGINRRKVVTINDGKPGERSISVACMHCSDAPCMAVCPTDCFYQTADGVVLHSKDLCIGCGYCFYACPFGAPQFPQAGNFGSRGKMDKCTFCAGGPEENNSTAEFQKYGRNRIAEGKLPICAEMCATKALLAGDGDVVSGIYRERVVARGFGSGAWGWGTAYSQKGE	197	Octadecabacter arcticus 238, DSM 13978	Alphaproteobacteria	Proteobacteria	Bacteria	Aquatic
2558536053	MARAKFLCDAERCIECNACVTACKNEHEVPWGINRRRVVTINDGKPGERSISVACMHCSDAPCMAVCPVDCFYQNEEGVVLHSKDLCIGCGYCFYACPFGAPQYPQAGNFGSRGKMDKCTFCAGGPEETHSNAEFSKYGRNRIAEGKLPICAEMCSTKALLAGDGDVVSAVYRERVVARGFGSGAWGWGTAYDQKGG	197	Phaeobacter gallaeciensis DSM 26640	Alphaproteobacteria	Proteobacteria	Bacteria
2562525364	MSTILIAIIALAALAAVFGAILGFASIRFKVEADPIVDQIDSILPQTQCGQCGYPGCRPYAEAIANGDQINKCPPGGQATIEKLADLMGVEAEESAHDLDSKVKTVAFIHEDMCIGCTKCIQACPVDAIVGGTKALHTVIKDECTGCDLCVAPCPTDCIEMIPVETTTESWKWKLNAIPVVNITDAANAANVTDSIK	197	Vibrio campbellii ATCC BAA-1116	Gammaproteobacteria	Proteobacteria	Bacteria	Aquatic	Heterotroph	Facultative
2647891669	MNRFVIAEPRKCIGCNTCMAACTEAHRKQGLQSHPRLTVMRIADDTGPVLCHQCEDAPCARVCPVNAITHAADSILLDEQACIGCKMCALACPFGAITPSGTAVTGVAGTGTATPTHSAALDPLLAWDIGVKSVAVKCDLCAFSGDGPACVRVCPTAALYAVDAAAAGQAAAVKRTLAAAAPVSPEMPLASLEGLDP	197	Azospirillum thiophilum BV-S	Alphaproteobacteria	Proteobacteria	Bacteria
2647886784	MPRMVFLCDTDRCIECNACTVACKAEHAVPWGIARRRVVTLKDGRPGERSISVACMHCDDPPCLDICPAGSIYRTADGLVLHDKERCIGCGYCFQACPFGAPRFGQAGAFGVRGKMDKCTFCAGGPETGDAEADRRAYGRNRLAAGKLPLCAEFCATKALLAGEAAEVAAIYRDRVAVRGYGAGAWGWTKAYRERSG	197	Azospirillum thiophilum BV-S	Alphaproteobacteria	Proteobacteria	Bacteria
2652614780	MLKFLKQVGDYAKEAVQAGRYIGQGLSVTFDHMRRRPVTVQYPYEKLIPGERFRGRIHYEFDKCIACEVCVRVCPINLPVVDWEMDKGTKKKKLKHYSIDFGVCIFCGNCVEYCPTNCLSMTEEYELATYDRHELNYDSVALGRLPYKVTNDPMVTPLRELVYLPKGVMDPHGVPADAPRAGSRPEDLVVCQPENDG	197	Anabaena sp. WA102	unclassified	Cyanobacteria	Bacteria
2668415490	MSSLWIAICAVGAIALVSGIVLGFAARRFKVDADPIVEQIDAILPQSQCGQCGYPGCRPYAEAVSGGSEKINRCAPGGEQVMLKIAELLAVDPQPLDGEAAQSEPVRQVALIDEENCIGCTKCIQACPVDAIVGATRAMHTVVSDLCTGCNLCVAPCPTDCITLVAVPTTTANWKWDLNTIPVRTISVNEREVEHHV	197	Hafnia alvei FB1	Gammaproteobacteria	Proteobacteria	Bacteria
2719931147	MEEIKLTIDGREITAQNGQTVFQAAAATGIHIPSLCFHEQLEPYGGCRVCSVEVVTGSRSKVVASCVYPASNGLVVNTNTEKIRHIRKVLIELLLTKAPASKPIRDLAEEYGADTARFSHDASFCILCGLCVRYCAEVKKANALCFISRGTQREVTFVPEIANRECEKCQQCFDICPTNFIRANFEMAKALTFGTEE	197	Dehalococcoides mccartyi CG3	Dehalococcoidia	Chloroflexi	Bacteria	Aquatic
2758546509	MARAKFLCDAERCIECNACVTACKNEHEVPWGINRRRVVTIQDGKPGERSISVACMHCSDAPCMAVCPVDCFYQTEDGIVLHSKDLCIGCGYCFYACPFGAPQYPQAGNFGSRGKMDKCTFCAGGPEKDMSEAEFQKYGRNRIAEGKLPICAEMCATKALLAGDGDDVSAIYRERVVARGFGSGAWGWGTAYDQKGN	197	Rhodovulum sp. P5	Alphaproteobacteria	Proteobacteria	Bacteria
643520698	MSTILIAIIALAVLAAVFGAILGFASIRFKVEADPIVDQIDTILPQTQCGQCGYPGCRPYAEAIANGDKINKCPPGGQATIEKLADLMGVEVEDSAHDLDNKVKTVAFIHEDMCIGCTKCIQACPVDAIVGGTKALHTVIKDECTGCDLCVAPCPTDCIEMIPVATTTENWKWQMNIIPVTDITNQATDATASEPKA	197	Vibrio splendidus LGP32	Gammaproteobacteria	Proteobacteria	Bacteria	Mollusca	Heterotroph	Facultative
650600363	MFILISVTVLALIFGAILGVASIKLKVEADPIVEKIDAILPQSQCGQCGYPGCKPYAEAIANGDVITKCVPGGRPTVVKIAEIMGVDVPAMDDVAEPEEMVAFIDENMCIGCTKCIQACPVDAIIGTNKAMHTIIPDLCTGCELCVAPCPTDCISMIKVKKDIDNWNWKFDPKLVIPVVNTTEIEKKLVVGESESHG	197	Haemophilus parainfluenzae T3T1	Gammaproteobacteria	Proteobacteria	Bacteria			Facultative
2512034939	MNRFVIAEPRKCIGCNTCMAACTEAHRKQGLQAHPRLTVMRIGDDTGPVLCHQCEDAPCARVCPVNAITHAADSILLDEQACIGCKMCALACPFGAITPSGTGIAGVAGIATATPIHSAALDPLLAWDIGVRSVAVKCDLCAFSDDGPACVRVCPTAALYAADADAIRQAAAVKRRLAATAPVSPETPLASLEGLDP	197	Azospirillum lipoferum 4B	Alphaproteobacteria	Proteobacteria	Bacteria	Terrestrial	Diazotroph	Microaerophilic
2510177336	MARAKFLCDAERCIECNACVTACKNEHEVPWGINRRRVVTINDGKPGERSISVACMHCSDAPCMAVCPVDCFYQNEEGVVLHSKDLCIGCGYCFYACPFGAPQYPQAGNFGSRGKMDKCTFCAGGPEETHSNAEFSKYGRNRIAEGKLPICAEMCSTKALLAGDGDVVSAVYRERVVARGFGSGAWGWGTAYDQKGG	197	Phaeobacter inhibens 2.10	Alphaproteobacteria	Proteobacteria	Bacteria	Algae	Photosynthetic, Phototroph	Aerobe
2636497970	MARAKFLCDAERCIECNACVTACKNEHEVPWGINRRKVVTINDGKPGERSISVACMHCSDAPCMAVCPVDCFYQTEDGIVLHSKDLCIGCGYCFYACPFGAPQYPQAGNFGSRGKMDKCTFCAGGPEENHSSAEFSKYGRNRIAEGKLPLCAEMCSTKALLAGDGDTVATIYRERIVSRGFGAGAWGWGTAYGLKGG	197	Halocynthiibacter arcticus PAMC 20958	Alphaproteobacteria	Proteobacteria	Bacteria			Aerobe
2687899074	MEEIKLTIDGREVIAKSGQTVFQAATAAGIHIPSLCFHEQLEPYGGCRICSVEVVAGSRSKVVASCVYPVANGLVVNTSTDKIRHIRKVLIELLLTKAPASKPIRDLAEEYGADTARFSHDASFCILCGLCVRYCAEVKKANALCFISRGTQREVTFVPETANRECEKCQQCFDICPTNFIRANFEMAKALTFETKE	197	Dehalococcoides mccartyi 11a5	Dehalococcoidia	Chloroflexi	Bacteria
637529069	MARMKFLCDVERCIDCSGCIVACKEGNHVPVGVNRRRVVTLDQGKPGEKSISISCMHCADAPCIAVCPVDAIYQRDDGIVLADKKKCIGCGYCFMACPFGAPQFPKGAVFGARGAMDKCTFCAGGPEETFSDEEKRLYGQNRIAEGKPPLCSGMCATKALLAGDADIIADVYRKRVFQRGSGAGAWGWDRAYKKDDK	197	Desulfotalea psychrophila LSv54	Deltaproteobacteria	Proteobacteria	Bacteria	Aquatic		Anaerobe
646554970	MNRFVIAEPRKCIGCNTCMAACTESHKKQGLQAHPRLTVMRTGDDTGPVLCHQCEDAPCARVCPVDAITFGADAILLDEQTCIGCKMCALACPFGAITPSGTGIAGVAGIAAATPTQPAALDPLLAWEIGVRSVAVKCDLCAFSGDGPACVRVCPTAALYAADADATRQAAAVKRTLAAAAPVSLETPLASLEGLDP	197	Azospirillum sp. B510	Alphaproteobacteria	Proteobacteria	Bacteria	Plants		Facultative
646627764	MEEIKLTIDGREVIAKSGQTVFQAATAAGIHIPSLCFHEQLEPYGGCRICSVEVVAGSRSKVVASCVYPVANGLVVNTSTDKIRHIRKVLIELLLTKAPASKPIRDLAEEYGADTARFSHDASFCILCGLCVRYCAEVKKANALCFISRGTQREVTFVPETANRECEKCQQCFDICPTNFIRANFEMAKALTFETKE	197	Dehalococcoides mccartyi GT	Dehalococcoidia	Chloroflexi	Bacteria	Aquatic	Chemolithotroph	Anaerobe
2511925521	MSNNVDFSRMKFYCDENLCIDCNGCVVACKEAHEIPVGVNRRKVITVNEGVVGKEFSLSMACMHCADAPCQQVCPTDCFYIRTDGIVLHDKDKCIGCGYCLFACPFGAPQFPKNGAFGTKGKMDKCTMCAGGPEETNSPEEFHKYGQNRISEGKVPMCASMCSTKALLVGDANEVALIKTYRATHKGKGIATDSYGW	197	Arcobacter butzleri ED-1	Epsilonproteobacteria	Proteobacteria	Bacteria	Industrial production		Aerobe
2511925507	MSNNVDFSRMKFYCDENLCIDCNGCVVACKEAHEIPVGVNRRKVITVNEGVVGKEFSLSMACMHCADAPCQQVCPTDCFYIRTDGIVLHDKDKCIGCGYCLFACPFGAPQFPKNGAFGTKGKMDKCTMCAGGPEETNSPEEFHKYGQNRISEGKVPMCASMCSTKALLVGDANEVALIKTYRATHKGKGIATDSYGW	197	Arcobacter butzleri ED-1	Epsilonproteobacteria	Proteobacteria	Bacteria	Industrial production		Aerobe
2586122908	MQLSANASLISDFKLITSMPIDADFPKNHQVIGKHQHADGAHFHFVWGPGREAEAAENEEVRKAYEARGEQLVPLGVHGTMVALDWDSCIADGACIEACPVQVYQWYRSEQDVPGIEMQNATSAGSGEDHSRDGRKDYTDKSDPIREHDCIWCMACVSVCPTQAIKVDQSNLEFHEKAAGTFNEALAKGSAPPPHAH	197	Candidatus Nitrososphaera evergladensis SR1	Nitrososphaeria	Thaumarchaeota	Archaea
2598639824	MAPVPGSGLAKGLAVTLRTMTRKTVTEQYPDAQPELPPRTRGVIGLFEENCTVCMLCARECPDWCIYIDSHKETVPAATPGGRDRSRNVLDRFAIDFALCMYCGICIEVCPFDALFWSPEFEYAETDIRDLTHERDKLREWMWTVPAPPALDPGAEEPKELAAARKAADKLAAQQQPDQPGPDHPGQPDESGQEGRT	197	Streptomyces lividans TK24	Actinobacteria	Actinobacteria	Bacteria			Aerobe
2638235692	MEEIKLTIDGREITAQSGQTVFQAAAAAGIHIPALCFHEQLEPYGGCRVCSVEVVTGSRSKVVASCVYPASNGLVVNTNTEKIRHIRKVLIELLLTKAPASKPIRDLAEEYGADAARFSHDASFCVLCGLCVRYCTEVKKANALCFISRGTQREVTFVPEIASQECEKCQQCFDICPTNFIRANFEMAKALTFGTEE	197	Dehalococcoides mccartyi CG4	Dehalococcoidia	Chloroflexi	Bacteria
2647127334	MTGAKKRSRSLVPGLVKGMATTARTMTRPAHTHQYPDVKPDLPPRSRGVIALLAENCTSCMLCARECPDWCIYIDSHKETIPAGPEGGRDRQQNSLDRFAIDFSLCMYCGICIEMCPFDALFWSPEFEYAETDIRDLLHEKERLGEWMPTVPPPPALDAGAPEPGEIAAASKPARTPRPRPAAAGTDQPAAGDGADS	197	Luteipulveratus mongoliensis MN07-A0370	Actinobacteria	Actinobacteria	Bacteria
2689491404	MARMKFLCDAERCIECNACVTACKNEHEVPWGVNRRRVVTINDGKPGERSISVACMHCSDAPCMAVCPVDCFYQTDEGVVLHNKDLCIGCGYCFYACPFGAPQYPQASNFGSRGKMDKCTFCAGGPEKANSDIEFKKYGRNRLAEGKLPLCAEMCSTKALLAGDGDIVSDIYRERVVARGFGSGAWGWGKAYPGPQG	197	Candidatus Filomicrobium marinum W	Alphaproteobacteria	Proteobacteria	Bacteria
2719167473	MARSKFLCDAERCIECNACVTACKNEHEVPWGINRRRVVTINDGKPGERSISVACMHCSDAPCIAVCPVDCFYQTEEGVVLHSKDLCIGCGYCFYACPFGAPQFPQAGNFGSRGKMDKCTFCAGGPEENNSTAEFAKYGRNRIAEGKLPLCAEMCSTKALLAGDGDVVSAIYRERVVARGFGSGAWGWGTAYGQKGG	197	Labrenzia sp. CP4	Alphaproteobacteria	Proteobacteria	Bacteria	Aquatic
2719800337	MARAKFLCDAERCIECNACVTACKNEHEVPWGINRRRVVTINDGKPGERSISVACMHCSDAPCMAVCPVDCFYQNEEGVVLHSKDLCIGCGYCFYACPFGAPQYPQAGNFGSRGKMDKCTFCAGGPEETHSNAEFSKYGRNRIAEGKLPICAEMCSTKALLAGDGDVVSAVYRERVVARGFGSGAWGWGTAYDQKGG	197	Phaeobacter porticola P97	Alphaproteobacteria	Proteobacteria	Bacteria
2721000134	MPDFLDPIAGFGVTFRAMFHKAQTERYPEQKEPTAPRYHGRHQLNRHPDGLEKCIGCELCAWACPADAIYVEGADNTDTERYSPGERYGRVYQINYLRCIGCGLCIEACPTRALTMTNEYEMADDNRTDLIYDKTRLLAPLAPGMAAPPHDMYPGTTDEDYYLGTVTEAAPGTTSAADGTVEADREPTQPRGGRDVA	197	Rhodococcus sp. WB1	Actinobacteria	Actinobacteria	Bacteria	Terrestrial
2723882406	MAQKTLVIDLDRCIGCFACEVACKNENNVPLGVYYNKVLSIGPVGKFPELKQYFLPTVCQNCRDAPCVKVCPTGASFKTEDGQVLVDKEKCIGCKMCIAACPYGARSFNPENKVVEKCTLCRHLQEVGEQPACVKACCANARFFGDIDDPESEVSKVLAAAGEENVHSMPDSGNHPSVRYILHKKTGEWMNKPPKML	197	Burkholderiales bacterium YL45	Betaproteobacteria	Proteobacteria	Bacteria	Mammals
2723880509	MAQKTLVIDLDRCIGCYACEAACKLENNVPMGVYYNKVLTIGPVGKYPDIHQYFLPTVCQNCKDAPCLKVCPTGATYKTEDGQILVNKEKCIGCKMCIAACPYGARSFNPESKVVEKCTLCRHLQEVDEKPACVKACCAGARFFGDIDDPESDVSKAIAAAGPENVHSMPDVGNKPTVRYILHKKTGEWQVKPPKML	197	Burkholderiales bacterium YL45	Betaproteobacteria	Proteobacteria	Bacteria	Mammals
650943090	MTEVKVAPEEKVRKKPSFVKPWLGLKYLFKRPVTIKIPDEKIDPAPKYRGFHTLDWKKCVGCNFCGQICPARAIEMTWIEGEKRPHPKIDYGRCTFCQFCVDVCPTGALSFIESYILTTTWREEELELYDWVPIPPDKFREMQEKFGDYRFPLEKMEFNRETKEVTYYLRDGEVMKFKILGYGIKPPKSPAEKAYEK	197	Pyrococcus yayanosii CH1	Thermococci	Euryarchaeota	Archaea	Aquatic		Obligate anaerobe
2521965004	MIDRRRKYWNEPKLGWWESFYLFEVVRGLSVTGGVFLRNMKRWMTGKKGALTAYYPEEIRADYARHNRGKHVLTQRPDGRPQCIACNLCATVCPARVIEIEAGFDPDDPAHPKYPERFEIDYSRCIFCGFCVEVCPEDAIRMVPTVPGFPVPDRRAGMWLGKEELLSWQPARDAAKPYPPKDGSGGEAADAMPRGNR	197	Thioalkalivibrio nitratireducens DSM 14787	Gammaproteobacteria	Proteobacteria	Bacteria	Aquatic
2578327769	MKFLCDADRCIDCNACVTACKNENEVPWGINRRRVVTINDGKPGERSVSMACMHCTDAPCASVCPVKCIYPTEDGIVLHDKDLCIGCGYCFYACPFGAPQYPQVGNFGSRGKMDKCTYCAGGGGPEAPGSAEEYAKYGSNRFGEGKLPMCAEMCSTKSLLAGDGDIIAKIYEERVEKRGYGSGAWGWTTAYHEDVKS	197	Bradyrhizobium japonicum SEMIA 5079	Alphaproteobacteria	Proteobacteria	Bacteria		Photosynthetic	Aerobe
2598100338	MPDFLDPIAGFGVTFRAMFHKAQTERYPEQKEPTAPRYHGRHQLNRHPDGLEKCIGCELCAWACPADAIYVEGADNTDTERYSPGERYGRVYQINYLRCIGCGLCIEACPTRALTMTNEYEMADDNRTDLIYDKTRLLAPLAPGMAAPPHDMYPGTTDEDYYLGTVTEAAPGTTSAADGTVEADREPTQPRGGRDVA	197	Rhodococcus aetherivorans BCP1	Actinobacteria	Actinobacteria	Bacteria
2640795023	MEEIKLTIDGREITAQNGQTVFQAAAATGIHIPSLCFHEQLEPYGGCRVCSVEVVTGSRSKVVASCVYPASNGLVVNTNTEKIRHIRKVLIELLLTKAPASKPIRDLAEEYGADTARFSHDASFCILCGLCVRYCAEVKKANALCFISRGTQREVTFVPEIANRECEKCQQCFDICPTNFIRANFEMAKALTFGTEE	197	Dehalococcoides mccartyi CG1	Dehalococcoidia	Chloroflexi	Bacteria
2653128815	MEEIKLTIDGREITAQNGQTVFQAAAAAGIHIPSLCFHEQLEPYGGCRVCSVEVITGSRSKVVASCVYPASNGLVVNTNTEKIRHIRKVLIELLLTKAPASKPIRDLAEEYGADTARFSHDASFCILCGLCVRYCAEVKKANALCFISRGTQREVTFVPEIANRECEKCQQCFDICPTNFIRANFEMAKALTFGTEE	197	Dehalococcoides sp. UCH007	Dehalococcoidia	Chloroflexi	Bacteria	Aquatic
2720458880	MGSVKEYFSSLGTGISSLIKGMGVTGKEFFTPKVTESYPDSRKGADPSEPRYQQYAAPRFRAKLQFIYLPDGRNRCTACGTCQRNCPNGTITITTKMVDLPDGKKKRKLDKYMYDLGSCTFCELCVTTCPFDAIEFSNDFEQAVFTREKLVQQLNYLPEQPGDPAPKAPAAAPKAAPAAPKAEATSAPATEPEKKEN	197	Parabacteroides sp. YL27	Bacteroidia	Bacteroidetes	Bacteria	Mammals
637120429	MEEIKLTIDGREVTAQSGQTVFQAAAAAGIHIPALCFHEQLEPYGGCRVCSVEVVTGSRSKVVASCVYPASNGLVVNTNTEKIRHIRKVLIELLLTKAPASKPIRDLAEEYGADAARFSHDASFCVLCGLCVRYCTEVKKANALCFISRGTQREVTFVPEIASRECEKCQQCFDICPTNFIRANFEMAKALTFGTEE	197	Dehalococcoides mccartyi 195	Dehalococcoidia	Chloroflexi	Bacteria		Chemolithotroph	Anaerobe
637268874	MAPVPGSGLAKGLAVTLRTMTRKTVTEQYPDAQPELPPRTRGVIGLFEENCTVCMLCARECPDWCIYIDSHKETVPAATPGGRDRSRNVLDRFAIDFALCMYCGICIEVCPFDALFWSPEFEYAETDIRDLTHERDKLREWMWTVPAPPALDPGAEEPKELAAARKAADKLAAQQQPDQPGPDHPGQPDESGQEGRT	197	Streptomyces coelicolor A3(2)	Actinobacteria	Actinobacteria	Bacteria	Lab synthesis		Aerobe
640548116	MKRIFVDYKKCLACKACETACAVEHHPGHSLLATLCDHKTQVNVRVLGIDHEAFPLSCRHCDPADCLNACPSGAISRDQESGAVLLDASLCKACAMCAMVCPFDAISFKVTHRSQYNRDVAYKCDLCNERIKEGKKPACVEACHSGALVYAEHDSMRGKHAAKSLRTYLLGAEGMPPHIELFRELRRKEFARRRGGE	197	Geobacter uraniireducens Rf4	Deltaproteobacteria	Proteobacteria	Bacteria	Bioremediation	Chemolithotroph	Anaerobe
646530623	MFSVLKQVGDYAKSTIQAAKYIGQGLSVTFDHMSRRPITVQYPYEKLIPSERYRGRIHHEFDKCIACEVCVRSCPINLPVVNWQFNKENKKKDLKDYSIDFGVCIFCGNCVEYCPTNCLSMTEDYELATYDRHELNYDSIALGRLPYKVTQDPMVTPLRELAYLPKEVLDPHDLPSGSRRAGKRPEDIIKETETLSQ	197	Candidatus Atelocyanobacterium thalassa ALOHA	unclassified	Cyanobacteria	Bacteria	Aquatic
2540520888	MEEIKLTIDGREVIAKSGQTVFQAATAAGIHIPSLCFHEQLEPYGGCRICSVEVVAGSRSKVVASCVYPVANGLVVNTSTDKIRHIRKVLIELLLTKAPASKPIRDLAEEYGADTARFSHDASFCILCGLCVRYCAEVKKANALCFISRGTQREVTFVPETANRECEKCQQCFDICPTNFIRANFEMAKALTFETKE	197	Dehalococcoides mccartyi DCMB5	Dehalococcoidia	Chloroflexi	Bacteria	Aquatic
2563162957	MLKFLKQVGDYAKEAVQAGRYIGQGLAVTFDHMQRRPVTVQYPYEKLIPGERFRGRIHFEFDKCIACEVCVRVCPINLPVVDWEFEKANKKKKLKHYSIDFGVCIFCGNCVEYCPTNCLSMTEEYELSTYDRHELNYDNVALGRLPYKVTNDPMVTPLRELAYLPKGVMDPHDLPADAPRAGSRPEDLVEQTEKTSG	197	Nodularia spumigena CCY9414	unclassified	Cyanobacteria	Bacteria	Aquatic		Aerobe
2687775644	MARMKFLCDAERCIECNACVTACKNEHEVPWGVNRRRVVTINDGKPGERSISVACMHCSDAPCMAVCPVDCFYQTDEGVVLHNKDLCIGCGYCFYACPFGAPQYPQASNFGSRGKMDKCTFCAGGPEKANSDIEFKKYGRNRLAEGKLPLCAEMCSTKALLAGDGDIVSDIYRERVVARGFGSGAWGWGKAYPGPQG	197	Candidatus Filomicrobium marinum Y	Alphaproteobacteria	Proteobacteria	Bacteria
637126787	MKRIFVDYKKCLACKACETACAVRHHPGGSLLAALGDDRTEVNVRVLGIDEEAFPLSCRHCDPAECLDACPSGALGRDPENGAVILDPARCKACAMCAMVCPFDAISFKATHRSDYGRDVAHKCDLCTPRVREGGTPACVEACHSGALVFAEYGAVRAERAAKSLRHYLLGREGLPPGLELLREMRRKEFARRRGGE	197	Geobacter sulfurreducens PCA	Deltaproteobacteria	Proteobacteria	Bacteria	Aquatic	Chemolithotroph	Anaerobe
637125401	MILTIAVGWRYPLVGFVVPAAMAASIAGSFFRGRYVCGNFCPRGSFFDTLFRLVGGPRDVPAFLRGSAFRWTFLALLMGFLGWQISRDPADPAHWGFVFWMACALTTGIGIVLGLAFRARTWCLVCPVGTMSNAIGGGNWQMTIAESCVGCGSCERHCPMGLTIAAHRQDGTLPHRDCLKCSSCVDACPKDALGWPS	197	Geobacter sulfurreducens PCA	Deltaproteobacteria	Proteobacteria	Bacteria	Aquatic	Chemolithotroph	Anaerobe
637832271	MSIVIIAVLALSALALTFGAVLGFASIKFKVEGNPIVDQIDGLLPQTQCGQCGYPGCRPYAEAIANGDAINKCPPGGEATITALADLLDVEAVPLDSEHGESKGKQVAYIREDECIGCTKCIQACPVDAILGAAKQMHTVIVSECTGCDLCVEPCPVDCIDMIPAPSGIRDWAWDMPKPPVSSGAIIATDQNNGMAA	197	Hahella chejuensis KCTC 2396	Gammaproteobacteria	Proteobacteria	Bacteria	Aquatic	Heterotroph	Anaerobe
643561109	MGKRYAMVIDLRKCVGCHACQVACKSENNVPLGVFRNWVDELETGKFPNVSRQRLPRLCNHCENPSCVKVCPVKATTQKEDGTVVIDYDLCIGCKYCIAACPYDARFINPERRTAEKCDYCYARVEAGLQPACVNTCIGGARIFGDLNDPTSEVAKFVATNPVKVSKPETNNGPQTYYIGADEKTLRPNFEIVGGNK	197	Desulfitobacterium hafniense DCB-2	Clostridia	Firmicutes	Bacteria	Wastewater		Anaerobe
646446615	MEEIKLTIDGREITAQNGQTVFQAAAAAGIHIPSLCFHEQLEPYGGCRVCSVEVVAGSRSKVVASCVYPASNGLVVNTNTEKIRHIRKVLIELLLTKAPASKPIRDLAEEYGADIARFSHDASFCILCGLCVRYCAEVKKANALCFISRGTQREVTFVPEIANRECEKCQQCFDICPTNFIRANFEMAKALTFGTEE	197	Dehalococcoides mccartyi VS	Dehalococcoidia	Chloroflexi	Bacteria	Aquatic	Chemolithotroph	Anaerobe
649931438	MQSSKKAKMQLSNKTMNSDFVKKVETLSGSSVRRCFQCGKCSAGCPMSTFMEHPPNRVVRLLQLGQGERILAGRSIWYCASCETCTTRCPNKVDLAAIMDALRKLSWDADGPSKESYVQLANRLFIENIRSYGRQYELRLGAAFNMKSGQFLKDLMLGPKLISKGKLKMFHSRNKNVGDIEKIFRRIEEMRKNGEAL	197	Geobacter sp. M18	Deltaproteobacteria	Proteobacteria	Bacteria		Chemolithotroph	Anaerobe
2507228346	MTEDGFVLEHCRKNCPKSTQDWSLLYEQLNQLLKDMDFSTHLATKFSSIHYHHLPKISLAGCPNACSQPQIKDIGVIGYLLPKFTEGHCTGCQACIRSCQEKALTWQEGLVFNEELCLGCGDCIRACKTGKIISGESGWKLYLGGRLGRKPQLARIAQEKLQGHKVYRKIALLLEDYLENSLPNERLTHFLDRRPDL	197	Desulfitobacterium dichloroeliminans LMG P-21439	Clostridia	Firmicutes	Bacteria	Terrestrial		Anaerobe
2503612514	MLKFLKQIGDYAKESVQAARYIGQGLAVTFDHMQRRPITVQYPYERLIPSERFRGRIHFEFDKCIACEVCVRVCPINLPVVDWEFDKPSKKKKLNHYSIDFGVCIFCGNCVEYCPTNCLSMTEEYDLCTYDRHELNYDNVALGRLPYKVTQDPMVTPLRELVYLPKGVLDPHDLPADAKRAGMLPEEIVKQEEQTAQ	197	Chroococcidiopsis thermalis PCC 7203	unclassified	Cyanobacteria	Bacteria	Terrestrial	Chemoheterotroph, Photoautotroph	Aerobe	8
2551217127	MARAKFLVDAERCIECNACVTACKNEHEVPWGINRRKVVTINDGSPGERSISVACMHCSDAPCMAVCPTDCFYQNDEGMVLHSKDLCIGCGYCFYACPFGAPQFPQAGNFGSRGKMDKCTFCAGGPEENHSTAEFAKYGRNRIAEGKLPICAEMCATKALLAGDGDVVSGIYRERVVSRGFGSGAWGWGTAYSQKGG	197	Planktomarina temperata RCA23, DSM 22400 (RCA23)	Alphaproteobacteria	Proteobacteria	Bacteria	Aquatic	Chemoorganotroph	Aerobe
2556013354	MEKIKLTIDGREITAQNGQTVFQAAAAAGIHIPSLCFHEQLEPYGGCRVCSVEVVTGSRSKVVASCVYPASNGLVVNTNTEKIRHIRKVLIELLLTKAPASKPIRDLAEEYGADTARFSHDASFCILCGLCVRYCAEVKKANALCFISRGTQREVTFVPEIANRECEKCQQCFDICPTNFIRANFEMAKALTFGTEE	197	Dehalococcoides mccartyi GY50	Dehalococcoidia	Chloroflexi	Bacteria
2579569043	MNRFVIAEPRKCIGCNTCMAACTESHKKQGLQAHPRLAVMRTGDDTGPVLCHQCEDAPCARVCPVDAITHGADAILLDEQACIGCKMCALACPFGAITPSGTGIAGVAGIAAATPRHSAALDPLLAWEIGVRSVAVKCDLCAFSGDGPACVRVCPTAALYAADADATRQAAAVKRTLAAAAPVSLETPLASLEGLDP	197	Azospirillum brasilense Az39	Alphaproteobacteria	Proteobacteria	Bacteria			Aerobe
2637233755	MTTFYYVLLAIVVLALIFGAILGFASVKLKVEADPIVEKIDAILPQSQCGQCGYPGCKPYAEAIANGDVITKCIPGGRPTVIKIAELLGVEPPETEDLAEDPAPKVAFIHEDMCIGCTKCIQACPVDAIIGSNKAMHTIIPDLCTGCELCVAPCPTSCISMIKVEKNIDTWDWKFDPNLVIPIVDTTSAEKKIVVGK	197	Aggregatibacter aphrophilus NJ8700	Gammaproteobacteria	Proteobacteria	Bacteria	Human		Facultative
2649537436	MEEIKLTIDGREVIAKSGQTVFQAATAAGIHIPSLCFHEQLEPYGGCRICSVEVVAGSRSKVVASCVYPVANGLVVNTSTDKIRHIRKVLIELLLTKAPASKPIRDLAEEYGADTARFSHDASFCILCGLCVRYCAEVKKANALCFISRGTQREVTFVPETANRECEKCQQCFDICPTNFIRANFEMAKALTFETKE	197	Dehalococcoides mccartyi CG5	Dehalococcoidia	Chloroflexi	Bacteria
2687734763	MEIIVYAIIALLALALTFGAVLGFASVRFKVEGNPIVDQINELLPQTQCGQCGHPGCRPYAEAIASGEAINRCPPGGQATINALADLLDVEAEPLDAESGVEKPVSVAFIREDECIGCTKCLQACPVDAILGAAKQMHTILSDECTGCDLCVEPCPVDCIEMRPIEVTTRTWRWELPEQPPAFTGTLIATDQRGETV	197	Endozoicomonas montiporae CL-33	Gammaproteobacteria	Proteobacteria	Bacteria
640949893	MSNNVDFSRMKFYCDENLCIDCNGCVVACKEAHEIPVGVNRRKVITVNEGVVGKEFSLSMACMHCADAPCQQVCPTDCFYIRTDGIVLHDKDKCIGCGYCLFACPFGAPQFPKNGAFGTKGKMDKCTMCAGGPEETNSPEEFHKYGQNRISEGKVPMCASMCSTKALLVGDANEVALIKTYRATHKGKGIATDSYGW	197	Arcobacter butzleri RM4018	Epsilonproteobacteria	Proteobacteria	Bacteria	Human		Aerobe
640949880	MSNNVDFSRMKFYCDENLCIDCNGCVVACKEAHEIPVGVNRRKVITVNEGVVGKEFSLSMACMHCADAPCQQVCPTDCFYIRTDGIVLHDKDKCIGCGYCLFACPFGAPQFPKNGAFGTKGKMDKCTMCAGGPEETNSPEEFHKYGQNRISEGKVPMCASMCSTKALLVGDANEVALIKTYRATHKGKGIATDSYGW	197	Arcobacter butzleri RM4018	Epsilonproteobacteria	Proteobacteria	Bacteria	Human		Aerobe
640908447	MSTILIAIIALAALAAVFGAILGFASIRFKVEADPIVDQIDSILPQTQCGQCGYPGCRPYAEAIANGDQINKCPPGGQATIEKLADLMGVEAEESAHDLDSKVKTVAFIHEDMCIGCTKCIQACPVDAIVGGTKALHTVIKDECTGCDLCVAPCPTDCIEMIPVETTTESWKWKLNAIPVVNITDAANAANVTDSIK	197	Vibrio harveyi BB120, ATCC BAA-1116	Gammaproteobacteria	Proteobacteria	Bacteria	Aquatic	Heterotroph	Facultative
643638336	MKRIFVDYKKCLACKACETACAVEHHPSGNLYAALGDRKTQVNVRVLGIEHEAFPLSCRHCDPADCLNACPSGAICRDPESGAVVLDASLCKACAMCAMVCPFDAISFKQTHRSCYNRDVAYKCDLCNGRIKAGDEPACVAACHSGALVYTENDAARTQRASRSLRSYLLGEEGPPPLLELFRELRRKEFARRRGGL	197	Geobacter daltonii FRC-32	Deltaproteobacteria	Proteobacteria	Bacteria	Bioremediation	Chemolithotroph	Anaerobe
644855695	MTTFYYVLLAIVVLALIFGAILGFASVKLKVEADPIVEKIDAILPQSQCGQCGYPGCKPYAEAIANGDVITKCIPGGRPTVIKIAELLGVEPPETEDLAEDPAPKVAFIHEDMCIGCTKCIQACPVDAIIGSNKAMHTIIPDLCTGCELCVAPCPTSCISMIKVEKNIDTWDWKFDPNLVIPIVDTTSAEKKIVVGK	197	Aggregatibacter aphrophilus NJ8700	Gammaproteobacteria	Proteobacteria	Bacteria	Human		Facultative
2510181303	MARAKFLCDAERCIECNACVTACKNEHEVPWGINRRRVVTINDGKPGERSISVACMHCSDAPCMAVCPVDCFYQNEEGVVLHSKDLCIGCGYCFYACPFGAPQYPQAGNFGSRGKMDKCTFCAGGPEETHSNAEFSKYGRNRIAEGKLPICAEMCSTKALLAGDGDVVSAVYRERVVARGFGSGAWGWGTAYDQKGG	197	Phaeobacter gallaeciensis DSM 17395	Alphaproteobacteria	Proteobacteria	Bacteria	Mollusca	Photosynthetic, Phototroph	Aerobe
2540519263	MEEIKLTIDGREVIAKSGQTVFQAATAAGIHIPSLCFHEQLEPYGGCRICSVEVVAGSRSKVVASCVYPVANGLVVNTSTDKIRHIRKVLIELLLTKAPASKPIRDLAEEYGADTARFSHDASFCILCGLCVRYCAEVKKANALCFISRGTQREVTFVPETANRECEKCQQCFDICPTNFIRANFEMAKALTFETKE	197	Dehalococcoides mccartyi BTF08	Dehalococcoidia	Chloroflexi	Bacteria	Industrial production
2541371683	MSNNVDFSRMKFYCDENLCIDCNGCVVACKEAHEIPVGVNRRKVITVNEGVVGKEFSLSMACMHCADAPCQQVCPTDCFYIRTDGIVLHDKDKCIGCGYCLFACPFGAPQFPKNGAFGTKGKMDKCTMCAGGPEETNSPEEFHKYGQNRISEGKVPMCASMCSTKALLVGDANEVALIKTYRATHKGKGIATDSYGW	197	Arcobacter butzleri 7h1h	Epsilonproteobacteria	Proteobacteria	Bacteria	Mammals		Aerobe
2541371670	MSNNVDFSRMKFYCDENLCIDCNGCVVACKEAHEIPVGVNRRKVITVNEGVVGKEFSLSMACMHCADAPCQQVCPTDCFYIRTDGIVLHDKDKCIGCGYCLFACPFGAPQFPKNGAFGTKGKMDKCTMCAGGPEETNSPEEFHKYGQNRISEGKVPMCASMCSTKALLVGDANEVALIKTYRATHKGKGIATDSYGW	197	Arcobacter butzleri 7h1h	Epsilonproteobacteria	Proteobacteria	Bacteria	Mammals		Aerobe
2558634846	MAAHPPGKTVAQATGDNMFTFIKKALKTGVATQPYPLQPMPVDKNFRGKPQHNPQQCIGCAACINACPSNALTVETDLQHDRLNWQFNLGRCIFCGRCEEVCPTAAIRLTPEYELAVWRKEDFLQQASFALCRCRVCQQPFAVQKEVDYAIALLAHNGDERAERHRASFETCPDCKRQQGLAPSELIDLTREMKEAV	197	Cronobacter sakazakii CMCC 45402	Gammaproteobacteria	Proteobacteria	Bacteria	Food production	Heterotroph
2597957433	MNTFIAIEPDRCIGCGTCLAACSHGHRVAGLQAEPRLALTFTPQVTAAVTCHQCEGAPCLAVCPVDAIKRTEEAIVVNEQTCIGCKLCAVVCPFGAIHPSGTSTAGVAGISYPTPTQPRGTSPLLAWSIGVYTCAVKCDLCSTLGPDEEPHCVEACPTKALYVRDAMTLAGVRKDKMRAAVAANQIMMGRTTNLKEA	197	Adlercreutzia equolifaciens DSM 19450	Coriobacteriia	Actinobacteria	Bacteria	Human
2640721675	MKRIFVDYKKCLACKACETACAVRHHPGGSLLAALGDDRTEVNVRVLGIDEEAFPLSCRHCDPAECLDACPSGALGRDPENGAVILDPARCKACAMCAMVCPFDAISFKATHRSDYGRDVAHKCDLCTPRVREGGTPACVEACHSGALVFAEYGAVRAERAAKSLRHYLLGREGLPPGLELLREMRRKEFARRRGGE	197	Geobacter sulfurreducens AM-1	Deltaproteobacteria	Proteobacteria	Bacteria
2686666740	MSSLWIAICAVGAIALVSGIVLGFAARRFKVDADPIVEQIDAILPQSQCGQCGYPGCRPYAEAVSGGSEKINRCAPGGEQVMLKIAELLAVDPQPLDGEAAQSEPVRQVALIDEENCIGCTKCIQACPVDAIVGATRAMHTVVSDLCTGCNLCVAPCPTDCITLVAVPTTTANWKWDLNTIPVRTISVNEREVEHHV	197	Hafnia alvei HUMV-5920	Gammaproteobacteria	Proteobacteria	Bacteria
2689546544	MTTFYYVLLAIVVLALIFGAILGFASVKLKVEADPIVEKIDAILPQSQCGQCGYPGCKPYAEAIANGDVITKCIPGGRPTVIKIAELLGVEPPETEDLAEDPAPKVAFIHEDMCIGCTKCIQACPVDAIIGSNKAMHTIIPDLCTGCELCVAPCPTSCISMIKVEKNIDTWDWKFDPNLVIPIVDTTSAEKKIMVGK	197	Aggregatibacter aphrophilus W10433	Gammaproteobacteria	Proteobacteria	Bacteria
637703305	MEEIKLTIDGREVIAKSGQTVFQAATAAGIHIPSLCFHEQLEPYGGCRICSVEVVAGSRSKVVASCVYPVANGLVVNTSTDKIRHIRKVLIELLLTKAPASKPIRDLAEEYGADTARFSHDASFCILCGLCVRYCAEVKKANALCFISRGTQREVTFVPETANRECEKCQQCFDICPTNFIRANFEMAKALTFETKE	197	Dehalococcoides mccartyi CBDB1	Dehalococcoidia	Chloroflexi	Bacteria	Aquatic	Chemolithotroph	Anaerobe
2536821770	MARAKFLCDAERCIECNACVTACKNEHEVPWGINRRRVVTINDGKPGERSISVACMHCSDAPCMAVCPVDCFYQTEDGVVLHSKDLCIGCGYCFYACPFGAPQYPQAGNFGSRGKMDKCTFCAGGPEENNSQAEFQKYGRNRIAEGKLPICAEMCSTKALLAGDGDTVSAVYRERVVARGFGSGAWGWGTAYDQKGG	197	Ruegeria mobilis F1926	Alphaproteobacteria	Proteobacteria	Bacteria	Aquatic	Heterotroph
2687248747	MMINKVLNGFTTAWRGLTLTVKYLFAGNHKREVLSISDNNYFKQLEDTNTIQYPKQALPSPEVGRYQLDVEIDDCIVCDLCAKICPVNCIDIESIKSTEGSIGETSDGSKKLLYAAKFDIDMAKCMYCGLCTIVCPTECIVMTNQYDRTVFELSDLTYEFSDMSPEVAAEKRMLLEKQQAEKQAAKLAAAKAKGGGA	197	Mucilaginibacter sp. PAMC 26640	Sphingobacteriia	Bacteroidetes	Bacteria
2688520525	MSSLWIAICAVGAIALVSGIVLGFAARRFKVDADPIVEQIDAILPQSQCGQCGYPGCRPYAEAVSGGSEKINRCAPGGEQVMLKIAELLAVDPQPLDGEAAQSEPVRQVALIDEENCIGCTKCIQACPVDAIVGATRAMHTVVSDLCTGCNLCVAPCPTDCITLVPVPTTTANWKWDLNTIPVRTISVNEREVEHHV	197	Obesumbacterium proteus DSM 2777	Gammaproteobacteria	Proteobacteria	Bacteria
2718495408	MSTILIAIIALAALAAVFGAILGFASIRFKVEADPIVDQIDSILPQTQCGQCGYPGCRPYAEAIANGDKINKCPPGGQATIEKLADLMGVEAEESAHDLDNKVKTVAFIHEDMCIGCTKCIQACPVDAIVGGTKALHTVIKDECTGCDLCVAPCPTDCIEMIPVETTTESWKWKLNAIPVVNITDAANAANVTDSIK	197	Vibrio campbellii LMB29	Gammaproteobacteria	Proteobacteria	Bacteria	Fish
2719049291	MARAKFLCDAERCIECNACVTACKNEHEVPWGINRRRVVTINDGKPGERSISVACMHCSDAPCMAVCPVDCFYQTDDGVVLHSKDLCIGCGYCFYACPFGAPQYPQAGNFGSRGKMDKCTFCAGGPEENNSQAEFQKYGRNRIAEGKLPICAEMCSTKALLAGDGDVVSGIYRERVVARGFGSGAWGWGTAYGQKGG	197	Nitratireductor basaltis RR3-28	Alphaproteobacteria	Proteobacteria	Bacteria	Aquatic
2720763986	MSTILIAIIALAALAAVFGAILGFASIRFKVEADPIVDQIDSILPQTQCGQCGYPGCRPYAEAIANGDQINKCPPGGQATIEKLADLMGVEAEESAHDLDNKVKTVAFIHEDMCIGCTKCIQACPVDAIVGGTKALHTVIKDECTGCDLCVAPCPTDCIEMIPVETTTESWKWKLNAIPVVNITDAANAANVTDSIK	197	Vibrio harveyi ATCC 43516	Gammaproteobacteria	Proteobacteria	Bacteria
2746516953	MARAKFLCDAERCIECNACVTACKNEHEVPWGINRRRVVTIQDGQPGERSISVACMHCSDAPCMAVCPVDCFYQTEEGVVLHSKDLCIGCGYCFYACPFGAPQYPQAGNFGSRGKMDKCTFCNGGPEENNSAAEFQKYGRNRIAEGKLPICAEMCSTKALLAGDGDEVSSIYRERVVARGFGSGAWGWGTAYDEKAN	197	Yangia sp. CCB-MM3	Alphaproteobacteria	Proteobacteria	Bacteria	Terrestrial
640179871	MYQIIRCRNCPNAVIDLDQITAACTEIFRSTDFTNKQLERLGSTKPKQHHIFQVGIAGCPNSCSQPQIKDFGLQGQAVPVVGDGCTACGLCVSACPDQAIVLGEEGPCIVESQCLNCGKCAKICPTGAIYTGTTGYRVIRGGKLGRRPQLAREVYSLTNQEGAVQCLRETLDLLLWVGKPGERLGALLERIEKGSS	196	Desulfotomaculum reducens MI-1	Clostridia	Firmicutes	Bacteria	Aquatic		Anaerobe
650916849	MVLSSKDFNPKFPEKVIEAGKAIGEDEATKSFRRCYQCGTCTGSCPSGRITAFRTRKLIRSAMLGLGDYIKSEDLWKCTTCYTCYERCPRNVKITDIIKAMRNVASQMGYMALAHRKTTLYVYLTGHAVPVNDQIKEVRKNIGLTEIPPTTHKYPEALEDVRGIMNDMGLCDKVGICPTTKKLEELKPIEWEDLSE	196	Methanothermococcus okinawensis IH1	Methanococci	Euryarchaeota	Archaea	Aquatic	Autotroph, Lithotroph	Anaerobe	6.5
2598118314	MKFLNQITNYAKEALQSAKYIGQGLSVTFDHMRRRPVTVQYPYEKLIPSERFRGRIHFEFDKCIACEVCVRVCPINLPVVDWVFNKELKKKELKHYSIDFGVCIFCANCVEYCPTNCLSVTEEYELATYDRHELNYDSVAMGRIPYKVTQDPMVTPIREFAYLPAGVMSGHDLPAGAQRAGEHPEAIANPAESSEN	196	Thermosynechococcus sp. NK55a	unclassified	Cyanobacteria	Bacteria
2688069429	VRVDDPKLKKIEPPKMTLGDRFYLPQVAAGLAVTAKHIFGVAFQDTAITVQYPEVQHVPSPVYRGVHRLNKDEEGRPKCVACMLCATACPAHCIDIVGSTAPESWPDREKYPESFVIDELRCIYCGMCEEACPVDAIELTGLYDLTGLSREEMIFDKTKLLSVFDVTRDAEPMRFTTPPPPADSSAATQALESPIS	196	Planctomyces sp. SH-PL62	Planctomycetia	Planctomycetes	Bacteria
2688528609	MPDDKQQQRRRLLFGIGSVSAGLVLLPWGEALAAPASRQGMRGKRWAMIIDRRKCVGCQACTVACCMENLPPLGQFRTTVKQYEVSGAAANGVSQMFMLPRLCNHCENPPCVAVCPVQATYQRDDGIVMVDNRRCVGCAYCVQACPYDARFINQQTLTADKCTFCAHRLEAGLLPASSPASAGRASSAICTIPTAP	196	Edwardsiella sp. LADL05-105	Gammaproteobacteria	Proteobacteria	Bacteria
2730135190	MNRFVLADPDQCIGCRTCEIACVIAHSAENPFISPDDEFHFHPRLKVIKSFGVTAPVQCRHCEDAPCANACPNGSITNADGCILINSESCIGCKTCMIACPYGAINMVPEYRNGQPVVQDGLYTNMSGRLQPKERMIASKCDLCEGVDGGPACIGKCPTQALKLVEPDLVHARVEEKRAASARQLLHMTRIPATGL	196	Paenibacillus polymyxa YC0136	Bacilli	Firmicutes	Bacteria	Plants
637313283	MKFLNQITNYAKEAVQSAKYIGQGLSVTFDHMRRRPITVQYPYEKLIPSERFRGRIHFEFDKCIACEVCVRVCPINLPVVDWVFNKELKKKELKHYSIDFGVCIFCANCVEYCPTNCLSVTEEYELATYDRHELNYDSVAMGRIPYKVTQDPMVTPIREFAYLPAGVMSGHDLPAGAQRAGERPEAIANTAKSSEN	196	Thermosynechococcus elongatus BP-1	unclassified	Cyanobacteria	Bacteria	Aquatic	Photoautotroph, Photosynthetic
641658503	MATLHYVLLIIVLLAALFGAILGFASIKLKVEGDPIVEKIDALLPQSQCAQCGYPGCKPYAQAIANGDEITKCVPGGQPLVIKIADLLGIEAPSGNFEQDPIPKVAFINEEMCIGCTKCIQACPVDAIIGTNKAMHTIIADLCTGCELCVAPCPTDCISMINVKQHIDNWDWKFDPKLVIPIVDTTSAQKKIVVGE	196	Histophilus somni 2336	Gammaproteobacteria	Proteobacteria	Bacteria	Mammals		Facultative
648069707	MTETQVVLEYELLPGHISELAGNIKAMHGVDANMCYQCGKCTSGCPLNEYMDMTPTQVIHAVRLGLKDIVLNSNTYWLCVACGTCTGRCPQDTGLLMVMDALANIAIKEGIKPREPAVAEFYRTGLNLVKRYGMMYEAGVAGLLSLKTGTLGRDFGLGLRMLKKGKLEVIPHSQNADEMKKIFQRVAKKEQELAGS	196	Dehalogenimonas lykanthroporepellens BL-DC-9	Dehalococcoidia	Chloroflexi	Bacteria	Wastewater	Chemotroph	Anaerobe	7
649810844	MSEHGGVPGGGLVKGLAVTLKTMTRRSTTQQYPDVEPELPPRSRGVIALLEENCTVCMLCARECPDWCIYIDSHKEEVAVPGAARPRQRNVLDKFDIDFSLCMYCGICVEVCPFDALYWSPEFEYAEYDIKNLLHDKDHLGEWMATVPPPPAHDPLGDPSKEETTAARKAAGPSARPAPSRVRPDAATDPGGGTAS	196	Micromonospora sp. L5	Actinobacteria	Actinobacteria	Bacteria	Plants		Aerobe
2512784226	MSIVFFGSMRVALRNVAEPSGDFRLEETCGYEKCMQCGRCTASCPAAFIYEDYRPRDVMRMLQIGDREALMRVIWRCGQCYSCAARCPRNNSVGAGILALRESAMAAGLAPEGIMATAAMIRKNLYGHGETFLPATFDFLEEFGPKTTQRCRDNASRRVRLGFDRDDARARPIPANSMKEIRALIDMTWPGGEADA	196	Methanocella conradii HZ254	Methanomicrobia	Euryarchaeota	Archaea	Terrestrial	Chemolithotroph	Obligate anaerobe
2512783241	MLEKLKASGELIANFFKRPVTVKESFGFVAEAFRWLPRRNDDLCTGCGACVERCSSGATSITDRGDTRVVSIDGLRCIFCGRCAEVCPEKALELTLEDAPPAQGSDPTARVSLSRGAEEPRPTVDTVLKLQRCSVCGEVMPVTEKYLDAIKERTLRNLKPETAAIVEKDMERYLKTCINCRRVHSLEWDTHPRKFI	196	Methanocella conradii HZ254	Methanomicrobia	Euryarchaeota	Archaea	Terrestrial	Chemolithotroph	Obligate anaerobe
2628275602	MNTIGMAIVALSALAIVSGLILGFASRRFRVEADPVVEHLEAMLPQSQCGQCGYPGCRPYAEAIALNGELINKCVPGGEPLMLKLAERLNIEPQPLDADTPQKPEPQVAWIDEANCIGCTKCIQACPVDAIIGSTRAVHTVIRDLCTGCNLCVAPCPTDCIDLRPLAPTTANWKWNLDTIPVRVIQAENRVIENHV	196	Dickeya zeae EC1	Gammaproteobacteria	Proteobacteria	Bacteria
2668579490	MPPIPGSGLAKGLAVTLRTMTKKTVTAQYPDTQPELPPRSRGVIGLFEENCTVCMLCARECPDWCIYIDSHKETSPPAAPGGRERSRNVLDRFAIDFSLCMYCGICIEVCPFDALFWSPEFEYAETDIHELTHERDKLREWMWTVPEPPALDPGAEEPKEIAAARKAADKLAAQRAQEQQEQQEPRRQQDEKGGTP	196	Streptomyces globisporus C-1027	Actinobacteria	Actinobacteria	Bacteria	Terrestrial
2723604549	MNRFVLADPDQCIGCRTCEIACVIAHSAENPFISPDDEFHFHPRLKVIKSFGVTAPVQCRHCEDAPCANACPNGSITNADGCILINSESCIGCKTCMIACPYGAINMVPEYRNGQPVVQDGLYTNMSGRLQPKERMIASKCDLCEGVDGGPACIGKCPTQALKLVEPDLVHARVEEKRAASARQLLHMTRIPATGL	196	Paenibacillus polymyxa YC0573	Bacilli	Firmicutes	Bacteria	Plants
637550432	MTTIYYILIAIAVLALIFGIILGFASVKLKVEADPIVDKIDAILPQSQCGQCGYPGCRPYAEAIANGDIITKCVPGGQPTVIKIAELLGVDAPDAEFTEDNTPKVAFIHEDMCIGCTKCIQACPVDAIIGTNKSLHTVIPDLCTGCELCVAPCPTDCIKMIKVEKNIDNWDWKVNPDLVIPVMNTTDGEKKLVVGK	196	Mannheimia succiniciproducens MBEL55E	Gammaproteobacteria	Proteobacteria	Bacteria	Mammals		Anaerobe
644852539	MTTIWIAIAALSALALVSGLVLGFASRRFRVEADPVVEQLEAMLPQSQCGQCGYPGCRPYAEAIALNGEQINKCVPGGEPLMIKLAERLNIEPQPLDAGTPQKPEPQVAWIDEENCIGCTKCIQACPVDAIIGSTRAVHTVIRDLCTGCNLCVAPCPTDCIELRPLAPTTTSWKWNLDAIPVRVIQAENRVIENHV	196	Dickeya zeae Ech1591	Gammaproteobacteria	Proteobacteria	Bacteria			Facultative
2511674018	MTTFHYVLIAIAVLALIFGAILGFASVKLKVEADPIVEKIDAILPQSQCGQCGYPGCKPYAEAIANGDVITKCIPGGRPTVIKIAELLGVDAPETDLAEDPEPKVAFIDENMCIGCTKCIQACPVDAIIGTNKSMHTIIPDLCTGCELCVAPCPTSCISMIKVEKNIDSWDWKFDPNLVIPIIDTTSAEKKIIVGK	196	Aggregatibacter actinomycetemcomitans ANH9381	Gammaproteobacteria	Proteobacteria	Bacteria	Animal		Facultative
2518129501	MNRFVLADPDQCIGCRTCEIACVIAHSSENPFISPDDEFHFHPRLKVIKSFGVTAPVQCRHCEDAPCANACPNGSITNADGCILINSESCIGCKTCMIACPYGAITMVPQYRDGQPVVQDGLYTNVSGRLQPKERMIASKCDLCEGVDGGPACIGKCPTQALKLVEPDLVHARVEEKRAASARQLLHMTRIPATGL	196	Paenibacillus polymyxa M1	Bacilli	Firmicutes	Bacteria
2552730884	MTTIWIAIAALSALALVSGLVLGFASRRFRVEADPVVEQLEAMLPQSQCGQCGYPGCRPYAEAIALNGEQINKCVPGGEPLMIKLAERLNIEPQPLDAGTPQKPEPQVAWIDEENCIGCTKCIQACPVDAIIGSTRAVHTVIRDLCTGCNLCVAPCPTDCIELRPLAPTTTNWKWNLDAIPVRVIQAENRVIENHV	196	Dickeya chrysanthemi NCPPB 516	Gammaproteobacteria	Proteobacteria	Bacteria
2578430331	MTTFHYVLIAIAVLALIFGAILGFASVKLKVEADPIVEKIDAILPQSQCGQCGYPGCKPYAEAIANGDVITKCIPGGRPTVIKIAELLGVDAPETDLAEDPEPKVAFIDENMCIGCTKCIQACPVDAIIGTNKSMHTIIPDLCTGCELCVAPCPTSCISMIKVEKNIDSWDWKFDPNLVIPIIDTTSAEKKIIVGK	196	Aggregatibacter actinomycetemcomitans HK1651	Gammaproteobacteria	Proteobacteria	Bacteria	Unclassified		Facultative
2629270190	MDENFQAGKDGLMYAASKGLGIVIMEPMRGGYLVSGMPPEIQEIWDSADIQRSPVEWSLRYLWDYPEIAVVLSGMSEIKHVEDNVKFASGGLPDSLTERERELISRVKKIYMSKTRVNCTGCRYCMPCPSGVNIPENFKYLNNAEMFDNAEGEKALYSGLEGQASNCTECGQCEEKCPQKIPVSQMLKEVVKLFGK	196	Methanosarcina mazei S-6	Methanomicrobia	Euryarchaeota	Archaea
2629744119	MNRFVLADPDQCIGCRTCEIACVIAHSSENPFISPDDEFHFHPRLKVIKSFGVTAPVQCRHCEDAPCANACPNGSITNADGCILINSESCIGCKTCMIACPYGAITMVPQYRDGQPVVQDGLYTNVSGRLQPKERMIASKCDLCEGVDGGPACIGKCPTQALKLVEPDLVHARVEEKRAASARQLLHMTRIPATGL	196	Paenibacillus polymyxa Sb3-1	Bacilli	Firmicutes	Bacteria
2638577547	MNRFVLADPDQCIGCRTCEIACVIAHSPENPFISPDDEFHFHPRLQVIKSFGVTAPVQCRHCEDAPCANACPNGSITNADGCILINSESCIGCKTCMIACPYGAITMVPQYRDGQPVVQDGLYTNVSGRLQPKERMIASKCDLCEGVDGGPACIGKCPTQALKLVEPDLVHARVEEKRAASARQLLHMTRIPATGL	196	Paenibacillus polymyxa CF05	Bacilli	Firmicutes	Bacteria
2688296975	MTTFHYVLIAIAVLALIFGAILGFASVKLKVEADPIVEKIDAILPQSQCGQCGYPGCKPYAEAIANGDVITKCIPGGRPTVIKIAELLGVDAPETDLAEDPEPKVAFIDENMCIGCTKCIQACPVDAIIGTNKSMHTIIPDLCTGCELCVAPCPTSCISMIKVEKNIDSWDWKFDPNLVIPIVDTTSAEKKIIVGK	196	Aggregatibacter actinomycetemcomitans 624	Gammaproteobacteria	Proteobacteria	Bacteria
2688910088	MNRFVLADPDQCIGCRTCEIACVIAHSAGNPFISPDDEFHFHPRLKVIKSIGVTAPVQCRHCEDAPCANACPNGSITNADGCILINSESCIGCKTCMIACPYGAITMVPEYRDGRAVVQDGLYTNVSGRLQPKERMIASKCDLCVGVEGGPACIGKCPTRALKLVEPDLIHARVEEKRAASARQLLHMTRIPATGL	196	Paenibacillus sp. IHB B 3084	Bacilli	Firmicutes	Bacteria
2753468571	MITSLCISVAVLSTISFICGSLLGYTAYRCAVTKDIIVDQIDAVLPQSQCGQCGYPGCRPYANAIGHNHEMINKCVPGGDQTMLKIAKIINVHPQPLDNPNRSQPERTIAWINEDHCIGCTKCIHVCPVDAIIGAKRTMHTVLTAICTGCNLCLAPCPTNCIEMRIVFSTPNLSHWDKNNSISERIISVNSHVSHL	196	Candidatus Erwinia sp. ErCipseudotaxifoliae 3056	Gammaproteobacteria	Proteobacteria	Bacteria	Arthropoda
640121832	MYILIAIAVIALIFGAILGYSSIKLKVEADPIVEQIDALLPQSQCGQCGYPGCKPYAEAIANGDQITKCVPGGQPLVVKIADLLGVEVPAMDGVAEPEVKVALIHEDMCIGCTKCIQACPVDAIIGTNKAMHTVIPDLCTGCELCVAPCPTNCIEMVKQQTTTKTWNWQFDENLVIPVVNTTELQKKLVIGGGKNE	196	Actinobacillus pleuropneumoniae sv. 5b L20	Gammaproteobacteria	Proteobacteria	Bacteria			Facultative
646777310	MVLTNKDFDPKFSEEIIKVAEEIGEEEVVKSFRRCYQCGTCTGGCPSGRHTAYRVRVLIRSALMGFYKYIESEDLWMCTTCYTCYERCPRDVKITEIIKAMRNLAARLGLMAEAHRKTCLYVYLTGHAVPINDKIKEVRKKLGLSEVPPTTYKYPEVLEHIRGIMQDMKLCEKVGICPTSKTLKELTPVKWEEMSE	196	Methanocaldococcus infernus ME	Methanococci	Euryarchaeota	Archaea	Aquatic	Autotroph, Lithotroph	Anaerobe	6.5
648182612	MITIWVAIAALSALALVFGLILGFASRRFQVEEDPVVEQLDAMLPQSQCGQCGYPGCRPYAEAIALNNEQINKCVPGGEPLMLKLAERMSVEPQPLDAEAPQKPEPLVAWVDEDNCIGCTKCIQACPVDAIVGTTRAVHTVIRDLCTGCNLCVPPCPTDCIELRPLAPTTASWKWNLDAIPVRVIQAENRVIENHV	196	Dickeya dadantii 3937	Gammaproteobacteria	Proteobacteria	Bacteria	Plants		Facultative
650751329	MRTIKLNKNSHKLVDDVLKDLKASPDLGIYKCVQCGMCTSICPGASQSDYDPRDMVRRVLEDDVSIVDDENIWNCFSCYTCNSVCPSGNNASEVNQILRQMSIDKGEGILKIQSFAAYGDSFIELGVGSVPSKFFDDMVKDVGPEYMNLKLNIEDIRSDLGLGSYILPEKSIDEVEEILDKSGFKARLKRIKGCKK	196	Methanobacterium lacus AL-21	Methanobacteria	Euryarchaeota	Archaea		Lithotroph
2505974063	MSIVGKLKAFGDLALNFFRKPVTVDESYGFTAENFRWLPRRNADLCTGCGACNERCSSGATSLTDADGERTVSIDGLRCIFCGRCADVCPERALELTLEPKKEGETDTGRVSLSHGSEEPRPTVDTKLKLQKCRICGEYMPVTEKYVAVVRDRTLKNLKPETAAIVEKDMEKYLTVCVNCRRKYSIEWDTHPRKFI	196	Methanocella paludicola SANAE (reannotation)	Methanomicrobia	Euryarchaeota	Archaea	Terrestrial	Lithotroph	Anaerobe	7.15
2521613309	MAVMKFLCDTKRCIECNGCVTACKNENDSALEWGIQRRRVVTINDGQPGEASISVACMHCTDAPCQAVCPANCFYKTEDGLTLHNKDTCIGCGYCLYACPFGAPQFPKKSTFGSRGKMDKCTFCAGGPEETFSEAERKKYGANRLAEGKLPMCAELCSTKALLAGDAEVVSNIYRERIAARGNPNAIWGYTPKTGV	196	Shewanella loihica PV-4	Gammaproteobacteria	Proteobacteria	Bacteria	Aquatic	Heterotroph	Anaerobe
2556935577	MNRFVLADPDQCIGCRTCEIACVIAHSAENPFISPDDEFHFHPRLKVIKSFGVTAPVQCRHCEDAPCANACPNGSITNADGCILINSESCIGCKTCMIACPYGAINMVPEYRNGQPVVQDGLYTNMSGRLQPKERMIASKCDLCEGLDGGPACIGKCPTQALKLVEPDLVHARVEEKRAASARQLLHMTRIPATGL	196	Paenibacillus polymyxa CR1 (Complete genome sequence)	Bacilli	Firmicutes	Bacteria
2559152807	MTTVYFILVAIAVLALIFGAILGFASVKLKVEADPIVEKIDALLPQSQCGQCGYPGCKPYAEAIANGDDITKCIPGGQTVIVNIAELMGVEPPTTDIEGDPAPMVAFIDEDMCIGCTKCIQACPVDAIIGTNKAMHTIIPDLCTGCELCVPPCPTDCISMIKVESTIHNWNWKFDPKLVIPIVDTTTTQKKLIKGE	196	Pasteurella multocida multocida HB03	Gammaproteobacteria	Proteobacteria	Bacteria	Mammals
2562169727	MTTFHYVLIAIAVLALIFGAILGFASVKLKVEADPIVEKIDAILPQSQCGQCGYPGCKPYAEAIANGDVITKCIPGGRPTVIKIAELLGVDAPETDLAEDPEPKVAFIDENMCIGCTKCIQACPVDAIIGTNKSMHTIIPDLCTGCELCVAPCPTSCISMIKVEKNIDSWDWKFDPNLVIPIIDTTSAEKKIIVGK	196	Aggregatibacter actinomycetemcomitans sv. C D11S-1	Gammaproteobacteria	Proteobacteria	Bacteria	Animal		Facultative
2630446861	MADKPTDQSPQGPTLKEQLWDPVAGFGVTFRTMFRKVVTEQYPKEKLPTAPRFHGRHQLNRWPDGLEKCVGCELCAWACPADAIYVEGAENIDGPVTGADGDAESGRYSAGERYGRVYQINYLRCILCGLCIEACPTRALTMTNEYELADDSRASLIYEKSDLLAPLLPGMEQPPHAMLLGNDDDYYRGEFKEDRS	196	Pimelobacter simplex VKM Ac-2033D	Actinobacteria	Actinobacteria	Bacteria
2633521507	MNNVQPNPFVIAEAGKCIGCKACELACFAVHNDHNGVGAAAGTVTVPVIPRLHVIRTESFTLPVQCRQCENAPCAEACPVQAIRQEEGTIVIHEESCIGCKGCAMACPFGAVSLYKAYSNGRVVPQIQLKERQHSAMVRSAKVIAYKCDLCRTRDHKDGAMGNVPACVEVCPVEALSLVHPDTSVARSRTAAAMRL	196	Paenibacillus sp. FSL H7-0357	Bacilli	Firmicutes	Bacteria
2638503803	MNPVDRPLLDIGLTRLEFLRISGKGLAGLTIAPALLSLLGCKQEDIDSGTVGLINTPKGVLVTQRARCTGCHRCEISCTNFNDGSVGTFFSRIKIHRNYFFGDNGVGSGGGLYGDLNYTADTCRQCKEPQCMNVCPIGAITWQQKEGCITVDHKRCIGCSACTTACPWMMATVPKVKNPRNVCYAVNAQTPAQQGR	196	Escherichia coli ACN001	Gammaproteobacteria	Proteobacteria	Bacteria
637910983	MIAGLTSGGCAAMFKRKGFLFNANLCIGCRACEMACRNENHTPANIHWRHVKEIDLGTYLSMACNHCDSPECFRVCPQHAFNKRKDGIVEIDSSLCNGCRLCVKACPYDAPQYNINTNKVTRCQMCYPRQDHGLPPACVEACTTGALTTLDLNDPQLPETVRVIPGFTDIRLTKPSVLFYPPRPKRRYFLKQSDNI	196	Desulfitobacterium hafniense Y51	Clostridia	Firmicutes	Bacteria	Terrestrial		Anaerobe
637793244	MSKPEYARMKFYCDEDLCIDCNGCVVACKEAHEVPVGINRRKVVTINEGIVGKEMSMSMACMHCTDAPCQQVCPVDCFYIRADGIVLHDKDKCIGCGYCLFACPFGAPQFPQDGAFGTKGKMDKCTMCAGGPEETNSHEEFEKYGQNRISEGKVPMCASMCSTKALLVGDANEVAAIKTHRAVAHGKGISTQSYGW	196	Sulfurimonas denitrificans DSM 1251	Epsilonproteobacteria	Proteobacteria	Bacteria	Aquatic		Anaerobe
646449465	MNTIGMAIVALSALAIVSGLILGFASRRFRVEADPVVEHLEAMLPQSQCGQCGYPGCRPYAEAIALNGELINKCVPGGEPLMLKLAERLNIEPQPLDADTPQKPEPQVAWIDEANCIGCTKCIQACPVDAIIGSTRAVHTVIRDLCTGCNLCVAPCPTDCIDLRPLAPTTANWKWNLDAIPVRVIQAENRVIENHV	196	Dickeya dadantii Ech586	Gammaproteobacteria	Proteobacteria	Bacteria			Facultative
648187459	MFNILKQVGDYAKESVQAAKYIGQGLAVTFDHMRRRPVTVQYPYEKLIPSERFRGRIHFEFDKCIACEVCVRVCPINLPVVDWEFNKAIKKKELKHYSIDFGVCIFCGNCVEYCPTNCLSMTEEYELASYDRHELNYDNVALGRLPYKVTQDPMVTPLRELGYLPKGVLSPHDLPKGSQRAGKRPEEIIQETETAQ	196	Cyanothece sp. PCC 7822	unclassified	Cyanobacteria	Bacteria	Terrestrial	Autotroph	Aerobe
649926233	MKRRHLLKLLGRLVTASAVLGVREGHASLFRSPVTTNRLRPPGAVPEERFAGQCIRCGRCVESCPYRCITMLDIRAGIHAGTPLIAVELKPCALCMKCVLVCPTGSLRRVAQEATRMGTAVINRFTCAAWSGVALCRTCYDVCPFKERAIVLRKLMPEVIEDACTGCGLCTHACPIVTDKGLKAVNIEPLARVLPT	196	Desulfobulbus propionicus 1pr3, DSM 2032	Deltaproteobacteria	Proteobacteria	Bacteria	Terrestrial	Chemoorganotroph	Anaerobe	7.3
649682464	MNRFVLADPDQCIGCRTCEIACVIAHSSENPFISPDDEFHFHPRLKVIKSFGVTAPVQCRHCEDAPCANACPNGSITNADGCILINSESCIGCKTCMIACPYGAITMVPQYRDGQPVVQDGLYTNVSGRLQPKERMIASKCDLCEGVDGGPACIGKCPTQALKLVEPDLVHARVEEKRAASARQLLHMTRIPATGL	196	Paenibacillus polymyxa SC2	Bacilli	Firmicutes	Bacteria	Terrestrial
641636393	MAVMKFLCDTKRCIECNGCVTACKNENDSALEWGIQRRRVVTINDGEPGEASISVACMHCTDAPCQAVCPADCFYRTDDGIVLHNKDTCIGCGYCLYACPFGAPQFPKKGAFGSRGKMDKCTFCAGGPEKNFSEAEREKYGANRIAEGKLPMCAEMCSTKSLLAGDAEIVSNIYRERVAARGNPGAIWGYTPKVGA	196	Shewanella woodyi MS32, ATCC 51908	Gammaproteobacteria	Proteobacteria	Bacteria	Mollusca	Heterotroph	Facultative
2512874280	MFERPKKEKNYAMVIVQDRCVDCKACEVACKAMWEVPDGKLNYRTKVLDIEKIENGIRKMTFMPILCNQCDNPPCVWVCPTGASYKRKSDGIVLVTPNMCIGCKACMEACPYDARYYNEELGAVDKCTFCLPRLESGLEPACVQTCVGGSRNFGDLNDPNSIVSKLLKEATNYWVLKPEDGTFPNDFYISNSAKTE	196	Desulfurella acetivorans A63, DSM 5264	Deltaproteobacteria	Proteobacteria	Bacteria	Aquatic		Anaerobe
2540565512	MTTFHYVLIAIAVLALIFGAILGFASVKLKVEADPIVEKIDAILPQSQCGQCGYPGCKPYAEAIANGDVITKCIPGGRPTVIKIAELLGVDAPETDLAEDPEPKVAFIDENMCIGCTKCIQACPVDAIIGTNKSMHTIIPDLCTGCELCVAPCPTSCISMIKVEKNIDSWDWKFDPNLVIPIVDTTSAEKKIIVGK	196	Aggregatibacter actinomycetemcomitans sv. A D7S-1	Gammaproteobacteria	Proteobacteria	Bacteria	Human		Facultative
2579569036	MLKLLKEILRTGEATVKYPFAPMEVCKDFRGKPEHRAEDCIACAACTVACPANAIQMETDTAAGSRTWSINYGRCVFCGRCEESCPTGAIRLSADFELAVGSKADLTRKAVFTLAGCACCGKPFAPAKEVDYVARLLGQTARSEEEAERLRLTVATCPACKRAQDVHQIATMGIARQMDARHSEAGRSVKELETTP	196	Azospirillum brasilense Az39	Alphaproteobacteria	Proteobacteria	Bacteria			Aerobe
2649854127	MNRFVLADPDQCIGCRTCEIACVIAHSAENPFISPDDEFHFHPRLKVIKSFGVTAPVQCRHCEDAPCANACPNGSITNADGCILINSESCIGCKTCMIACPYGAINMVPEYRNGQPVVQDGLYTNMSGRLQPKERMIASKCDLCEGVDGGPACIGKCPTQALKLVEPDLVHARVEEKRAASARQLLHMTRIPATGL	196	Paenibacillus peoriae HS311 GCA_001272655.1	Bacilli	Firmicutes	Bacteria
2688109614	MTTFHYVLIAIAVLALIFGAILGFASVKLKVEADPIVEKIDAILPQSQCGQCGYPGCKPYAEAIANGDVITKCIPGGRPTVIKIAELLGVDAPETDLAEDPEPKVAFIDENMCIGCTKCIQACPVDAIIGTNKSMHTIIPDLCTGCELCVAPCPTSCISMIKVEKNIDSWDWKFDPNLVIPIIDTTSAEKKIIVGK	196	Aggregatibacter actinomycetemcomitans VT1169	Gammaproteobacteria	Proteobacteria	Bacteria
640787700	MTIKSTDLNPKFTEKIIEAGEAIGEGDIISSFKRCYQCGTCTGGCPSGRITAYRVRQLIRSAMFGLGDYVKTEDLWKCTTCYTCYERCPRDVKITEIIKAMRNVAAQMGYLATAHRKTCLYVFLTGHAVPVNDEIKEVRKKIGLTEIPPTTHKYPEVVEEMRGIMEDLKLCEKVGICPTTKKLQELTPMDWSDMSE	196	Methanococcus aeolicus Nankai-3	Methanococci	Euryarchaeota	Archaea	Aquatic	Lithotroph	Anaerobe
640935390	MAVMKFLCDTKRCIECNGCVTACKNENDSALEWGIQRRRVVTINDGEPGEASLSVACMHCTDAPCQAVCPANCFYKTEDGLTLHNKDTCIGCGYCLYACPFGAPQFPKKGAFGSRGKMDKCTFCAGGPEETHSDAERQKYGSNRLAEGKLPMCAELCATKSLLAGDADIVSSIYRERIVARGNPNAIWGYTPKTGA	196	Shewanella sediminis HAW-EB3	Gammaproteobacteria	Proteobacteria	Bacteria	Aquatic	Heterotroph	Facultative
648117290	MPARPSLKRVPRATFLGRAIAGNLGALIVGVKYFIDPNRITLLYPHEYIKLRQGYRGYIVLIFDKCISCASCARICPARAMKMVTMEVKDKKLNRAMKKKYPVINYNRCIFCGYCVDVCPTEALYHVPYHDLVYLNMQDMILNVEEFQKEPEFVTAKEGVPVTYVFDEKRGLVKVSVEESSNQGSSSQPAGGGGSS	196	Acidilobus saccharovorans 345-15	Thermoprotei	Crenarchaeota	Archaea	Aquatic		Anaerobe	3.75
648170596	MNRFVLADPDQCIGCRTCEIACVIAHSAENPFISPDDEFHFHPRLKVIKSFGVTAPVQCRHCEDAPCANACPNGSITNADGCILINSESCIGCKTCMIACPYGAITMVPEYRNGQPVVQDGLYTNMSGRLQPKERMIASKCDLCEGVDGGPACIGKCPTQALKLVEPDLVHARVEEKRAASARQLLHMTRIPATGL	196	Paenibacillus polymyxa E681	Bacilli	Firmicutes	Bacteria	Plants
2511574725	MNRFVLADPDQCIGCRTCEIACVIAHSAGNPFISPDDEFHFHPRLKVIKSIGVTAPVQCRHCEDAPCANACPNGSITNADGCILINSESCIGCKTCMIACPYGAITMVPEYRDGRPVVQDGLYSNVSGRLQPKERMIASKCDLCEGVEGGPACIGKCPTRALKLVEPDLVHARVEEKRAASARQLLHMTRIPATGL	196	Paenibacillus terrae HPL-003	Bacilli	Firmicutes	Bacteria	Terrestrial		Facultative
2598250316	MLKLFKTILKVGDTTVKYPFKPLEVSHGFRGKPQYDAEQCIACGACTMACPANALTMETDLTGGTRQWQLFLGRCIFCGRCEEVCPTRAIVLSQEFELAVFNKADLYQRASFTLAHCQQCQQPFAPKKEVDYVMALLIHSGMSAEDVEQQRPHFETCPECKRKQNIGRHHNIGRQHNIVSQHNVMLNQHRNEGINS	196	Yersinia kristensenii 33639	Gammaproteobacteria	Proteobacteria	Bacteria
2628744186	MGIPGSGLAKGLAVTLRTMTRKSVTAQYPDVQPDLPPRTRGVIGLFEENCTVCMLCARECPDWCIYIDSHKETVPPAAPGGRERSRNVLDRFAIDFALCMYCGICIEVCPFDALFWSPEFEYAETDIRELTHERDKLREWMWTVPEPPALDPAAEEPKEIAAARKAADKLAAQQAAAAPQPPPVSTADPTDTQEGT	196	Streptomyces sp. 769	Actinobacteria	Actinobacteria	Bacteria
2630174560	MITIWIAIAALSALALVFGLVLGFASRRFQVEEDPVVEQLDAMLPQSQCGQCGYPGCRPYAEAIALNNEQINKCVPGGEPLMLKLAERLNVDPQPLGAEAPQKPEPLVAWVDENNCIGCTKCIQACPVDAIVGTTRAVHTVIRDLCTGCNLCVPPCPTDCIELRPLAPTTASWKWNLDAIPVRVIQAENRVIENHV	196	Dickeya solani ND14b	Gammaproteobacteria	Proteobacteria	Bacteria
2646727704	MLKLFKTILKVGDTTVKYPFKPLEVSHGFRGKPQYDAEQCIACGACTMACPANALTMETDLTGGTRQWQLFLGRCIFCGRCEEVCPTRAIVLSQEFELAVFNKADLYQRASFTLAHCQQCQQPFAPKKEVDYVMALLIHSGMSAEDVEQQRPHFETCPECKRKQNIGRHHNIGRQHNIVSQHNVMLNQHRNEGINS	196	Yersinia kristensenii Y231	Gammaproteobacteria	Proteobacteria	Bacteria
2656281478	MSTVNQPVKEKTSFCREMEEKSHQPITSCYHCMKCAGGCPINFVMEHNNYEILRMIQLGEKDKVFTSNTPWLCVGCKTCAVRCPNGIDTSKVMDTIKMETIAEDKIPASHYNIKLFYELFLDSMKGFPVIGGEGRGYELGLMGLYKLCTGTYFADMDLGKEMTKRGKMPFLPHNALKRRKGEIKKIFQRAKEKKVR	196	Sporomusa sphaeroides E (DSM2875)	Negativicutes	Firmicutes	Bacteria	Aquatic		Anaerobe	6.5
2730122889	MNRFVLADPDQCIGCRTCEIACVIAHSAENPFISPDDEFHFHPRLKVIKSFGVTAPVQCRHCEDAPCANACPNGSITNADGCILINSESCIGCKTCMIACPYGAITMVPEYRNGQPVVQDGLYTNMSGRLQPKERMIASKCDLCEGVDGGPACIGKCPTQALKLVEPDLVHARVEEKRAASARQLLHMTRIPATGL	196	Paenibacillus polymyxa J	Bacilli	Firmicutes	Bacteria
638104621	MATLHYVLLVVVLLAVLFGVILGFASIKLKVEGDPIVEKIDALLPQSQCAQCGYPGCKPYAQAIANGDEITKCVPGGQPLVIKIADLLGIEAPAGNFEKDPLPKVAFIDEDMCIGCTKCIQACPVDAIIGTNKAMHTIIADLCTGCELCVAPCPTDCISMINVKQHIDNWDWKFDPKLVIPIIDTTSAQKKIVVGE	196	Histophilus somni 129P	Gammaproteobacteria	Proteobacteria	Bacteria			Facultative
638126037	MARMKFLCDAERCIECQACVTACKNEHEVPWGVNRRRVIVMDDGVPGEKAVSVACMHCTDAPCAAVCPVDCFYTTDDGVVLHDKDLCIGCGYCFYACPFGAPQFPQQTAFGVRGKMDKCTFCAGGPEPAHSEAEQVKYGTNRLAEGKLPLCAEMCATKALIAGDGNVLSDIYRKRLIKRGGRPQTWGWQAAYGQEA	196	Alkalilimnicola ehrlichii MLHE-1	Gammaproteobacteria	Proteobacteria	Bacteria	Aquatic	Chemoautotroph, Chemolithotroph	Anaerobe
639775142	MAGSPEPKSMREQFWDPIAGFGVTFRTMFKKVVTEQYPFDKYPTAPRFHGRHQLNRWPDGLEKCVGCELCAWACPADAIYVEGASNSDDPDGGERFSPGERYGRVYQINYLRCILCGLCIEACPTRALTMTNEYELADDNRADLIYEKSDLLAPLLPGMEQPPHPMRLGDDEGAYYRGEFAAPAPTAPGSSTEAGA	196	Nocardioides sp. JS614	Actinobacteria	Actinobacteria	Bacteria	Terrestrial		Aerobe
641676712	MFSILKQVGDYAKGTVEAAKYIGQGLSVTFDHMRRRPVTVQYPYEKLIPSERYRGRIHFEFDKCIACEVCVRVCPINLPVVDWEFNKDAKKKELKHYSIDFGVCIFCGNCVEYCPTNCLSMTEEYELAAYDRHELNYDNVALGRLPYKVTQDPMVTPLRELGYLPKGVMSPHDLPEGSQRSGKRPEEIIEEAEASS	196	Cyanothece sp. BH68, ATCC 51142	unclassified	Cyanobacteria	Bacteria	Aquatic	Photoheterotroph	Facultative
646613670	MEQNMKSVVVFPERCVGCMQCMFECAISHSRNKDFAGIFEEPKPKPRIHVFPAESYAFPSKCRHCDPAPCLEACPTSAINREENIVFVEVDRCINCGMCAMVCPFGVIRFYRDWRRAEDVPVSYKCDGCIERVRNGMIPACVEVCKTGALKFGDVNELIKEEEKRIASAYYPIFQKKEIVPENYRLWVELGKKLRR	196	Ferroglobus placidus AEDII12DO, DSM 10642	Archaeoglobi	Euryarchaeota	Archaea	Aquatic	Chemolithotroph, Chemoorganotroph	Anaerobe	7
648140128	MSEHGGVPGGGLVKGLAVTLKTMTRRSTTQQYPDVEPELPPRSRGVIALLEENCTVCMLCARECPDWCIYIDSHKEEVAVPGAARPRQRNVLDKFDIDFSLCMYCGICVEVCPFDALYWSPEFEYAEYDIKNLLHDKDHLGEWMATVPPPPAHDPLGDPSKEETTAARKAAGPSARPAPSRVRPDAATDPGGGTVS	196	Micromonospora aurantiaca ATCC 27029	Actinobacteria	Actinobacteria	Bacteria	Terrestrial		Aerobe
2635723704	MRGRTIVAVLAGAACAVQGALAAWGSGHALLRPPGAQGERDFAARCVRCGKCMLACPYTAIVAAGFDAGMSQGTPCIDAREQACRLCADTPCVRACPTGALRDIDEVADIRMGTAVIDEDRCLSYRSLRCEVCYRTCPLIDSAISIEYSMREGDAIHATFAPVINEENCVGCGLCVERCPVDDGGPAIAVKPRAER	196	Coriobacteriaceae bacterium 68-1-3	Coriobacteriia	Actinobacteria	Bacteria
2647237978	MTTFHYVLIAIAVLALIFGAILGFASVKLKVEADPIVEKIDAILPQSQCGQCGYPGCKPYAEAIANGDVITKCIPGGRPTVIKIAELLGVDAPETDLAEDPEPKVAFIDENMCIGCTKCIQACPVDAIIGTNKSMHTIIPDLCTGCELCVAPCPTSCISMIKVEKNIDSWDWKFDPNLVIPIIDTTSAEKKIIVGK	196	Aggregatibacter actinomycetemcomitans HK1651	Gammaproteobacteria	Proteobacteria	Bacteria	Unclassified		Facultative
2655724520	MLKLFKTILKVGDTTVKYPFKPLEVSHGFRGKPQYDAEQCIACGACTMACPANALTMETDLTGGTRQWQLFLGRCIFCGRCEEVCPTRAIVLSQEFELAVFNKADLYQRASFTLAHCQQCQQPFAPKKEVDYVMALLIHSGMSAEDVEQQRPHFETCPECKRKQNIGRHHNIGRQHNIVSQHNVMLNQHRNEGINS	196	Yersinia frederiksenii Y225	Gammaproteobacteria	Proteobacteria	Bacteria
2689067273	MSDTNGGGSLKETLWDPIAGFGVTFRTMFRKPVTEQYPFEKRPTAPRFHGRHQLNRWPDGLEKCVGCELCAWACPADAIYVEGASNGTSDGTDGGGERFSPGERYGRVYQINYLRCILCGLCIEACPTRALTMTNEYELADDNRADLIYEKSDLLAPLLPGMVEPPHAMLISDDHHDYYAGKTLPVVEVTHGEATE	196	Aeromicrobium erythreum AR18	Actinobacteria	Actinobacteria	Bacteria
2748105716	MARMKFLCDAERCIECNGCVTACKNEHEVPWGVNRRRVVTLDDGKPGEKSISVACMHCTDAPCQAVCPVDCFNTTDDGIVLHDKSLCIGCGYCFYACPFGAPQYPQQSSFGARGKMDKCTFCAGGPDEVDLSDAEYEKYGRNRIAEGKLPLCAEMCSTRALIAGDGDEVADIYRERVLRRGGRPQTWGWETAYTEG	196	Granulosicoccus antarcticus IMCC3135	Gammaproteobacteria	Proteobacteria	Bacteria
[truncated: 27,899 more rows]

## Sheet: Genome_Mining_2Fe-2S_Fds
IMG Gene ID	Sequence	Length	Species	Class	Phylum	Domain	Ecosystem	Energy Source	Oxygen Requirement	Average pH
[truncated: 15,229 more rows]

## Sheet: Genome_Mining_Flds
IMG Gene ID	Sequence	Length	Species	Class	Phylum	Domain	Ecosystem	Energy Source	Oxygen Requirement	Average pH
[truncated: 13,386 more rows]

[truncated: 4 more sheets: 4Fe-4S_Fd_with_7Fe_motifs, 4Fe-4S_Fd_PDB_structures, 2Fe-2S_Fd_PDB_structures, Fld_PDB_structures]
